# Supplementary material for: Crystal structure and Hirshfeld surface analysis of 1-benzyl-3-(prop-2-yn-1-yl)-2,3-di­hydro-1H-1,3-benzo­diazol-2-one
Source: Acta Crystallogr E Crystallogr Commun. 2018 Nov 22;74(Pt 12):1842–6. doi: 10.1107/S2056989018016298 (PMC6281085; doi:10.1107/S2056989018016298)
Supplement: Supplementary file 1 [file e-74-01842-sup1.cif]

##############################################################################
#                                                                            #
# This CIF contains the data in a paper accepted for publication in          #
# Acta Crystallographica Section E. It conforms to the requirements of       #
# Notes for Authors for Acta Crystallographica Section E, and has been       #
# peer reviewed under the auspices of the IUCr Commission on Journals.       #
#                                                                            #
# Full details of the Crystallographic Information File format               #
# are given in the paper "The Crystallographic Information File (CIF):       #
# a New Standard Archive File for Crystallography" by S. R. Hall, F. H.      #
# Allen and I. D. Brown [Acta Cryst. (1991), A47, 655-685].                  #
#                                                                            #
# The current version of the core CIF dictionary is obtainable from          #
# ftp://ftp.iucr.org/pub/cif_core.dic.                                       #
#                                                                            #
# Software is freely available for graphical display of the structure(s)     #
# in this CIF. For information consult the CIF software page                 #
# http://www.iucr.org/resources/cif/software.                                #
#                                                                            #
# This file may be used for bona fide research purposes within the           #
# scientific community so long as proper attribution is given to the journal # 
# article from which it was obtained.                                        #
#                                                                            #
##############################################################################
data_I
_audit_creation_method     'SHELXL-2018/1'
_chemical_name_systematic
;
1-Benzyl-3-(prop-2-yn-1-yl)-2,3-dihydro-1<i>H</i>-1,3-benzodiazol-2-one
;
_chemical_name_common     ?
_chemical_formula_moiety     'C17 H14 N2 O'
_chemical_formula_sum     'C17 H14 N2 O'
_chemical_formula_iupac     'C17 H14 N2 O'
_chemical_formula_weight     262.30
_chemical_melting_point     ?
_space_group_crystal_system     monoclinic
_space_group_name_H-M_alt     'P 21/c'
_space_group_name_Hall     '-P 2ybc'
loop_
    _symmetry_equiv_pos_as_xyz
    'x, y, z'
    '-x, y+1/2, -z+1/2'
    '-x, -y, -z'
    'x, -y-1/2, z-1/2'
_cell_length_a     8.3567(2)
_cell_length_b     9.2040(2)
_cell_length_c     17.7868(4)
_cell_angle_alpha     90
_cell_angle_beta     94.5590(10)
_cell_angle_gamma     90
_cell_volume     1363.74(5)
_cell_formula_units_Z     4
_cell_measurement_reflns_used     9908
_cell_measurement_theta_min     2.492
_cell_measurement_theta_max     74.922
_cell_measurement_temperature     298(2)
_exptl_crystal_description     block
_exptl_crystal_colour     colourless
_exptl_crystal_size_max     0.234
_exptl_crystal_size_mid     0.196
_exptl_crystal_size_min     0.193
_exptl_crystal_density_diffrn     1.278
_exptl_crystal_density_meas     ?
_exptl_crystal_density_method     'not measured'
_exptl_crystal_F_000     552
_exptl_absorpt_coefficient_mu     0.642
_exptl_absorpt_correction_type     multi-scan
_exptl_absorpt_process_details
;
(<i>SADABS</i>; Krause <i>et al.</i>, 2015)
;
_exptl_absorpt_correction_T_min     0.86
_exptl_absorpt_correction_T_max     0.89
_diffrn_ambient_temperature     298(2)
_diffrn_source     'INCOATEC I\mS micro-focus source'
_diffrn_radiation_type     CuK\a
_diffrn_radiation_wavelength     1.54178
_diffrn_measurement_device_type     'Bruker D8 VENTURE PHOTON 100 CMOS'
_diffrn_measurement_method     '\w scans'
_diffrn_detector_area_resol_mean     ?
_diffrn_reflns_number     13551
_diffrn_reflns_av_R_equivalents     0.0315
_diffrn_reflns_av_unetI/netI     0.0237
_diffrn_reflns_theta_min     4.989
_diffrn_reflns_theta_max     74.414
_diffrn_reflns_theta_full     74.400
_diffrn_measured_fraction_theta_max     0.995
_diffrn_measured_fraction_theta_full     0.995
_diffrn_reflns_limit_h_min     -10
_diffrn_reflns_limit_h_max     10
_diffrn_reflns_limit_k_min     -11
_diffrn_reflns_limit_k_max     11
_diffrn_reflns_limit_l_min     -22
_diffrn_reflns_limit_l_max     21
_refine_special_details
;
Refinement of F^2^ against ALL reflections.  The weighted R-factor wR and
goodness of fit S are based on F^2^, conventional R-factors R are based
on F, with F set to zero for negative F^2^. The threshold expression of
F^2^ > 2sigma(F^2^) is used only for calculating R-factors(gt) etc. and is
not relevant to the choice of reflections for refinement.  R-factors based
on F^2^ are statistically about twice as large as those based on F, and R-
factors based on ALL data will be even larger.
;
_reflns_number_total     2778
_reflns_number_gt     2433
_reflns_threshold_expression     'I > 2\s(I)'
_refine_ls_structure_factor_coef     Fsqd
_refine_ls_matrix_type     full
_refine_ls_R_factor_all     0.0426
_refine_ls_R_factor_gt     0.0380
_refine_ls_wR_factor_gt     0.1037
_refine_ls_wR_factor_ref     0.1083
_refine_ls_goodness_of_fit_ref     1.049
_refine_ls_restrained_S_all     1.049
_refine_ls_number_reflns     2778
_refine_ls_number_parameters     238
_refine_ls_number_restraints     0
_refine_ls_hydrogen_treatment     refall
_refine_ls_weighting_scheme     calc
_refine_ls_weighting_details
              'w=1/[\s^2^(Fo^2^)+(0.0559P)^2^+0.1595P] where P=(Fo^2^+2Fc^2^)/3'
_atom_sites_solution_hydrogens     difmap
_atom_sites_solution_primary     direct
_atom_sites_solution_secondary     difmap
_refine_ls_shift/su_max     0.000
_refine_ls_shift/su_mean     0.000
_refine_diff_density_max     0.146
_refine_diff_density_min     -0.119
_refine_ls_extinction_method
;
<i>SHELXL-2018/1</i> (Sheldrick, 2015<i>b</i>)
;
_refine_ls_extinction_coef     0.0123(10)
_refine_ls_extinction_expression
                                  'Fc^*^=kFc[1+0.001xFc^2^\l^3^/sin(2\q)]^-1/4^'
loop_
    _atom_type_symbol
    _atom_type_description
    _atom_type_scat_dispersion_real
    _atom_type_scat_dispersion_imag
    _atom_type_scat_source
    'C' 'C' 0.0181 0.0091
                         'International Tables Vol C Tables 4.2.6.8 and 6.1.1.4'
    'H' 'H' 0.0000 0.0000
                         'International Tables Vol C Tables 4.2.6.8 and 6.1.1.4'
    'N' 'N' 0.0311 0.0180
                         'International Tables Vol C Tables 4.2.6.8 and 6.1.1.4'
    'O' 'O' 0.0492 0.0322
                         'International Tables Vol C Tables 4.2.6.8 and 6.1.1.4'
_computing_data_collection
;
<i>APEX3</i> (Bruker, 2016)
;
_computing_cell_refinement
;
<i>SAINT</i> (Bruker, 2016)
;
_computing_data_reduction
;
<i>SAINT</i> (Bruker, 2016)
;
_computing_structure_solution
;
<i>SHELXT</i> (Sheldrick, 2015<i>a</i>)
;
_computing_structure_refinement
;
<i>SHELXL2018/1</i> (Sheldrick, 2015<i>b</i>)
;
_computing_molecular_graphics
;
<i>Mercury</i> (Macrae, <i>et al.</i>, 2008)
;
_computing_publication_material
;
<i>SHELXTL</i> (Sheldrick, 2008)
;
loop_
    _atom_site_type_symbol
    _atom_site_label
    _atom_site_fract_x
    _atom_site_fract_y
    _atom_site_fract_z
    _atom_site_U_iso_or_equiv
    _atom_site_adp_type
    _atom_site_calc_flag
    _atom_site_occupancy
    _atom_site_disorder_assembly
    _atom_site_disorder_group
    O O1 0.22681(15) 0.83445(11) 0.40629(6) 0.0792(3) Uani d 1 . .
    N N1 0.34376(12) 0.66295(10) 0.33147(5) 0.0533(3) Uani d 1 . .
    N N2 0.17477(12) 0.82074(10) 0.27629(6) 0.0543(3) Uani d 1 . .
    C C1 0.22401(13) 0.73060(12) 0.22001(6) 0.0491(3) Uani d 1 . .
    C C2 0.18494(17) 0.72757(15) 0.14354(7) 0.0629(3) Uani d 1 . .
    H H2 0.1121(19) 0.7990(18) 0.1214(9) 0.075(4) Uiso d 1 . .
    C C3 0.2547(2) 0.62075(18) 0.10228(8) 0.0734(4) Uani d 1 . .
    H H3 0.234(2) 0.617(2) 0.0472(10) 0.090(5) Uiso d 1 . .
    C C4 0.3609(2) 0.52123(16) 0.13680(8) 0.0703(4) Uani d 1 . .
    H H4 0.414(2) 0.4500(18) 0.1060(9) 0.077(4) Uiso d 1 . .
    C C5 0.40140(16) 0.52408(14) 0.21399(8) 0.0590(3) Uani d 1 . .
    H H5 0.476(2) 0.4532(18) 0.2392(9) 0.077(4) Uiso d 1 . .
    C C6 0.33092(13) 0.63007(12) 0.25513(6) 0.0478(3) Uani d 1 . .
    C C7 0.24590(16) 0.77932(13) 0.34550(7) 0.0555(3) Uani d 1 . .
    C C8 0.06278(18) 0.94116(15) 0.26623(10) 0.0675(4) Uani d 1 . .
    H H8A -0.034(2) 0.908(2) 0.2331(11) 0.095(6) Uiso d 1 . .
    H H8B 0.030(2) 0.965(2) 0.3179(11) 0.089(5) Uiso d 1 . .
    C C9 0.13423(17) 1.06640(14) 0.23111(8) 0.0633(3) Uani d 1 . .
    C C10 0.1922(2) 1.16568(17) 0.20289(11) 0.0854(5) Uani d 1 . .
    H H10 0.236(3) 1.249(3) 0.1798(13) 0.132(8) Uiso d 1 . .
    C C11 0.43747(17) 0.58361(15) 0.39115(8) 0.0600(3) Uani d 1 . .
    H H11A 0.539(2) 0.5429(18) 0.3684(9) 0.080(5) Uiso d 1 . .
    H H11B 0.4649(19) 0.6538(18) 0.4327(10) 0.080(5) Uiso d 1 . .
    C C12 0.34639(14) 0.45907(12) 0.42256(6) 0.0512(3) Uani d 1 . .
    C C13 0.23968(18) 0.48403(17) 0.47628(8) 0.0675(4) Uani d 1 . .
    H H13 0.223(2) 0.587(2) 0.4938(9) 0.087(5) Uiso d 1 . .
    C C14 0.1570(2) 0.3702(2) 0.50568(10) 0.0819(5) Uani d 1 . .
    H H14 0.086(2) 0.387(2) 0.5429(12) 0.107(6) Uiso d 1 . .
    C C15 0.1808(2) 0.2308(2) 0.48218(11) 0.0830(5) Uani d 1 . .
    H H15 0.123(2) 0.154(2) 0.5025(10) 0.095(6) Uiso d 1 . .
    C C16 0.2874(3) 0.20500(18) 0.42939(11) 0.0870(5) Uani d 1 . .
    H H16 0.306(2) 0.104(2) 0.4124(11) 0.106(6) Uiso d 1 . .
    C C17 0.3696(2) 0.31841(15) 0.39958(9) 0.0701(4) Uani d 1 . .
    H H17 0.446(2) 0.299(2) 0.3599(12) 0.103(6) Uiso d 1 . .
loop_
    _atom_site_aniso_label
    _atom_site_aniso_U_11
    _atom_site_aniso_U_22
    _atom_site_aniso_U_33
    _atom_site_aniso_U_12
    _atom_site_aniso_U_13
    _atom_site_aniso_U_23
    O1 0.1247(9) 0.0571(6) 0.0569(5) 0.0079(5) 0.0134(5) -0.0057(4)
    N1 0.0663(6) 0.0445(5) 0.0475(5) 0.0034(4) -0.0042(4) 0.0037(4)
    N2 0.0612(6) 0.0435(5) 0.0583(6) 0.0059(4) 0.0049(4) 0.0066(4)
    C1 0.0519(6) 0.0436(6) 0.0512(6) -0.0061(4) 0.0006(4) 0.0055(4)
    C2 0.0717(8) 0.0593(7) 0.0557(7) -0.0085(6) -0.0081(6) 0.0106(6)
    C3 0.1009(11) 0.0707(9) 0.0478(7) -0.0184(8) 0.0008(7) 0.0001(6)
    C4 0.0940(10) 0.0571(8) 0.0619(8) -0.0090(7) 0.0197(7) -0.0083(6)
    C5 0.0661(7) 0.0469(6) 0.0645(7) 0.0002(5) 0.0090(6) 0.0013(5)
    C6 0.0524(6) 0.0413(5) 0.0493(6) -0.0050(4) 0.0014(4) 0.0035(4)
    C7 0.0727(8) 0.0420(6) 0.0520(6) -0.0020(5) 0.0054(5) 0.0027(5)
    C8 0.0649(8) 0.0524(7) 0.0868(10) 0.0123(6) 0.0158(7) 0.0174(7)
    C9 0.0715(8) 0.0472(6) 0.0723(8) 0.0125(6) 0.0130(6) 0.0067(6)
    C10 0.1019(12) 0.0519(8) 0.1070(13) 0.0087(8) 0.0373(10) 0.0107(8)
    C11 0.0641(7) 0.0574(7) 0.0560(7) -0.0024(6) -0.0113(6) 0.0091(6)
    C12 0.0549(6) 0.0490(6) 0.0478(6) 0.0059(5) -0.0082(5) 0.0057(5)
    C13 0.0748(8) 0.0627(8) 0.0652(8) 0.0149(7) 0.0066(6) 0.0057(6)
    C14 0.0666(8) 0.0971(12) 0.0833(10) 0.0159(8) 0.0131(8) 0.0295(9)
    C15 0.0703(9) 0.0791(11) 0.0967(12) -0.0107(8) -0.0120(8) 0.0368(9)
    C16 0.1131(14) 0.0506(8) 0.0956(12) -0.0019(8) -0.0018(10) 0.0065(8)
    C17 0.0896(10) 0.0526(7) 0.0687(8) 0.0097(7) 0.0099(7) 0.0036(6)
_geom_special_details
;
 All esds (except the esd in the dihedral angle between two l.s. planes)
 are estimated using the full covariance matrix.  The cell esds are taken
 into account individually in the estimation of esds in distances, angles
 and torsion angles; correlations between esds in cell parameters are only
 used when they are defined by crystal symmetry.  An approximate (isotropic)
 treatment of cell esds is used for estimating esds involving l.s. planes.
;
loop_
    _geom_bond_atom_site_label_1
    _geom_bond_atom_site_label_2
    _geom_bond_site_symmetry_2
    _geom_bond_distance
    _geom_bond_publ_flag
    O1 C7 . 1.2163(15) ?
    N1 C7 . 1.3823(16) ?
    N1 C6 . 1.3869(15) ?
    N1 C11 . 1.4632(15) ?
    N2 C7 . 1.3775(16) ?
    N2 C1 . 1.3875(15) ?
    N2 C8 . 1.4525(16) ?
    C1 C2 . 1.3737(17) ?
    C1 C6 . 1.3985(16) ?
    C2 C3 . 1.383(2) ?
    C2 H2 . 0.959(17) ?
    C3 C4 . 1.384(2) ?
    C3 H3 . 0.982(18) ?
    C4 C5 . 1.388(2) ?
    C4 H4 . 0.983(17) ?
    C5 C6 . 1.3793(17) ?
    C5 H5 . 0.986(17) ?
    C8 C9 . 1.4610(19) ?
    C8 H8A . 1.01(2) ?
    C8 H8B . 1.004(18) ?
    C9 C10 . 1.166(2) ?
    C10 H10 . 0.95(2) ?
    C11 C12 . 1.5076(17) ?
    C11 H11A . 1.042(17) ?
    C11 H11B . 0.995(18) ?
    C12 C17 . 1.3761(18) ?
    C12 C13 . 1.3771(19) ?
    C13 C14 . 1.381(2) ?
    C13 H13 . 1.008(19) ?
    C14 C15 . 1.369(3) ?
    C14 H14 . 0.94(2) ?
    C15 C16 . 1.366(3) ?
    C15 H15 . 0.94(2) ?
    C16 C17 . 1.379(2) ?
    C16 H16 . 0.99(2) ?
    C17 H17 . 1.00(2) ?
loop_
    _geom_contact_atom_site_label_1
    _geom_contact_atom_site_label_2
    _geom_contact_distance
    _geom_contact_site_symmetry_1
    _geom_contact_site_symmetry_2
    _geom_contact_publ_flag
    O1 H8B 2.492(18) . . yes
    O1 H11B 2.607(16) . . yes
    O1 H13 2.760(18) . . yes
    O1 H16 2.568(18) . 1_565 yes
    C2 C9 3.5265(19) . . yes
    C7 C13 3.5805(19) . . yes
    C9 C1 3.5236(18) . 2_555 yes
    C10 N2 3.4291(19) . 2_555 yes
    C10 C8 3.385(2) . 2_555 yes
    C10 C14 3.512(3) . 4_575 yes
    C11 C13 3.495(2) . 3_666 yes
    C14 C14 3.543(2) . 3_566 yes
    C4 H10 2.84(3) . 1_545 yes
    C5 H11A 2.897(16) . . yes
    C5 H10 2.93(3) . 1_545 yes
    C8 H2 2.947(16) . . yes
    C10 H8A 2.874(18) . 2_555 yes
    C10 H14 2.95(2) . 4_575 yes
    C10 H11A 2.895(17) . 2_655 yes
    C11 H5 2.998(16) . . yes
    C13 H14 2.964(17) . 3_566 yes
    H3 O1 2.542(18) . 4_575 yes
    H5 H11A 2.46(2) . . yes
    H11A H17 2.38(2) . . yes
    H11B H13 2.45(2) . . yes
loop_
    _geom_angle_atom_site_label_1
    _geom_angle_atom_site_label_2
    _geom_angle_atom_site_label_3
    _geom_angle_site_symmetry_1
    _geom_angle_site_symmetry_3
    _geom_angle
    _geom_angle_publ_flag
    C7 N1 C6 . . 110.18(9) ?
    C7 N1 C11 . . 123.09(10) ?
    C6 N1 C11 . . 126.62(10) ?
    C7 N2 C1 . . 110.34(9) ?
    C7 N2 C8 . . 123.32(11) ?
    C1 N2 C8 . . 126.34(11) ?
    C2 C1 N2 . . 131.74(11) ?
    C2 C1 C6 . . 121.46(11) ?
    N2 C1 C6 . . 106.80(10) ?
    C1 C2 C3 . . 117.56(13) ?
    C1 C2 H2 . . 119.0(10) ?
    C3 C2 H2 . . 123.4(10) ?
    C2 C3 C4 . . 121.16(13) ?
    C2 C3 H3 . . 120.6(11) ?
    C4 C3 H3 . . 118.2(11) ?
    C3 C4 C5 . . 121.56(14) ?
    C3 C4 H4 . . 119.7(10) ?
    C5 C4 H4 . . 118.6(10) ?
    C6 C5 C4 . . 117.22(13) ?
    C6 C5 H5 . . 120.5(10) ?
    C4 C5 H5 . . 122.3(10) ?
    C5 C6 N1 . . 132.12(11) ?
    C5 C6 C1 . . 121.03(11) ?
    N1 C6 C1 . . 106.85(10) ?
    O1 C7 N2 . . 126.95(12) ?
    O1 C7 N1 . . 127.23(12) ?
    N2 C7 N1 . . 105.82(10) ?
    N2 C8 C9 . . 111.93(11) ?
    N2 C8 H8A . . 108.6(11) ?
    C9 C8 H8A . . 108.8(11) ?
    N2 C8 H8B . . 105.8(10) ?
    C9 C8 H8B . . 111.9(11) ?
    H8A C8 H8B . . 109.7(15) ?
    C10 C9 C8 . . 179.48(16) ?
    C9 C10 H10 . . 178.1(14) ?
    N1 C11 C12 . . 113.05(10) ?
    N1 C11 H11A . . 107.8(9) ?
    C12 C11 H11A . . 108.8(9) ?
    N1 C11 H11B . . 107.1(10) ?
    C12 C11 H11B . . 108.2(9) ?
    H11A C11 H11B . . 112.0(13) ?
    C17 C12 C13 . . 118.52(13) ?
    C17 C12 C11 . . 121.19(12) ?
    C13 C12 C11 . . 120.28(12) ?
    C12 C13 C14 . . 120.50(15) ?
    C12 C13 H13 . . 119.1(10) ?
    C14 C13 H13 . . 120.4(10) ?
    C15 C14 C13 . . 120.41(16) ?
    C15 C14 H14 . . 119.1(14) ?
    C13 C14 H14 . . 120.5(14) ?
    C16 C15 C14 . . 119.46(16) ?
    C16 C15 H15 . . 120.9(11) ?
    C14 C15 H15 . . 119.6(11) ?
    C15 C16 C17 . . 120.33(16) ?
    C15 C16 H16 . . 119.8(12) ?
    C17 C16 H16 . . 119.8(12) ?
    C12 C17 C16 . . 120.78(15) ?
    C12 C17 H17 . . 119.1(11) ?
    C16 C17 H17 . . 120.1(11) ?
loop_
    _geom_torsion_atom_site_label_1
    _geom_torsion_atom_site_label_2
    _geom_torsion_atom_site_label_3
    _geom_torsion_atom_site_label_4
    _geom_torsion_site_symmetry_1
    _geom_torsion_site_symmetry_2
    _geom_torsion_site_symmetry_3
    _geom_torsion_site_symmetry_4
    _geom_torsion
    _geom_torsion_publ_flag
    C7 N2 C1 C2 . . . . 179.03(13) ?
    C8 N2 C1 C2 . . . . -0.1(2) ?
    C7 N2 C1 C6 . . . . -0.58(13) ?
    C8 N2 C1 C6 . . . . -179.71(11) ?
    N2 C1 C2 C3 . . . . -179.26(12) ?
    C6 C1 C2 C3 . . . . 0.29(18) ?
    C1 C2 C3 C4 . . . . -0.4(2) ?
    C2 C3 C4 C5 . . . . 0.2(2) ?
    C3 C4 C5 C6 . . . . 0.2(2) ?
    C4 C5 C6 N1 . . . . 179.75(12) ?
    C4 C5 C6 C1 . . . . -0.37(18) ?
    C7 N1 C6 C5 . . . . -179.00(12) ?
    C11 N1 C6 C5 . . . . -2.7(2) ?
    C7 N1 C6 C1 . . . . 1.11(13) ?
    C11 N1 C6 C1 . . . . 177.44(11) ?
    C2 C1 C6 C5 . . . . 0.12(17) ?
    N2 C1 C6 C5 . . . . 179.78(10) ?
    C2 C1 C6 N1 . . . . -179.98(11) ?
    N2 C1 C6 N1 . . . . -0.32(12) ?
    C1 N2 C7 O1 . . . . -179.06(13) ?
    C8 N2 C7 O1 . . . . 0.1(2) ?
    C1 N2 C7 N1 . . . . 1.23(13) ?
    C8 N2 C7 N1 . . . . -179.61(11) ?
    C6 N1 C7 O1 . . . . 178.85(13) ?
    C11 N1 C7 O1 . . . . 2.4(2) ?
    C6 N1 C7 N2 . . . . -1.44(13) ?
    C11 N1 C7 N2 . . . . -177.93(11) ?
    C7 N2 C8 C9 . . . . 107.51(15) ?
    C1 N2 C8 C9 . . . . -73.46(18) ?
    C7 N1 C11 C12 . . . . 88.90(15) ?
    C6 N1 C11 C12 . . . . -87.00(15) ?
    N1 C11 C12 C17 . . . . 99.61(15) ?
    N1 C11 C12 C13 . . . . -81.60(15) ?
    C17 C12 C13 C14 . . . . -0.6(2) ?
    C11 C12 C13 C14 . . . . -179.46(13) ?
    C12 C13 C14 C15 . . . . 0.4(2) ?
    C13 C14 C15 C16 . . . . 0.1(3) ?
    C14 C15 C16 C17 . . . . -0.5(3) ?
    C13 C12 C17 C16 . . . . 0.3(2) ?
    C11 C12 C17 C16 . . . . 179.09(14) ?
    C15 C16 C17 C12 . . . . 0.3(3) ?
loop_
    _geom_hbond_atom_site_label_D
    _geom_hbond_atom_site_label_H
    _geom_hbond_atom_site_label_A
    _geom_hbond_site_symmetry_A
    _geom_hbond_distance_DH
    _geom_hbond_distance_HA
    _geom_hbond_distance_DA
    _geom_hbond_angle_DHA
    _geom_hbond_publ_flag
    C3 H3 O1 4_575 0.982(18) 2.542(18) 3.4997(18) 165.1(14) yes
    C16 H16 O1 1_545 0.994(18) 2.568(18) 3.468(2) 150.6(14) yes
    C17 H17 Cg2 2_645 1.00(2) 2.831(18) 3.6964(17) 144.6(15) yes
_shelx_space_group_comment
;
The symmetry employed for this shelxl refinement is uniquely defined
by the following loop, which should always be used as a source of
symmetry information in preference to the above space-group names.
They are only intended as comments.
;
_shelx_estimated_absorpt_T_min     0.864
_shelx_estimated_absorpt_T_max     0.886
_shelx_hkl_file
;
   1   0   0  241.48    7.30
  -3   0   0  529.65   15.50
   3   0   0  484.45   15.30
  -4   0   0  192.38    6.40
   4   0   0  196.18    6.00
  -5   0   0  874.31   26.80
   6   0   0   78.69    3.10
  -6   0   0   78.69    3.10
  -6   0   0   75.49    3.40
   7   0   0  137.19    4.90
  -7   0   0  142.19    4.90
  -7   0   0  134.79    5.60
   8   0   0    7.20    1.00
  -8   0   0    8.10    1.00
  -8   0   0    7.00    1.10
  -9   0   0    4.10    0.80
   9   0   0    4.60    0.80
  -9   0   0    3.10    0.80
  10   0   0   31.70    1.30
 -10   0   0   28.50    1.30
 -10   0   0   29.40    1.30
   0  -1   0    0.20    0.10
   0   1   0    0.10    0.10
   0   1   0    0.30    0.10
  -1  -1   0 2866.31   91.29
  -1  -1   0 3042.70   91.49
   1   1   0 2947.21   91.39
   1   1   0 3085.09   91.39
  -1   1   0 3252.27   91.89
  -1   1   0 3145.69   92.09
  -2  -1   0   59.59    1.90
  -2   1   0   51.89    2.00
  -2   1   0   55.09    1.90
  -3  -1   0  958.10   31.60
  -3   1   0 1128.29   31.70
   3   1   0 1056.49   31.40
  -4  -1   0   48.70    1.90
   4   1   0   46.80    1.60
  -4   1   0   45.10    2.00
   5  -1   0  312.57    9.40
  -5  -1   0  289.57    9.70
  -5   1   0  298.97    9.80
  -6  -1   0  106.59    4.20
  -6  -1   0  100.39    3.80
  -6   1   0  101.19    3.80
   6   1   0  107.69    3.90
  -6   1   0  103.09    4.30
  -7  -1   0   -0.30    0.70
   7  -1   0    0.20    0.60
  -7  -1   0    2.40    1.70
  -7   1   0    0.90    1.40
  -7   1   0    0.90    0.80
   7   1   0   -0.20    0.60
   8  -1   0   52.69    2.50
  -8  -1   0   55.59    2.40
  -8  -1   0   56.59    2.40
  -8   1   0   52.19    2.40
   8   1   0   53.09    2.40
  -8   1   0   57.89    2.40
  -9  -1   0    0.50    0.50
  -9  -1   0    0.50    0.40
   9  -1   0   -0.40    0.40
  -9   1   0    0.30    0.40
  -9   1   0    0.10    0.60
   9   1   0    0.10    0.40
 -10  -1   0    7.00    0.80
 -10  -1   0    7.00    0.60
  10  -1   0    6.80    0.60
  10   1   0    7.50    0.60
 -10   1   0    6.40    0.60
   0   2   0 1129.19   35.80
   0   2   0 1259.67   36.00
  -1  -2   0 1056.89   32.20
  -1  -2   0 1009.60   31.90
  -1   2   0 1099.79   32.70
  -1   2   0 1129.99   32.60
   1   2   0 1050.29   32.20
  -2  -2   0 5859.21  171.98
  -2   2   0 5762.92  172.78
  -2   2   0 5670.83  172.48
   2   2   0 5667.93  171.58
  -3  -2   0 1613.04   49.40
   3   2   0 1556.04   48.90
  -3   2   0 1653.43   49.20
  -3   2   0 1715.03   49.00
  -5  -2   0  185.48    6.10
  -5   2   0  176.68    6.60
  -6  -2   0   97.59    3.70
  -6  -2   0   96.49    4.10
  -6   2   0  103.89    4.20
  -6   2   0   96.59    3.80
  -6   2   0   98.29    3.60
   6   2   0   97.89    3.70
   6   2   0   83.59    4.10
  -7  -2   0    7.60    1.30
   7   2   0    8.10    1.10
  -7   2   0   10.30    2.20
  -7   2   0    5.80    1.10
  -7   2   0    6.50    1.50
   8  -2   0   14.70    1.20
  -8  -2   0   15.60    1.30
  -8   2   0   15.90    1.50
   8   2   0   15.00    1.20
  -8   2   0   14.60    1.20
   9  -2   0    1.10    0.40
  -9  -2   0    0.80    0.50
  -9  -2   0    0.80    0.50
  -9   2   0    0.90    0.40
   9   2   0    0.90    0.40
  10  -2   0    4.00    0.50
  10   2   0    5.30    0.70
 -10   2   0    3.00    0.50
  -1   3   0   88.99    3.00
  -1   3   0   90.49    3.10
   1   3   0   91.69    3.00
  -2  -3   0 1737.23   53.29
  -2   3   0 1788.12   53.79
   2   3   0 1775.22   53.19
  -2   3   0 1818.72   53.39
  -3  -3   0  311.57    9.70
  -3   3   0  337.07   10.40
  -3   3   0  312.47   10.10
   3   3   0  308.77    9.70
  -4  -3   0  294.07    8.90
  -4   3   0  286.17    9.30
  -4   3   0  268.07    9.00
  -5   3   0   98.39    3.70
  -5   3   0   99.09    3.70
   5   3   0   99.39    3.90
   5   3   0  103.19    4.10
  -5   3   0  102.19    4.10
   5   3   0   96.19    3.70
  -6  -3   0    3.60    1.00
   6   3   0    4.10    1.20
   6   3   0    5.20    1.60
  -6   3   0    5.00    1.10
   6   3   0    3.70    1.10
  -6   3   0    3.80    1.60
   6   3   0    3.10    1.20
  -7  -3   0    9.90    1.40
   7   3   0    8.00    1.10
   7   3   0    7.40    1.60
   7   3   0    6.50    1.80
  -7   3   0    9.90    1.10
  -7   3   0   10.20    2.40
   8  -3   0    3.70    0.90
  -8  -3   0    5.50    1.10
  -8   3   0    5.50    0.90
   8   3   0    4.00    0.90
  -9  -3   0   18.40    1.70
   9  -3   0   14.10    1.00
  -9  -3   0   13.00    0.90
  -9   3   0   15.30    1.00
   9   3   0   13.20    1.00
  10  -3   0    1.50    0.40
 -10  -3   0    2.10    0.40
 -10   3   0    0.90    0.30
  10   3   0    1.50    0.50
   0   4   0   58.39    2.20
   0   4   0   57.49    2.00
  -1  -4   0    7.30    0.50
  -1   4   0    8.50    0.70
   1   4   0    7.60    0.70
   2   4   0   44.90    1.70
  -2   4   0   42.50    1.80
  -2   4   0   44.70    1.90
  -3   4   0   15.20    1.10
  -3   4   0   14.40    1.10
   3   4   0   17.40    1.00
  -4   4   0   23.60    1.60
  -4   4   0   24.40    1.50
  -5   4   0  121.59    4.20
   5   4   0  110.99    4.30
   5   4   0  115.09    4.30
  -5   4   0  114.79    4.60
  -5   4   0  105.49    4.40
  -5   4   0  113.19    4.10
   5   4   0  115.79    4.20
   5   4   0  116.29    4.40
  -6   4   0   73.29    3.00
  -6   4   0   79.69    3.80
  -6   4   0   76.69    3.00
   6   4   0   72.39    3.00
   6   4   0   67.79    3.30
  -6   4   0   71.99    3.40
   7   4   0   30.70    2.00
   7   4   0   30.70    1.70
   7   4   0   31.80    1.80
  -7   4   0   30.40    1.70
   8  -4   0   12.80    1.10
  -8   4   0   14.80    1.40
   8   4   0   13.20    1.40
   8   4   0   12.90    1.10
  -9  -4   0    0.30    0.40
   9  -4   0    0.90    0.30
  -9   4   0    0.90    0.40
   9   4   0    1.30    0.40
   0   5   0    3.00    0.80
   1   5   0  249.18    8.30
  -1   5   0  251.97    8.40
  -1   5   0  277.07    8.30
   2   5   0   82.89    3.00
  -2   5   0   80.99    3.20
  -2   5   0   85.29    3.20
  -3   5   0  183.58    6.40
   3   5   0  202.88    6.80
  -3   5   0  175.18    6.50
  -3   5   0  197.08    6.90
   4   5   0   77.19    3.40
   4   5   0   78.49    3.20
   4   5   0   77.89    3.30
  -4   5   0   78.99    4.00
   4   5   0   82.59    3.20
  -4   5   0   80.29    3.50
  -4   5   0   75.99    3.30
  -4   5   0   78.39    3.10
  -5   5   0  139.89    5.10
  -5   5   0  148.39    5.30
  -5   5   0  151.48    5.20
   5   5   0  158.68    5.30
   5   5   0  146.59    5.20
   5   5   0  141.59    5.30
   5   5   0  148.09    5.30
  -5   5   0  139.69    5.80
   6   5   0   20.80    1.50
   6   5   0   18.30    1.50
   6   5   0   20.30    1.70
  -6   5   0   23.20    1.60
  -6   5   0   20.20    1.50
  -6   5   0   17.00    1.80
  -6   5   0   25.20    2.90
   7   5   0   22.60    1.60
  -7   5   0   16.80    2.40
   7   5   0   20.20    1.50
  -7   5   0   20.40    1.40
   7   5   0   23.80    1.50
  -8  -5   0   17.40    1.10
   8  -5   0   15.60    1.10
  -8   5   0   18.70    1.10
   8   5   0   17.50    1.20
   8   5   0   16.80    1.10
   8   5   0   17.90    1.50
  -9  -5   0    4.60    0.60
   9  -5   0    4.50    0.50
   9   5   0    4.00    0.60
  -9   5   0    4.60    0.60
   0   6   0  336.17   11.90
   0   6   0  356.76   11.10
  -1   6   0  147.29    5.30
   1   6   0  157.58    5.30
   1   6   0  152.08    5.60
   1   6   0  151.98    5.30
  -1   6   0  147.79    5.40
  -1   6   0  152.08    5.40
  -2   6   0  218.58    7.00
  -2   6   0  206.28    7.10
   2   6   0  205.08    7.00
  -2   6   0  206.28    7.10
   2   6   0  209.18    7.00
   2   6   0  205.58    6.90
  -2   6   0  204.38    7.10
   2   6   0  212.18    7.00
   3   6   0  109.99    4.00
  -3   6   0  101.29    4.20
  -3   6   0  106.59    4.30
  -3   6   0  105.89    4.10
  -3   6   0  107.29    4.00
   3   6   0   98.99    4.00
   3   6   0  111.59    4.00
   4   6   0   53.99    2.50
  -4   6   0   54.29    2.80
  -4   6   0   50.99    3.10
   4   6   0   51.79    2.40
  -4   6   0   54.39    2.40
  -4   6   0   51.29    2.60
  -5   6   0   27.10    1.90
   5   6   0   25.10    1.80
  -5   6   0   24.30    3.00
   5   6   0   21.30    1.60
   5   6   0   20.80    1.50
  -5   6   0   23.90    1.50
   6   6   0   18.30    1.30
  -6   6   0   17.40    1.60
  -6   6   0   16.80    1.30
  -6   6   0   14.10    1.40
   6   6   0   18.90    1.40
   6   6   0   16.00    1.50
   7   6   0   27.20    1.50
  -7   6   0   23.70    1.50
   7   6   0   26.70    1.60
  -7   6   0   26.60    1.70
  -8  -6   0    6.40    0.70
   8  -6   0    8.00    0.70
   8   6   0    7.10    0.80
  -8   6   0    4.70    1.10
   8   6   0    6.60    0.80
   8   6   0    7.90    1.10
   0   7   0   -0.70    0.70
   0   7   0   -0.90    0.90
   0   7   0   -0.50    0.80
   0   7   0    0.00    0.70
   1   7   0   12.60    1.60
   1   7   0   12.40    1.50
  -1   7   0   15.60    2.00
  -1   7   0   11.70    1.30
  -1   7   0   15.00    1.70
   1   7   0   11.90    1.70
  -1   7   0   14.90    1.60
   1   7   0   11.40    2.00
   1   7   0   13.90    1.40
   2   7   0   43.20    2.20
  -2   7   0   41.90    2.30
  -2   7   0   36.90    2.10
   2   7   0   42.50    2.30
   2   7   0   41.60    2.10
  -2   7   0   43.60    2.50
  -3   7   0   47.40    2.80
  -3   7   0   47.20    2.50
   3   7   0   47.80    2.30
   3   7   0   45.80    2.40
   3   7   0   50.69    2.30
  -4   7   0    8.70    2.10
  -4   7   0    5.40    1.30
   4   7   0    7.10    1.10
   4   7   0    6.60    1.20
   4   7   0    6.10    1.20
  -4   7   0    7.70    1.10
   5   7   0   14.50    1.30
   5   7   0   13.20    1.30
  -5   7   0   14.20    1.20
   5   7   0   14.00    1.50
  -5   7   0   14.40    1.50
  -6   7   0    4.20    1.30
   6   7   0    1.40    0.50
  -6   7   0    1.60    0.50
   6   7   0    1.70    0.60
   6   7   0    1.90    0.60
  -7  -7   0    4.80    0.90
   7   7   0    3.10    0.90
   7   7   0    3.50    0.70
   7   7   0    3.50    0.70
  -7   7   0    2.80    1.00
   8  -7   0   13.30    0.90
   8   7   0   13.50    0.80
   8   7   0   12.80    0.80
   0   8   0   48.70    2.50
   0   8   0   47.90    2.50
   0   8   0   44.70    2.30
   0   8   0   49.30    3.10
   1   8   0   11.70    1.40
  -1   8   0   12.30    1.30
  -1   8   0   11.00    1.40
  -1   8   0   14.70    1.70
   1   8   0   15.50    1.50
  -1   8   0   11.50    2.00
   1   8   0   12.80    2.60
   1   8   0   13.00    1.70
   1   8   0   13.80    1.40
   2   8   0   27.60    1.80
  -2   8   0   25.60    1.70
  -2   8   0   28.10    1.90
  -2   8   0   24.70    2.60
   2   8   0   27.40    1.70
   2   8   0   27.40    1.70
  -3   8   0    0.60    0.70
  -3   8   0    2.20    0.70
   3   8   0    1.90    0.70
   3   8   0    3.80    1.00
   3   8   0    2.80    1.00
   4   8   0   23.50    1.50
   4   8   0   21.70    1.50
   4   8   0   25.90    2.30
  -4   8   0   23.80    1.60
  -4   8   0   23.20    1.50
   5   8   0    0.90    0.50
  -5   8   0    1.00    0.60
   5   8   0    0.90    0.50
   5   8   0    1.30    0.60
  -5   8   0    1.10    0.50
   6   8   0    1.10    0.40
  -6   8   0    1.80    0.50
   6   8   0    1.00    0.60
   6   8   0    1.50    0.50
   7   8   0    0.40    0.60
   7   8   0   -0.60    0.30
   7   8   0    0.10    0.30
  -7   8   0   -0.40    0.60
   0   9   0    0.10    0.70
   0   9   0   -0.60    0.60
  -1   9   0   41.80    2.20
   1   9   0   43.80    2.20
  -1   9   0   41.00    2.20
   1   9   0   41.50    2.10
   1   9   0   46.50    2.20
  -1   9   0   41.10    2.10
   1   9   0   43.00    2.30
  -2   9   0   63.59    2.80
   2   9   0   64.19    2.70
   2   9   0   65.69    2.70
   2   9   0   61.49    2.60
  -2   9   0   62.09    2.60
  -3   9   0   -0.30    0.50
   3   9   0    0.40    0.50
   3   9   0    0.10    0.60
   3   9   0    0.20    0.60
  -3   9   0   -0.20    0.50
   4   9   0   19.60    1.30
   4   9   0   21.00    1.20
  -4   9   0   21.30    1.40
   4   9   0   21.00    1.30
  -4   9   0   21.30    1.20
  -5   9   0    6.40    1.10
  -5   9   0    6.00    0.70
   5   9   0    5.60    0.70
   5   9   0    6.10    0.70
   5   9   0    7.20    0.80
   6   9   0    0.70    0.40
   6   9   0   -0.10    0.30
  -6   9   0    1.30    0.40
   6   9   0    0.60    0.40
   0  10   0   15.40    1.30
   0  10   0   15.10    1.30
   0  10   0   16.00    1.10
   1  10   0    9.20    1.00
  -1  10   0    9.70    1.10
  -1  10   0    9.80    0.90
   1  10   0    8.00    0.90
   2  10   0    0.20    0.40
  -2  10   0   -0.20    0.40
  -2  10   0    0.10    0.50
   2  10   0    1.00    0.60
   2  10   0    0.70    0.50
  -3  10   0   -0.20    0.40
   3  10   0   -0.10    0.40
  -3  10   0    0.40    0.40
   3  10   0    0.50    0.40
   3  10   0   -0.10    0.40
   4  10   0    9.30    0.70
   4  10   0    9.10    0.70
  -4  10   0    8.80    0.80
  -4  10   0    8.50    0.70
   4  10   0    9.60    0.80
  -5  10   0   -0.10    0.30
   5  10   0    0.30    0.30
   5  10   0    0.80    0.30
   0  11   0   -0.20    0.30
   1  11   0    0.70    0.50
  -1  11   0    0.50    0.30
   1  11   0    0.60    0.40
  -1  11   0    0.70    0.50
  -2  11   0    0.00    0.30
   2  11   0   -0.30    0.40
   2  11   0    0.10    0.30
  -2  11   0    0.10    0.40
   3  11   0    5.00    0.50
   3  11   0    5.10    0.60
  -3  11   0    5.00    0.50
  -3  11   0    3.80    0.60
  10   0  -1    0.30    0.30
 -10   0   1    0.40    0.40
 -10   0   1   -0.30    0.50
   9   0  -1   -0.20    0.40
  -9   0   1   -0.10    0.40
  -9   0   1   -0.30    0.50
   8   0  -1   -0.30    0.50
  -8   0   1   -0.10    0.60
  -8   0   1    1.30    0.70
  -7   0   1    2.60    1.40
   7   0  -1    0.10    0.60
  -7   0   1    0.10    0.70
  -6   0   1    1.40    0.70
  -6   0   1    0.40    0.80
   6   0  -1    0.70    0.70
  -5   0   1    0.10    0.50
  -4   0   1    0.00    0.40
   4   0  -1    0.20    0.30
   3   0  -1    1.50    0.30
  -3   0   1    1.50    0.40
  -2   0   1    1.30    0.30
   0   0   1    0.50    0.10
  -1   0  -1    0.80    0.20
   2   0   1    0.30    0.10
  -3   0  -1   -0.20    0.30
   3   0   1    0.30    0.20
   4   0   1   -0.10    0.30
  -4   0  -1    0.50    0.40
   5   0   1    0.20    0.40
  -5   0  -1    0.80    0.60
   6   0   1    1.00    0.80
  -6   0  -1    0.60    0.80
  -6   0  -1    1.00    0.70
   7   0   1   -0.70    0.60
  -7   0  -1   -0.40    0.70
  -7   0  -1   -0.30    0.60
  -7   0  -1    0.00    1.40
  -8   0  -1   -0.40    0.60
  -8   0  -1    0.40    0.60
   8   0   1   -0.10    0.50
  -9   0  -1    0.20    0.50
  -9   0  -1    0.30    0.50
   9   0   1   -0.10    0.40
 -10   0  -1    0.40    0.50
  10   0   1   -0.70    0.30
 -10   0  -1    0.10    0.30
  10  -1  -1   24.80    1.10
 -10  -1   1   26.10    1.20
 -10  -1   1   23.30    1.30
 -10   1   1   24.50    1.20
  10   1  -1   23.20    1.10
   9  -1  -1    3.10    0.80
  -9  -1   1    3.40    0.70
  -9  -1   1    4.40    0.80
  -9   1   1    3.80    0.80
   9   1  -1    4.40    0.80
  -9   1   1    4.20    1.00
   8  -1  -1   11.60    1.20
  -8  -1   1   11.30    1.40
  -8   1   1   14.30    1.30
   8   1  -1   12.40    1.20
  -8   1   1   13.20    1.30
   7  -1  -1    1.10    0.60
  -7  -1   1    3.70    1.70
  -7  -1   1    1.20    0.60
   7   1  -1    0.60    0.60
  -7   1   1    1.90    1.50
  -7   1   1    3.20    1.00
  -6  -1   1    0.00    0.80
  -6  -1   1   -1.30    0.80
   6   1  -1    0.60    0.90
   6   1  -1    2.40    2.20
   6   1  -1    0.80    0.70
  -6   1   1    0.20    0.70
  -6   1   1    0.40    0.90
  -5  -1   1   61.69    2.60
   5  -1  -1   62.49    2.40
  -5   1   1   63.19    2.70
  -4  -1   1  251.47    7.80
  -4   1   1  236.78    7.90
  -3  -1   1  310.97    9.70
  -3   1   1  313.27    9.60
  -3   1   1  317.87    9.80
  -2   1   1 9999.00  299.47
  -1  -1   1 1029.00   31.10
  -1  -1   1 1032.00   30.90
  -1   1   1 1091.69   31.30
  -1   1   1  964.30   31.30
   1   1  -1 1036.70   30.90
   0  -1  -1  697.83   21.70
   0   1  -1  712.33   21.90
   0   1   1  762.72   22.00
   0   1  -1  745.23   22.00
   0   1   1  690.63   21.70
  -1  -1  -1   97.99    3.00
   1   1   1   92.79    3.00
  -1   1  -1  100.49    3.10
  -1   1  -1   95.49    3.10
   1   1   1   99.59    3.00
  -2  -1  -1 6568.34  210.08
  -2   1  -1 7076.49  210.88
  -2   1  -1 7423.26  210.48
  -3  -1  -1   56.79    2.10
   3   1   1   55.29    1.90
  -3   1  -1   57.79    2.20
  -4  -1  -1   32.30    1.50
   4  -1   1   30.60    1.30
   4   1   1   32.00    1.20
  -4   1  -1   29.20    1.60
   5  -1   1   55.69    2.10
  -5  -1  -1   53.89    2.40
  -5   1  -1   51.29    2.50
  -6  -1  -1   86.09    3.60
  -6  -1  -1   85.49    3.30
  -6   1  -1   85.59    3.30
   6   1   1   86.29    3.40
  -6   1  -1   87.79    3.80
   7  -1   1    1.80    0.60
  -7  -1  -1    1.50    0.70
  -7  -1  -1    1.50    1.80
  -7   1  -1    2.40    0.80
  -7   1  -1    1.30    1.50
  -7   1  -1    3.20    0.70
   7   1   1    4.00    1.00
  -8  -1  -1   14.20    1.20
   8  -1   1   15.30    1.20
  -8  -1  -1   12.70    1.20
  -8   1  -1   13.80    1.30
   8   1   1   13.20    1.20
  -8   1  -1   15.90    1.20
  -9  -1  -1   11.50    1.00
   9  -1   1   10.80    0.90
  -9  -1  -1   11.10    1.00
   9   1   1   10.30    0.90
  -9   1  -1   11.90    0.90
  -9   1  -1   10.50    1.00
  10  -1   1    0.10    0.30
 -10  -1  -1   -0.20    0.40
 -10  -1  -1    0.20    0.50
  10   1   1    0.30    0.30
 -10   1  -1    0.30    0.30
 -10  -2   1   -0.50    0.40
  10  -2  -1    0.10    0.30
 -10  -2   1    0.90    0.50
 -10   2   1    0.50    0.30
  10   2  -1   -0.10    0.40
   9  -2  -1    7.00    0.80
  -9  -2   1    8.70    0.90
  -9  -2   1    7.60    0.80
  -9   2   1    8.10    0.90
   9   2  -1    8.90    0.90
  -8  -2   1   -0.10    0.60
   8  -2  -1    0.60    0.60
   8   2  -1    0.00    0.50
  -8   2   1    0.60    0.50
  -7  -2   1   21.90    1.50
  -7   2   1   23.50    1.90
  -7   2   1   20.10    2.60
   7   2  -1   21.50    2.30
   7   2  -1   22.90    1.50
  -7   2   1   21.40    1.50
  -6  -2   1    3.70    1.10
   6   2  -1    4.50    1.40
   6   2  -1    2.80    0.80
  -6   2   1    4.00    1.40
   6   2  -1    4.70    1.20
  -6   2   1    2.00    0.70
  -6   2   1   -1.10    1.90
   6   2  -1    3.10    0.80
  -5  -2   1    4.30    0.90
  -5   2   1    5.80    1.10
  -4  -2   1    7.40    0.80
  -4   2   1    5.40    0.70
  -3  -2   1  850.91   25.90
  -3   2   1  868.31   26.10
  -3   2   1  854.71   25.90
  -2  -2   1 1957.30   58.69
  -2   2   1 1895.31   58.49
   2   2  -1 1902.01   57.99
  -2   2   1 1995.70   58.79
  -1   2   1 5754.72  175.28
   1   2  -1 6015.00  174.78
  -1   2   1 5768.32  175.28
   0  -2  -1 1682.83   52.49
   0   2   1 1845.62   53.39
   0   2   1 1720.53   52.69
   0   2  -1 1820.02   53.09
   0   2  -1 1707.53   52.99
  -1   2  -1  379.66   11.50
   1   2   1  373.46   11.40
  -1   2  -1  374.66   11.40
  -2  -2  -1    3.50    0.40
  -2   2  -1    2.70    0.40
  -2   2  -1    2.20    0.50
  -3  -2  -1   64.19    2.30
  -3   2  -1   66.89    2.40
   3   2   1   65.09    2.20
  -3   2  -1   68.09    2.50
  -4  -2  -1  425.56   12.70
   4   2   1  399.56   12.40
  -4   2  -1  400.36   12.90
   5  -2   1   75.39    2.80
  -5  -2  -1   73.99    3.00
  -5   2  -1   75.19    3.40
  -6  -2  -1  160.78    6.20
  -6  -2  -1  161.28    5.70
  -6   2  -1  170.08    5.80
   6   2   1  172.88    5.80
  -6   2  -1  174.28    6.30
  -6   2  -1  171.38    5.90
  -7  -2  -1   -0.30    0.70
   7  -2   1    0.50    0.60
  -7   2  -1    2.10    1.40
  -7   2  -1    0.90    0.60
   7   2   1    0.30    0.50
  -7   2  -1    1.20    0.90
   8  -2   1   -0.10    0.50
  -8  -2  -1   -0.10    0.60
  -8  -2  -1   -0.40    0.60
  -8   2  -1   -0.50    0.50
  -8   2  -1   -0.40    0.70
   8   2   1   -0.40    0.50
   9  -2   1   61.69    2.40
  -9  -2  -1   53.99    2.40
  -9  -2  -1   60.59    2.30
  -9   2  -1   59.69    2.30
  -9   2  -1   55.49    2.30
   9   2   1   58.49    2.30
 -10  -2  -1    1.50    0.50
  10  -2   1    1.80    0.50
 -10   2  -1    2.70    0.60
  10   2   1    2.00    0.60
 -10  -3   1    3.10    0.50
  10  -3  -1    4.10    0.50
  10   3  -1    3.60    0.50
 -10   3   1    4.30    0.50
   9  -3  -1    9.90    0.90
  -9  -3   1    9.00    0.90
  -9  -3   1   10.60    1.00
  -9   3   1    9.20    0.80
   9   3  -1   10.20    0.90
   8  -3  -1   23.30    1.50
  -8   3   1   26.50    1.50
   8   3  -1   23.80    1.90
   8   3  -1   24.40    1.50
  -7  -3   1   -0.50    0.70
   7   3  -1    0.80    1.00
  -7   3   1   -0.10    0.60
  -7   3   1   -0.10    1.70
   7   3  -1    0.10    0.90
   7   3  -1   -0.60    0.50
  -6  -3   1  151.48    5.40
   6   3  -1  155.28    5.40
  -6   3   1  156.88    6.00
  -6   3   1  153.08    5.30
   6   3  -1  146.69    5.30
   6   3  -1  146.89    5.50
   6   3  -1  160.78    5.50
  -5  -3   1    4.40    1.30
  -5   3   1    4.10    1.20
  -5   3   1    4.30    1.20
   5   3  -1    3.10    1.00
   5   3  -1    4.50    1.30
  -5   3   1    3.50    1.00
   5   3  -1    2.50    0.80
   5   3  -1    2.80    0.80
  -4  -3   1 3340.67   97.09
  -4   3   1 3191.58   97.09
  -4   3   1 3206.08   98.89
  -3  -3   1    0.60    0.30
  -3   3   1    0.20    0.30
   3   3  -1    0.60    0.30
  -3   3   1    0.50    0.50
  -2  -3   1 3521.45  107.89
  -2   3   1 3713.83  109.29
  -2   3   1 3735.43  109.29
   2   3  -1 3404.86  107.69
  -1   3   1   53.89    1.90
  -1   3   1   57.59    2.00
   1   3  -1   52.59    1.90
   0   3  -1  604.74   18.40
   0   3   1  596.24   18.30
   0   3   1  637.34   18.40
   0   3  -1  595.54   18.40
   1   3   1 1319.77   39.50
  -1   3  -1 1270.07   39.20
  -1   3  -1 1327.47   39.60
  -2   3  -1  841.02   25.80
  -2   3  -1  852.01   25.70
   2   3   1  859.61   25.60
  -3  -3  -1  528.45   15.90
  -3   3  -1  535.45   16.30
   3   3   1  528.25   15.90
  -3   3  -1  508.85   16.10
  -4  -3  -1   20.70    1.20
  -4   3  -1   14.00    1.30
   5   3   1   10.50    1.30
   5   3   1   10.10    1.70
  -5   3  -1   12.80    1.30
  -5   3  -1   12.30    1.40
   5   3   1   11.20    1.50
  -5   3  -1   11.50    1.40
  -6  -3  -1   10.50    1.80
   6  -3   1   13.10    2.00
   6   3   1   11.10    2.10
   6   3   1   11.30    1.70
  -6   3  -1   13.30    1.30
   6   3   1   12.10    1.20
  -6   3  -1   11.50    1.80
  -7  -3  -1   13.50    1.50
   7   3   1    9.40    1.20
   7   3   1   12.90    1.60
  -7   3  -1   10.40    1.10
  -7   3  -1    6.40    2.40
  -8  -3  -1   31.70    1.70
  -8  -3  -1   30.30    1.90
   8  -3   1   32.50    1.70
  -8   3  -1   28.50    1.60
   8   3   1   31.80    1.70
  -9  -3  -1    0.20    0.40
   9  -3   1    0.60    0.30
  -9   3  -1    0.20    0.40
   9   3   1    1.30    0.50
  10  -3   1    5.50    0.50
 -10  -3  -1    4.00    0.50
  10   3   1    5.90    0.50
   9  -4  -1    3.90    0.60
  -9  -4   1    2.90    0.60
   9   4  -1    2.90    0.60
  -9   4   1    4.40    0.60
   8  -4  -1   29.60    1.60
   8   4  -1   29.70    1.80
  -8   4   1   30.00    1.70
   8   4  -1   31.60    1.70
   8   4  -1   29.30    1.60
   7   4  -1   50.99    2.30
   7   4  -1   46.60    2.40
  -7   4   1   46.40    2.20
   7   4  -1   48.30    2.30
  -6   4   1    1.10    1.20
   6   4  -1    0.10    1.00
   6   4  -1    1.30    0.70
  -6   4   1    1.10    1.30
   6   4  -1   -0.40    0.70
  -6   4   1    0.90    0.60
  -6   4   1   -0.20    0.70
  -5   4   1  170.68    5.90
  -5   4   1  171.98    5.90
   5   4  -1  170.98    6.10
   5   4  -1  173.28    6.00
   5   4  -1  181.58    6.00
   5   4  -1  179.18    6.00
  -5   4   1  178.68    6.50
  -5   4   1  169.98    6.20
  -4   4   1  730.53   22.40
  -4   4   1  707.33   22.20
  -3  -4   1  454.25   13.80
   3   4  -1  462.15   13.80
  -3   4   1  436.96   14.10
  -3   4   1  460.95   14.20
  -2  -4   1   49.50    1.80
  -2   4   1   49.30    2.00
   2   4  -1   48.40    1.80
  -2   4   1   48.00    2.00
  -1   4   1   72.49    2.50
   1   4  -1   69.19    2.50
  -1   4   1   71.19    2.60
   0   4   1  104.59    3.50
   0   4  -1  109.09    3.70
   0   4   1  114.79    3.80
   0   4  -1  115.19    3.80
  -1   4  -1   78.79    2.80
  -1   4  -1   80.09    2.80
   1   4   1   78.49    2.80
  -2   4  -1  153.68    4.90
  -2   4  -1  122.29    4.60
   2   4   1  138.69    4.50
   3   4   1  331.27    9.80
  -3   4  -1  312.37   10.10
  -3   4  -1  302.97   10.10
  -4   4  -1   69.59    2.90
  -4   4  -1   78.89    3.30
  -4   4  -1   68.99    3.20
   4   4   1   66.89    3.00
   5   4   1    5.70    1.20
   5   4   1    3.30    1.20
  -5   4  -1    4.90    1.20
   5   4   1    5.30    1.40
   5   4   1    4.80    1.20
  -5   4  -1    5.40    1.10
  -5   4  -1    3.50    1.00
   6  -4   1   13.60    2.30
   6   4   1   10.90    2.30
  -6   4  -1   12.00    2.10
   6   4   1   17.20    1.30
  -6   4  -1   15.50    2.10
   6   4   1   13.70    1.50
  -6   4  -1   14.40    1.30
   7   4   1  126.89    4.70
   7   4   1  127.49    4.50
  -7   4  -1  127.09    4.50
   7   4   1  124.99    4.60
  -8  -4  -1    5.00    0.80
   8  -4   1    5.00    0.80
   8   4   1    5.40    0.90
   9  -4   1    1.20    0.40
  -9  -4  -1    1.00    0.40
   9   4   1    0.80    0.40
  -9   4  -1    0.10    0.30
   9  -5  -1    0.30    0.30
  -9  -5   1    0.00    0.30
   9   5  -1    0.40    0.30
  -9   5   1    0.20    0.40
   8  -5  -1   18.60    1.10
   8   5  -1   19.30    1.30
  -8   5   1   17.90    1.10
   8   5  -1   18.70    1.20
   8   5  -1   16.80    1.20
  -7   5   1    0.40    0.60
   7   5  -1    0.00    0.70
   7   5  -1    0.80    0.60
  -6   5   1   55.29    2.40
   6   5  -1   52.49    2.60
  -6   5   1   50.19    2.60
   6   5  -1   52.49    2.40
   6   5  -1   51.79    2.50
  -6   5   1   52.49    2.40
  -6   5   1   50.99    3.60
   5   5  -1    0.20    0.80
  -5   5   1    1.00    0.90
   5   5  -1    1.80    0.70
   5   5  -1    1.70    0.80
  -5   5   1    1.80    0.90
  -5   5   1    2.10    1.10
  -5   5   1    1.50    0.70
  -5   5   1    1.90    0.90
   5   5  -1    1.00    0.80
  -4   5   1   15.20    1.70
   4   5  -1   12.20    1.50
   4   5  -1   13.20    1.70
  -4   5   1   14.70    1.40
   4   5  -1   11.50    1.60
   4   5  -1   11.30    1.30
  -4   5   1    9.00    1.40
  -4   5   1    9.90    1.30
   3   5  -1    7.60    1.50
   3   5  -1   10.50    2.80
  -3   5   1    8.20    1.00
  -3   5   1    7.10    1.00
  -3   5   1    6.30    1.70
  -2   5   1  252.67    8.20
  -2   5   1  253.47    8.30
  -1  -5   1    5.80    0.80
  -1   5   1    5.50    0.80
  -1   5   1    7.60    0.90
   1   5  -1    7.00    0.80
   0   5   1  306.57    9.80
   0   5  -1  305.37    9.80
   0   5  -1  310.77    9.60
  -1   5  -1   89.89    3.30
   1   5   1   83.49    3.20
  -1   5  -1   98.19    3.30
  -2   5  -1   30.70    1.70
   2   5   1   37.30    1.70
  -2   5  -1   34.10    1.80
  -3   5  -1  644.44   20.20
   3   5   1  638.24   20.00
  -3   5  -1  666.33   20.20
   3   5   1  635.44   20.00
   3   5   1  650.93   20.40
  -3   5  -1  659.43   20.30
  -3   5  -1  626.44   20.00
   3   5   1  665.73   19.80
  -4   5  -1    4.30    1.30
  -4   5  -1    3.50    1.10
  -4   5  -1    2.70    1.00
   4   5   1    4.10    1.20
  -4   5  -1    4.20    1.10
   4   5   1    2.00    1.30
   4   5   1    3.90    0.90
  -4   5  -1    2.30    0.80
   4   5   1    4.70    1.40
  -5   5  -1   87.39    3.70
   5   5   1   94.79    3.60
  -5   5  -1   90.19    3.60
   5   5   1   90.59    3.70
  -5   5  -1   90.79    4.20
  -5   5  -1   91.99    3.50
   5   5   1   91.09    3.50
   6  -5   1   20.30    3.20
   6   5   1   14.90    1.40
  -6   5  -1   18.70    1.40
  -6   5  -1   16.40    1.60
  -6   5  -1   13.00    2.50
  -6   5  -1   17.90    1.30
   6   5   1   15.70    1.40
   6   5   1   15.30    1.70
   7   5   1   49.30    2.20
  -7   5  -1   46.10    2.10
   7   5   1   51.79    2.30
  -7   5  -1   54.19    2.40
   7   5   1   45.30    2.20
   8  -5   1   13.10    1.00
  -8  -5  -1   14.50    1.00
  -8   5  -1   13.50    1.00
   8   5   1   13.80    1.00
   8   5   1   15.30    1.10
   9  -5   1    4.00    0.50
  -9   5  -1    3.60    0.60
   9   5   1    4.50    0.60
  -8  -6   1   32.90    1.50
   8  -6  -1   34.20    1.50
   8   6  -1   33.20    1.50
   8   6  -1   35.50    1.50
   8   6  -1   36.20    1.60
  -8   6   1   31.70    1.60
  -7   6   1   16.00    1.60
  -7   6   1   18.10    1.30
   7   6  -1   17.00    1.60
   7   6  -1   15.30    1.20
   7   6  -1   15.80    1.30
  -6   6   1   78.59    3.30
   6   6  -1   88.49    3.70
  -6   6   1   82.29    3.60
   6   6  -1   86.19    3.30
  -6   6   1   84.89    3.40
   6   6  -1   87.09    3.40
   5   6  -1   66.09    2.80
  -5   6   1   64.89    2.90
   5   6  -1   66.49    2.80
   5   6  -1   66.19    2.90
   5   6  -1   63.09    2.90
  -5   6   1   59.99    2.70
  -5   6   1   62.49    3.90
  -4   6   1    9.70    1.70
   4   6  -1    9.20    1.30
  -4   6   1    6.90    1.90
   4   6  -1    6.70    1.80
  -4   6   1    8.70    1.50
   4   6  -1    7.40    1.20
   4   6  -1    9.70    1.40
  -4   6   1    8.60    1.20
  -3   6   1  147.59    5.70
  -3   6   1  155.88    5.40
  -3   6   1  155.28    5.70
   3   6  -1  160.08    5.50
  -3   6   1  158.48    5.60
   3   6  -1  153.68    5.40
  -2   6   1  164.48    5.80
  -2   6   1  162.58    5.90
  -2   6   1  157.48    5.90
   2   6  -1  173.88    5.70
   2   6  -1  165.98    5.70
   2   6  -1  168.38    5.80
   2   6  -1  165.78    5.80
  -2   6   1  173.38    5.70
  -1   6   1   36.60    2.00
   1   6  -1   36.90    1.90
   1   6  -1   35.60    2.00
   1   6  -1   42.00    3.40
  -1   6   1   34.80    2.00
  -1   6   1   36.10    2.30
   0   6   1   87.39    3.40
   0   6  -1   88.49    3.40
   0   6   1   85.79    3.40
  -1   6  -1   10.70    1.40
   1   6   1    8.30    1.20
   1   6   1    9.50    1.60
  -1   6  -1    9.40    1.10
   1   6   1    9.20    1.00
  -1   6  -1   10.20    1.50
  -2   6  -1   61.39    2.60
   2   6   1   60.49    2.70
  -2   6  -1   61.19    2.80
   2   6   1   59.49    2.70
  -2   6  -1   54.99    2.70
   2   6   1   62.49    2.60
  -2   6  -1   58.39    2.80
   2   6   1   60.39    2.70
   3   6   1   15.80    1.50
   3   6   1   12.20    1.40
  -3   6  -1   18.00    1.40
  -3   6  -1   16.10    1.70
  -3   6  -1   15.80    1.60
  -3   6  -1   14.70    1.50
   3   6   1   13.60    1.50
  -4   6  -1   -0.40    1.20
  -4   6  -1    0.90    0.60
  -4   6  -1    1.50    0.90
   4   6   1    0.30    0.70
   4   6   1    0.60    0.70
  -4   6  -1    1.20    0.80
   4   6   1    0.30    0.80
   5   6   1    9.70    1.20
   5   6   1    6.20    1.20
  -5   6  -1    6.20    2.50
  -5   6  -1    7.20    1.10
  -5   6  -1    7.50    1.50
   5   6   1   10.20    1.40
  -5   6  -1    7.10    1.30
   6   6   1    5.70    1.20
  -6   6  -1    6.80    1.30
   6   6   1    8.20    1.10
   6   6   1    8.10    1.40
  -6   6  -1    6.20    1.20
  -6   6  -1    4.40    1.30
  -7  -6  -1    4.00    0.90
  -7   6  -1    4.50    1.10
   7   6   1    4.70    0.90
   7   6   1    3.80    0.90
   7   6   1    5.10    1.10
  -7   6  -1    6.50    1.00
   8  -6   1    4.40    0.70
  -8  -6  -1    4.80    0.70
   8   6   1    4.90    0.80
   8   6   1    4.40    0.70
  -8   6  -1    6.40    1.00
   8  -7  -1    0.70    0.30
   8   7  -1    0.10    0.30
   8   7  -1    0.20    0.40
   8   7  -1    1.00    0.60
  -7  -7   1    0.10    0.60
   7   7  -1   -0.70    0.50
  -7   7   1    1.00    0.60
   7   7  -1    0.40    0.40
   7   7  -1    0.30    0.40
   6   7  -1    8.30    1.00
   6   7  -1    8.50    1.10
   6   7  -1    7.80    1.00
  -6   7   1    8.00    0.90
  -6   7   1   10.40    1.70
   5   7  -1   14.50    1.40
  -5   7   1   15.40    1.50
   5   7  -1   15.00    1.40
   5   7  -1   17.80    1.40
  -5   7   1   16.70    1.30
  -4   7   1   64.29    2.70
   4   7  -1   61.29    2.70
  -4   7   1   63.79    3.50
  -4   7   1   63.39    2.90
   4   7  -1   62.89    2.70
   4   7  -1   58.49    2.80
  -3   7   1   68.19    2.80
   3   7  -1   65.99    2.90
  -3   7   1   63.69    3.30
   3   7  -1   66.69    2.90
   3   7  -1   66.59    2.90
   2   7  -1   23.30    1.60
  -2   7   1   22.30    1.60
  -2   7   1   22.20    1.90
   2   7  -1   22.00    1.60
  -2   7   1   20.20    1.70
   2   7  -1   20.00    1.70
  -2   7   1   17.10    2.20
  -1   7   1   23.00    2.40
  -1   7   1   21.50    1.80
   1   7  -1   25.60    1.70
   1   7  -1   23.50    1.90
  -1   7   1   25.00    1.60
   1   7  -1   25.70    1.90
  -1   7   1   25.60    2.00
   1   7  -1   18.90    2.30
   1   7  -1   22.50    1.90
   0   7  -1   64.99    3.00
   0   7   1   62.29    3.00
   0   7   1   63.59    3.00
   0   7   1   65.09    2.80
   0   7   1   65.49    2.90
   0   7  -1   64.99    3.00
   0   7  -1   64.29    3.00
   0   7  -1   66.29    2.80
   1   7   1  226.78    7.70
  -1   7  -1  239.28    7.80
  -1   7  -1  215.58    8.60
   1   7   1  241.48    7.70
  -1   7  -1  244.78    7.60
   1   7   1  218.38    7.70
   1   7   1  219.88    7.80
   1   7   1  228.78    7.60
  -1   7  -1  220.48    7.70
  -2   7  -1  220.08    7.80
  -2   7  -1  221.58    7.60
   2   7   1  229.88    7.40
   2   7   1  220.28    7.70
   2   7   1  218.98    7.50
  -2   7  -1  219.48    7.40
   2   7   1  222.48    7.50
  -3   7  -1    8.50    1.40
   3   7   1    9.20    1.30
   3   7   1    8.00    1.20
  -3   7  -1    6.50    1.70
   3   7   1    8.90    1.20
  -3   7  -1    8.10    1.20
   4   7   1  182.68    6.70
   4   7   1  192.58    6.60
  -4   7  -1  195.48    6.70
   4   7   1  193.78    6.70
  -4   7  -1  197.38    6.60
  -5   7  -1   16.10    1.30
  -5   7  -1   18.70    1.80
   5   7   1   13.20    1.30
   5   7   1   16.00    1.40
   5   7   1   17.20    1.40
  -6  -7  -1   -1.20    0.80
  -6   7  -1    0.30    0.50
   6   7   1    0.10    0.50
   6   7   1    0.80    0.50
   6   7   1   -0.20    0.60
  -7  -7  -1    0.90    0.70
   7   7   1    0.80    0.40
  -7   7  -1    1.30    0.60
   7   7   1    0.10    0.50
   7   7   1    0.80    0.40
   8  -7   1    0.60    0.30
   8   7   1    0.70    0.30
   7   8  -1    0.40    0.40
   7   8  -1   -0.30    0.30
   7   8  -1    0.40    0.30
   6   8  -1   -0.20    0.50
  -6   8   1    0.20    0.40
  -6   8   1   -0.10    0.40
   6   8  -1    0.30    0.40
   6   8  -1    0.60    0.40
   5   8  -1    1.00    0.60
  -5   8   1    1.30    0.50
  -5   8   1    0.40    0.50
   5   8  -1    0.20    0.50
   5   8  -1    0.60    0.50
  -4   8   1    5.20    1.10
   4   8  -1    3.50    1.00
   4   8  -1    4.20    1.10
   4   8  -1    4.00    1.00
   3   8  -1   55.69    2.50
   3   8  -1   48.60    2.30
   3   8  -1   49.00    2.40
  -3   8   1   46.90    2.50
  -3   8   1   49.30    2.30
   2   8  -1   30.70    1.90
  -2   8   1   27.50    2.50
  -2   8   1   30.80    1.80
   2   8  -1   32.10    1.90
   2   8  -1   29.10    1.80
  -2   8   1   31.60    2.20
  -2   8   1   32.70    1.90
  -1   8   1  211.28    7.30
   1   8  -1  213.18    7.30
   1   8  -1  220.48    7.30
  -1   8   1  214.28    7.90
   1   8  -1  215.78    7.40
  -1   8   1  219.88    7.50
   1   8  -1  223.78    7.30
  -1   8   1  217.98    7.30
   0   8   1    0.60    0.90
   0   8  -1    0.70    1.20
   0   8  -1    0.00    0.60
   0   8  -1    1.30    0.80
   0   8   1   -1.30    0.80
   0   8  -1   -0.20    0.80
   0   8   1    0.00    1.20
   0   8   1    0.10    0.60
  -1   8  -1   20.50    1.50
  -1   8  -1   15.90    2.40
   1   8   1   14.70    2.60
   1   8   1   20.00    1.60
  -1   8  -1   20.70    1.70
   1   8   1   19.50    1.50
  -1   8  -1   21.30    1.90
   1   8   1   19.60    1.60
   1   8   1   22.50    1.90
   2   8   1    0.70    0.70
  -2   8  -1    1.00    0.70
  -2   8  -1    0.10    0.70
   2   8   1    0.80    0.60
   2   8   1    0.90    0.70
  -2   8  -1    0.20    1.30
  -3   8  -1   82.99    3.40
   3   8   1   85.59    3.40
   3   8   1   80.29    3.30
   3   8   1   82.59    3.30
  -3   8  -1   78.29    3.20
  -4   8  -1   43.20    2.10
   4   8   1   45.00    2.10
   4   8   1   44.40    2.20
  -4   8  -1   47.20    2.30
   4   8   1   43.70    2.10
  -5   8  -1    1.40    0.50
   5   8   1    0.90    0.50
   5   8   1    2.50    0.80
  -5   8  -1    1.10    0.60
   5   8   1    3.10    1.00
  -6   8  -1    4.50    0.80
   6   8   1    2.70    0.60
   6   8   1    3.60    0.80
   6   8   1    4.00    0.70
  -7   8  -1    0.00    0.50
   7   8   1    1.00    0.50
   7   8   1   -0.30    0.30
   7   8   1   -0.50    0.30
  -6   9   1   16.30    1.00
   6   9  -1   18.20    1.00
   6   9  -1   14.70    0.90
   6   9  -1   16.70    0.90
  -5   9   1    2.10    0.60
  -5   9   1    2.80    0.80
   5   9  -1    4.40    0.80
   5   9  -1    2.10    0.60
   5   9  -1    3.00    0.60
   4   9  -1   55.09    2.30
  -4   9   1   56.19    2.30
  -4   9   1   56.19    2.40
   4   9  -1   54.89    2.30
   4   9  -1   55.39    2.30
  -3   9   1    6.20    1.10
   3   9  -1    4.20    1.00
   3   9  -1    5.30    1.00
  -3   9   1    5.80    0.90
   3   9  -1    6.80    1.00
   2   9  -1   51.59    2.30
  -2   9   1   50.29    2.40
  -2   9   1   51.19    2.30
   2   9  -1   50.59    2.30
   2   9  -1   48.60    2.30
   1   9  -1   36.90    1.90
  -1   9   1   37.20    2.00
   1   9  -1   40.00    2.00
  -1   9   1   37.00    2.10
   1   9  -1   35.20    2.20
  -1   9   1   37.10    1.90
   0   9  -1   72.99    3.00
   0   9   1   76.69    3.00
   0   9  -1   74.79    3.10
   0   9  -1   71.99    3.10
   0   9   1   75.79    3.10
   0   9   1   73.49    3.00
  -1   9  -1  149.88    5.30
   1   9   1  151.48    5.40
  -1   9  -1  153.38    5.30
  -1   9  -1  151.38    5.40
   1   9   1  146.79    5.20
   1   9   1  153.88    5.30
   2   9   1  219.88    7.20
   2   9   1  217.88    7.40
  -2   9  -1  218.88    7.30
   2   9   1  219.08    7.30
  -2   9  -1  223.18    7.40
  -3   9  -1   13.40    1.10
   3   9   1   14.90    1.20
   3   9   1   12.90    1.10
   3   9   1   13.40    1.20
  -3   9  -1   12.30    1.30
  -4   9  -1    7.50    0.90
   4   9   1    8.90    0.90
  -4   9  -1    9.00    1.00
   4   9   1    8.50    0.90
   4   9   1    8.20    1.00
   5   9   1   -0.20    0.40
  -5   9  -1    0.20    0.40
  -5   9  -1   -0.10    0.30
   5   9   1   -0.10    0.40
   5   9   1    0.10    0.40
   6   9   1   -0.30    0.30
   6   9   1   -0.20    0.30
  -6   9  -1    0.10    0.40
   5  10  -1    5.50    0.60
   5  10  -1    5.00    0.60
  -5  10   1    4.70    0.60
  -4  10   1    1.10    0.40
   4  10  -1    0.70    0.40
   4  10  -1    1.10    0.70
   4  10  -1    0.50    0.30
  -4  10   1    0.20    0.30
  -3  10   1    4.20    0.80
   3  10  -1    2.70    0.60
   3  10  -1    2.90    0.70
   3  10  -1    3.00    0.80
  -3  10   1    2.60    0.60
   2  10  -1   -0.40    0.40
   2  10  -1   -0.20    0.70
  -2  10   1    0.80    0.40
  -2  10   1    0.20    0.50
   2  10  -1    0.30    0.50
  -1  10   1   18.80    1.30
  -1  10   1   19.20    1.20
   1  10  -1   20.20    1.30
   1  10  -1   18.80    1.20
   0  10  -1   52.59    2.20
   0  10   1   51.19    2.20
   0  10  -1   50.29    2.20
   0  10   1   51.09    2.20
   0  10  -1   51.69    2.20
   0  10   1   50.89    2.20
   1  10   1    7.10    0.90
  -1  10  -1    5.40    1.00
   1  10   1    6.30    0.80
   1  10   1    5.30    1.30
  -1  10  -1    5.30    0.80
  -2  10  -1   23.50    1.30
   2  10   1   21.60    1.30
   2  10   1   23.20    1.30
  -2  10  -1   23.00    1.40
   3  10   1    1.40    0.50
   3  10   1    0.90    0.40
  -3  10  -1    2.00    0.60
   4  10   1    0.80    0.40
  -4  10  -1    0.10    0.30
   4  10   1    0.60    0.40
   4  10   1    0.40    0.40
  -4  10  -1    0.50    0.40
  -3  11   1   23.90    1.00
   3  11  -1   23.80    1.10
  -3  11   1   24.60    1.10
   3  11  -1   23.70    1.00
  -2  11   1    0.30    0.40
   2  11  -1   -0.10    0.50
  -2  11   1   -0.30    0.30
   2  11  -1    0.80    0.30
  -1  11   1   13.00    0.80
  -1  11   1   12.00    0.90
   1  11  -1   13.80    0.80
   0  11  -1   13.40    0.80
   0  11   1   11.10    1.20
   0  11   1   13.10    0.80
  -1  11  -1   24.40    1.20
   1  11   1   24.50    1.20
  -1  11  -1   23.70    1.10
   1  11   1   22.40    1.10
  -2  11  -1    9.20    0.60
   2  11   1   10.70    0.80
   2  11   1   10.30    0.80
  -2  11  -1    8.90    0.80
 -10   0   2    2.30    0.50
 -10   0   2    2.50    0.80
  10   0  -2    2.70    0.50
  -9   0   2   15.60    1.10
   9   0  -2   14.10    1.00
  -9   0   2   15.80    1.10
  -8   0   2   70.59    2.90
   8   0  -2   71.49    2.90
  -7   0   2   15.80    2.30
  -7   0   2   17.10    1.40
   7   0  -2   14.90    1.30
   6   0  -2    8.50    1.50
  -6   0   2   10.60    1.40
   6   0  -2    9.50    1.30
  -5   0   2   72.49    3.00
  -4   0   2    3.80    0.60
   4   0  -2    4.00    0.50
  -3   0   2    6.90    0.60
  -2   0   2  820.02   24.40
  -2   0   2  871.51   24.80
   2   0  -2  754.42   24.30
   1   0  -2 2820.42   87.89
  -1   0   2 3028.50   88.69
  -1   0   2 2983.00   87.89
   0   0   2 2050.79   63.29
   0   0  -2 2171.58   63.49
  -1   0  -2 1147.09   34.50
   1   0   2 1120.49   34.30
  -2   0  -2 4185.98  121.29
   2   0   2 3851.51  120.49
  -3   0  -2   96.29    3.20
   3   0   2   90.79    3.10
  -4   0  -2  879.71   26.80
   4   0   2  867.41   26.30
   5   0   2    2.40    0.50
  -5   0  -2    1.70    0.60
  -6   0  -2    9.00    1.40
  -6   0  -2    9.30    1.30
   6   0   2    6.60    1.20
   7   0   2   68.19    2.80
  -7   0  -2   70.49    2.90
  -7   0  -2   62.29    3.60
  -7   0  -2   67.59    2.80
  -8   0  -2    1.80    0.60
   8   0   2    1.10    0.60
  -8   0  -2    0.70    0.60
  -9   0  -2    0.90    0.40
  -9   0  -2    1.10    0.50
  10   0   2   -0.10    0.30
 -10   0  -2    0.40    0.40
 -10   0  -2    0.10    0.30
 -10  -1   2    2.60    0.60
 -10  -1   2    3.60    0.60
  10  -1  -2    2.40    0.50
 -10   1   2    2.00    0.50
  10   1  -2    2.30    0.60
   9  -1  -2    6.50    0.80
  -9  -1   2    7.50    0.90
  -9  -1   2    8.70    0.90
   9   1  -2    8.30    0.80
  -9   1   2    6.20    0.90
  -9   1   2    8.30    1.10
   8  -1  -2    0.30    0.70
  -8  -1   2    0.30    0.60
   8   1  -2    0.10    0.50
  -8   1   2   -0.30    0.50
  -8   1   2    0.10    0.70
  -7  -1   2   62.79    2.70
  -7  -1   2   65.69    3.70
   7  -1  -2   65.89    2.80
  -7   1   2   65.69    2.80
   7   1  -2   62.99    3.20
   7   1  -2   63.99    2.70
  -7   1   2   65.89    3.60
  -6  -1   2   92.89    3.80
   6   1  -2   92.59    3.60
  -6   1   2   97.29    3.50
  -6   1   2   98.69    4.00
   6   1  -2   80.89    4.00
   6   1  -2   90.09    3.50
  -5  -1   2  251.27    8.00
  -5   1   2  231.08    8.10
  -4  -1   2   99.69    3.40
  -4   1   2   91.29    3.50
  -3  -1   2   24.40    1.20
  -3   1   2   27.10    1.20
  -3   1   2   25.00    1.00
  -2  -1   2   12.80    0.70
  -2   1   2   14.70    0.80
  -1  -1   2 5090.19  151.48
  -1  -1   2 4761.52  152.18
  -1   1   2 5242.58  152.38
  -1   1   2 5228.98  152.08
   0   1  -2    9.80    0.40
   0   1   2    9.30    0.40
  -1   1  -2 5608.24  163.98
   1   1   2 5182.68  163.28
   1   1   2 5575.34  162.78
  -2  -1  -2   61.69    2.10
   2   1   2   63.49    2.10
  -2   1  -2   61.99    2.20
  -3  -1  -2  241.28    7.40
  -3   1  -2  239.48    7.50
   3   1   2  229.28    7.30
   4  -1   2   16.60    0.90
  -4  -1  -2   15.60    1.10
  -4   1  -2   16.30    1.10
   4   1   2   17.00    0.80
   5  -1   2  193.98    6.20
  -5  -1  -2  181.88    6.40
  -5   1  -2  192.08    6.60
  -6  -1  -2   23.00    1.90
   6  -1   2   21.90    1.60
  -6  -1  -2   23.50    1.70
  -6   1  -2   24.20    1.90
   6   1   2   22.80    1.50
  -6   1  -2   22.90    1.70
  -6   1  -2   21.50    1.50
  -7  -1  -2   71.99    2.90
  -7  -1  -2   71.49    3.00
   7  -1   2   72.09    3.00
  -7   1  -2   68.59    2.90
   7   1   2   72.99    3.00
  -7   1  -2   72.89    3.00
  -7   1  -2   71.29    3.80
  -8  -1  -2    1.60    0.60
   8  -1   2    1.80    0.60
  -8  -1  -2    1.70    0.60
   8   1   2    1.10    0.50
  -8   1  -2    2.00    0.70
  -8   1  -2    0.90    0.50
  -9  -1  -2    2.20    0.50
  -9  -1  -2    2.50    0.70
   9  -1   2    3.20    0.70
  -9   1  -2    2.50    0.70
  -9   1  -2    1.80    0.60
   9   1   2    1.60    0.40
 -10  -1  -2    5.50    0.60
  10  -1   2    4.40    0.50
 -10  -1  -2    5.00    0.70
  10   1   2    4.60    0.50
  10  -2  -2    5.80    0.60
 -10  -2   2    5.50    0.70
 -10  -2   2    6.30    0.70
 -10   2   2    5.20    0.60
  10   2  -2    5.80    0.60
  -9  -2   2   44.40    1.90
  -9  -2   2   46.50    1.90
   9  -2  -2   46.40    1.90
  -9   2   2   46.80    2.00
   9   2  -2   42.90    1.90
   8  -2  -2   15.40    1.20
  -8  -2   2   11.70    1.30
   8   2  -2   13.30    1.20
   8   2  -2   12.10    1.80
  -8   2   2   12.10    1.30
  -7  -2   2  145.49    5.10
  -7   2   2  143.59    6.00
   7   2  -2  145.59    5.10
   7   2  -2  140.89    5.30
  -7   2   2  147.39    5.10
  -6  -2   2    3.40    1.50
   6   2  -2    2.30    1.10
   6   2  -2    3.70    1.20
  -6   2   2    6.40    1.20
  -6   2   2    3.50    1.50
   6   2  -2    5.20    1.20
   6   2  -2    3.70    1.20
  -5  -2   2   19.50    1.40
  -5   2   2   18.20    1.40
  -4  -2   2  762.72   22.90
  -4   2   2  811.52   22.80
  -4   2   2  673.33   23.00
  -3  -2   2   51.59    2.00
  -3   2   2   53.99    2.00
  -3   2   2   54.99    2.20
  -2  -2   2 4936.11  153.28
  -2  -2   2 5104.09  151.78
   2   2  -2 5127.49  151.78
  -2   2   2 4827.82  153.28
  -2   2   2 5448.46  152.98
   1   2  -2  645.04   19.30
  -1   2   2  661.03   19.70
  -1   2   2  627.44   19.40
   0  -2  -2    0.10    0.20
   0   2  -2    0.30    0.10
   0   2   2    0.60    0.20
   0   2  -2    0.60    0.20
   0   2   2   -0.10    0.10
  -1   2  -2 1287.37   37.10
  -1   2  -2 1160.68   36.50
   1   2   2 1200.98   36.70
  -2   2  -2  101.29    3.50
  -2   2  -2  106.39    3.50
   2   2   2  106.29    3.40
  -3  -2  -2   23.90    1.10
  -3   2  -2   26.50    1.30
   3   2   2   25.00    1.10
  -4  -2  -2  135.69    4.50
   4   2   2  136.59    4.30
  -4   2  -2  129.19    4.90
   5  -2   2   85.29    3.20
  -5  -2  -2   87.79    3.30
   5   2   2   82.99    3.30
  -5   2  -2   85.49    3.40
  -5   2  -2   91.19    3.60
  -6  -2  -2    2.20    0.90
  -6   2  -2    0.10    0.60
  -6   2  -2    4.60    1.30
  -6   2  -2    1.40    1.00
   6   2   2    1.60    0.70
   7  -2   2    0.40    0.60
  -7  -2  -2    0.70    0.70
  -7   2  -2    0.90    0.50
  -7   2  -2   -0.10    0.90
   7   2   2    1.40    0.60
  -7   2  -2   -1.40    1.40
  -8  -2  -2    0.30    0.60
   8  -2   2    0.20    0.50
  -8  -2  -2    0.50    0.60
  -8   2  -2    1.20    0.70
   8   2   2    1.20    0.60
  -8   2  -2    0.10    0.50
  -9  -2  -2   10.20    1.00
  -9  -2  -2    7.90    0.80
   9  -2   2    6.60    0.80
  -9   2  -2    8.80    1.10
   9   2   2    8.30    0.80
  -9   2  -2    6.20    1.20
  10  -2   2    0.40    0.30
 -10  -2  -2    0.50    0.30
 -10   2  -2    0.20    0.30
  10   2   2    0.10    0.30
  10  -3  -2    2.40    0.40
  10   3  -2    0.60    0.40
 -10   3   2    1.30    0.30
  -9  -3   2    0.90    0.50
  -9  -3   2    2.00    0.60
   9  -3  -2    0.80    0.40
   9   3  -2    0.60    0.40
  -9   3   2    0.60    0.40
  -8  -3   2   22.60    1.40
   8  -3  -2   21.80    1.40
   8   3  -2   24.30    1.50
   8   3  -2   21.40    1.80
  -8   3   2   23.30    1.40
  -7  -3   2    0.10    0.70
   7   3  -2    0.50    0.90
  -7   3   2   -0.20    0.60
   7   3  -2    0.30    0.60
   7   3  -2    0.90    0.90
   6   3  -2    0.90    0.80
   6   3  -2    1.40    0.80
  -6   3   2    1.00    0.70
  -6   3   2    0.60    0.90
   6   3  -2    1.50    1.00
   6   3  -2    2.10    0.70
  -5  -3   2   35.20    2.00
  -5   3   2   35.60    2.00
   5   3  -2   33.50    2.00
   5   3  -2   32.50    2.20
  -5   3   2   34.50    2.20
   5   3  -2   34.70    2.10
  -5   3   2   35.80    1.90
   5   3  -2   31.90    2.10
  -4  -3   2  746.53   21.40
  -4   3   2  665.43   21.80
  -4   3   2  679.13   21.30
  -3  -3   2 1663.53   49.10
  -3   3   2 1782.32   49.30
  -3   3   2 1467.45   49.30
  -2  -3   2 1609.14   48.60
  -2   3   2 1710.53   49.30
   2   3  -2 1549.54   48.50
  -1   3   2  564.34   17.10
   1   3  -2  553.64   17.10
  -1   3   2  577.24   17.20
   0   3   2  252.37    8.20
   0   3   2  275.17    8.40
   0   3  -2  270.27    8.40
   0   3  -2  288.57    8.40
  -1   3  -2  377.26   11.90
   1   3   2  380.46   11.80
  -1   3  -2  400.86   11.90
  -2   3  -2   51.39    2.10
  -2   3  -2   52.59    2.00
   2   3   2   56.69    1.90
  -3   3  -2    1.50    0.60
  -3   3  -2    1.80    0.70
   3   3   2    1.90    0.50
   4   3   2  271.77    8.20
  -4   3  -2  255.67    8.70
  -5   3  -2    3.00    0.80
   5   3   2    2.50    0.80
  -5   3  -2    1.90    1.30
   5   3   2    5.10    1.60
  -5   3  -2    3.20    1.10
  -5   3  -2    2.10    0.80
   6   3   2   21.20    2.60
  -6   3  -2   23.00    2.10
   6   3   2   21.20    1.50
  -6   3  -2   17.80    2.10
  -6   3  -2   20.80    1.50
   6   3   2   21.10    1.90
  -7  -3  -2   28.90    1.90
  -7   3  -2   30.60    3.10
  -7   3  -2   30.90    1.70
   7   3   2   28.70    1.70
   8  -3   2   43.90    2.10
  -8  -3  -2   45.20    2.10
   8   3   2   46.00    2.10
  -8   3  -2   48.90    2.10
  -9  -3  -2    0.10    0.40
   9  -3   2   -0.20    0.40
  -9   3  -2   -0.30    0.30
   9   3   2    0.40    0.40
   9  -4  -2   -0.10    0.30
  -9  -4   2    0.30    0.40
  -9   4   2   -0.10    0.40
   9   4  -2    0.40    0.40
  -8  -4   2   14.40    2.10
   8  -4  -2   15.10    1.20
   8   4  -2   13.00    1.30
   8   4  -2   14.70    1.40
   8   4  -2   15.70    1.30
  -7  -4   2    0.70    0.90
   7   4  -2    0.60    0.80
   7   4  -2    0.50    0.80
   7   4  -2   -0.20    0.60
  -7   4   2    0.70    0.60
  -6   4   2  229.38    7.40
  -6   4   2  226.88    7.40
   6   4  -2  205.48    7.40
   6   4  -2  229.48    7.60
   6   4  -2  214.98    7.40
   6   4  -2  224.48    7.50
  -6   4   2  217.08    8.10
   5   4  -2  156.18    5.50
   5   4  -2  155.28    5.60
  -5   4   2  157.58    5.60
  -5   4   2  155.38    5.40
  -5   4   2  142.29    5.60
   5   4  -2  162.28    5.50
  -5   4   2  155.98    5.40
   5   4  -2  160.18    5.40
  -5   4   2  157.38    5.90
  -4   4   2   92.29    3.50
  -4   4   2   93.99    3.70
  -3  -4   2  844.22   24.30
  -3   4   2  788.92   24.60
  -3   4   2  773.12   24.50
  -2  -4   2  487.75   15.00
  -2   4   2  477.55   15.30
  -2   4   2  497.55   15.20
   2   4  -2  512.15   15.00
   1   4   2   99.49    3.40
  -1   4  -2   96.89    3.40
  -2   4  -2    9.80    0.80
  -2   4  -2    8.10    0.80
   2   4   2    9.10    0.80
  -3   4  -2    2.80    0.80
  -3   4  -2    4.10    0.80
   3   4   2    5.00    0.80
   4   4   2   33.90    1.90
   4   4   2   34.30    2.00
  -4   4  -2   33.80    1.90
  -4   4  -2   32.00    2.00
  -5   4  -2    3.10    0.80
  -5   4  -2    2.10    1.00
  -5   4  -2    6.80    1.60
   5   4   2    3.40    1.20
   5   4   2    4.50    1.10
  -5   4  -2    2.50    0.80
   6  -4   2   36.10    2.60
  -6   4  -2   35.00    1.90
  -6   4  -2   34.70    2.30
  -6   4  -2   41.20    2.90
   6   4   2   36.10    1.90
   6   4   2   34.80    2.40
   6   4   2   36.80    2.10
   7   4   2   31.90    2.10
   7   4   2   29.10    1.70
  -7   4  -2   33.10    2.80
  -7   4  -2   29.50    1.80
   7   4   2   29.20    1.80
  -8  -4  -2    3.40    1.00
  -8   4  -2    5.10    0.80
   9  -4   2   11.00    0.80
  -9  -4  -2   11.90    0.80
  -9   4  -2   11.10    0.80
   9   4   2   10.70    0.80
  -9  -5   2    0.70    0.40
   9  -5  -2    0.50    0.30
   9   5  -2   -0.20    0.40
  -9   5   2    0.50    0.50
   8  -5  -2   13.00    1.00
   8   5  -2   13.50    1.10
   8   5  -2   13.70    1.00
  -8   5   2   12.00    1.00
   8   5  -2   15.20    1.20
  -7   5   2   88.59    3.30
   7   5  -2   87.99    3.50
   7   5  -2   91.09    3.40
   7   5  -2   87.19    3.40
  -6   5   2  445.46   14.00
  -6   5   2  436.76   14.20
  -6   5   2  448.06   14.10
   6   5  -2  465.15   14.30
   6   5  -2  439.26   14.20
   6   5  -2  455.85   14.20
  -6   5   2  446.16   15.20
   6   5  -2  456.15   14.20
   5   5  -2  466.15   14.30
   5   5  -2  458.85   14.30
  -5   5   2  446.86   14.40
  -5   5   2  457.05   14.20
  -5   5   2  447.96   14.50
  -5   5   2  447.26   14.90
  -5   5   2  429.56   14.20
   5   5  -2  470.05   14.40
   4   5  -2  159.18    5.60
   4   5  -2  158.58    5.50
   4   5  -2  153.98    5.60
  -4   5   2  166.58    5.70
  -4   5   2  161.78    5.70
  -4   5   2  159.68    5.50
   4   5  -2  154.58    5.60
  -4   5   2  162.58    5.90
  -3   5   2   44.30    2.10
  -3   5   2   42.10    2.10
   3   5  -2   38.50    2.30
   3   5  -2   41.80    2.20
  -3   5   2   43.40    2.10
  -2   5   2  281.57    9.40
  -2   5   2  287.57    9.30
   2   5  -2  306.67    9.20
  -1   5   2   86.19    3.20
   1   5  -2   83.39    3.10
  -1   5   2   87.49    3.00
   0   5   2  728.93   22.80
   0   5  -2  750.62   22.80
   0   5  -2  761.12   22.70
   1   5   2  199.48    6.40
  -1   5  -2  194.18    6.50
  -1   5  -2  191.78    6.50
  -2   5  -2  495.05   15.90
  -2   5  -2  494.35   15.90
   2   5   2  537.55   15.80
   3   5   2  148.19    4.80
  -3   5  -2  147.09    5.20
   3   5   2  129.69    5.00
  -3   5  -2  145.59    5.10
  -3   5  -2  133.09    4.90
   3   5   2  141.09    4.90
   3   5   2  135.69    4.90
  -3   5  -2  134.99    5.00
   4   5   2    0.80    0.70
  -4   5  -2   -0.10    0.80
  -4   5  -2   -0.10    0.70
   4   5   2    0.60    0.90
  -4   5  -2    1.10    0.90
  -4   5  -2   -1.00    0.90
   4   5   2   -0.60    0.80
  -5   5  -2   87.29    3.40
   5   5   2   70.09    3.90
  -5   5  -2   83.79    3.50
   5   5   2   90.29    3.60
   5   5   2   85.99    3.40
  -5   5  -2   87.49    4.00
  -5   5  -2   90.59    4.10
   6  -5   2    0.10    1.80
  -6   5  -2    1.30    0.80
   6   5   2    2.30    0.70
   6   5   2    0.50    0.80
  -6   5  -2    3.60    1.90
   6   5   2    1.20    0.70
  -6   5  -2    2.20    0.70
  -7  -5  -2    8.60    1.00
  -7   5  -2   10.10    1.10
   7   5   2    8.60    1.50
  -7   5  -2   11.00    1.40
   7   5   2    9.00    1.00
   7   5   2   10.10    1.20
   8  -5   2    0.40    0.40
  -8  -5  -2    0.30    0.50
  -8   5  -2   -0.30    0.40
   8   5   2   -0.20    0.70
   8   5   2    0.30    0.40
   9  -5   2    6.30    0.60
  -9  -5  -2    6.50    0.60
   9   5   2    6.90    0.60
  -9   5  -2    6.30    0.60
  -8  -6   2   27.10    1.30
   8  -6  -2   25.80    1.30
   8   6  -2   27.70    1.30
   8   6  -2   26.50    1.40
   8   6  -2   27.10    1.30
   7   6  -2    3.50    0.80
  -7   6   2    2.40    0.70
   7   6  -2    2.50    0.70
   7   6  -2    1.90    0.70
  -6   6   2  118.29    4.40
   6   6  -2  115.69    4.40
   6   6  -2  124.39    4.50
   6   6  -2  115.89    4.30
  -6   6   2  116.19    4.30
  -5   6   2    0.70    0.60
   5   6  -2    0.40    0.70
  -5   6   2    0.50    0.70
   5   6  -2    0.30    0.80
  -5   6   2   -0.20    1.20
   5   6  -2    0.30    0.90
   5   6  -2    0.30    0.60
  -5   6   2    2.70    2.00
  -4   6   2   36.80    2.30
   4   6  -2   34.40    2.00
   4   6  -2   34.80    2.10
  -4   6   2   36.60    2.80
  -4   6   2   30.60    2.00
  -4   6   2   33.90    1.90
   4   6  -2   35.50    2.20
   4   6  -2   35.60    1.90
   3   6  -2   93.09    3.60
  -3   6   2   86.19    3.80
   3   6  -2   93.99    3.70
   3   6  -2   94.19    3.60
  -3   6   2   94.69    4.00
  -3   6   2   93.99    3.70
  -3   6   2   89.49    3.50
  -2   6   2    7.40    1.30
   2   6  -2    5.70    1.30
   2   6  -2    4.90    1.40
  -2   6   2    7.10    1.10
  -2   6   2    7.10    1.90
   2   6  -2    5.20    1.50
   2   6  -2    7.80    1.20
  -2   6   2    5.00    1.40
   1   6  -2   56.99    2.40
   1   6  -2   52.59    2.50
  -1   6   2   50.89    2.40
  -1   6   2   52.69    2.50
  -1   6   2   51.19    2.70
   0   6   2   -0.30    0.40
   0   6   2   -0.20    0.80
   0   6   2    1.00    1.10
   0   6  -2   -0.10    0.50
   1   6   2  579.14   17.40
   1   6   2  538.75   17.40
   1   6   2  629.24   18.00
  -1   6  -2  577.34   17.50
  -1   6  -2  512.85   17.30
  -1   6  -2  546.05   17.50
   1   6   2  528.85   17.40
  -1   6  -2  569.24   17.60
  -2   6  -2    5.20    1.50
   2   6   2    7.90    1.30
  -2   6  -2    8.50    1.30
   2   6   2    9.80    1.20
   2   6   2    7.40    1.40
  -2   6  -2    6.60    1.30
   2   6   2    6.00    1.50
  -2   6  -2    7.60    1.20
  -3   6  -2   60.89    2.70
  -3   6  -2   58.29    3.10
   3   6   2   60.59    2.70
   3   6   2   62.99    2.70
   3   6   2   56.89    2.70
  -3   6  -2   64.39    2.80
  -3   6  -2   59.69    2.90
  -4   6  -2  100.49    4.30
   4   6   2  100.79    4.20
  -4   6  -2   83.99    3.80
  -4   6  -2   98.49    3.80
   4   6   2   96.49    3.90
   4   6   2   92.19    3.80
  -4   6  -2   92.59    3.80
   5   6   2   89.09    3.60
  -5   6  -2   93.99    3.50
  -5   6  -2   85.39    4.50
   5   6   2   91.69    3.50
  -5   6  -2   89.09    3.50
  -5   6  -2   90.89    3.60
   5   6   2   90.29    3.60
  -6  -6  -2   14.40    1.40
  -6   6  -2   12.00    1.30
  -6   6  -2   12.80    1.40
  -6   6  -2   12.90    1.20
   6   6   2   12.60    1.20
   6   6   2   12.70    1.40
   6   6   2   12.30    1.20
  -7  -6  -2    0.10    0.60
  -7   6  -2   -0.10    0.50
  -7   6  -2    0.00    0.60
   7   6   2   -0.20    0.40
   7   6   2   -0.40    0.70
   7   6   2    0.20    0.50
   8  -6   2    7.90    0.70
  -8  -6  -2    7.90    0.80
   8   6   2    7.50    0.90
   8   6   2    7.30    0.70
  -8   6  -2    7.80    0.90
   8  -7  -2    7.00    0.70
   8   7  -2    8.60    0.80
   8   7  -2    5.80    0.70
   8   7  -2    7.70    0.70
  -7  -7   2    0.20    0.60
   7   7  -2    0.60    0.50
   7   7  -2   -0.30    0.40
   7   7  -2    0.30    0.40
  -7   7   2    0.90    0.80
   6   7  -2    0.90    0.50
   6   7  -2   -0.30    0.50
   6   7  -2    0.80    0.50
  -6   7   2    0.80    0.50
   5   7  -2    1.30    0.70
   5   7  -2   -0.10    0.60
   5   7  -2    1.00    0.60
  -5   7   2    2.20    0.60
  -5   7   2    0.90    0.70
  -4   7   2   17.50    1.40
   4   7  -2   16.30    1.40
   4   7  -2   17.90    1.50
  -4   7   2   18.40    1.60
   4   7  -2   19.00    1.50
  -4   7   2   19.00    2.50
   3   7  -2  324.07   10.20
  -3   7   2  316.77   10.40
  -3   7   2  325.97   10.70
   3   7  -2  318.27   10.30
   3   7  -2  309.17   10.20
  -3   7   2  297.87   10.20
  -2   7   2   -0.30    0.60
  -2   7   2   -0.40    0.70
   2   7  -2    0.00    0.80
   2   7  -2   -0.50    0.70
  -2   7   2    0.60    0.80
   2   7  -2    0.90    0.70
  -2   7   2    0.90    1.10
   1   7  -2   77.69    3.20
  -1   7   2   76.59    3.10
  -1   7   2   73.39    3.20
  -1   7   2   76.19    3.20
  -1   7   2   68.89    3.60
   1   7  -2   67.39    3.40
   1   7  -2   74.19    3.20
   1   7  -2   77.99    3.10
   1   7  -2   74.29    3.30
   0   7  -2    3.90    0.90
   0   7   2    5.50    1.40
   0   7  -2    4.50    1.40
   0   7  -2    6.20    1.30
   0   7   2    3.50    1.00
   0   7   2    5.40    1.20
   0   7   2    7.10    1.20
   0   7   2    3.40    1.30
   0   7  -2    7.00    1.30
   1   7   2  208.28    7.50
  -1   7  -2  215.88    7.20
   1   7   2  221.28    7.30
   1   7   2  220.18    7.30
  -1   7  -2  213.18    7.40
   1   7   2  218.08    7.30
   1   7   2  213.68    7.40
  -2   7  -2  280.07    9.30
  -2   7  -2  283.57    9.10
   2   7   2  270.67    9.00
   2   7   2  277.57    9.00
   2   7   2  253.77    9.40
   2   7   2  251.77    9.00
   2   7   2  270.77    8.90
  -2   7  -2  283.47    8.90
   3   7   2   13.40    1.30
   3   7   2   13.30    1.50
   3   7   2   12.50    1.30
  -3   7  -2   12.60    1.50
  -3   7  -2   12.00    1.80
  -3   7  -2   11.40    1.30
   4   7   2  105.29    4.00
  -4   7  -2  105.99    4.30
   4   7   2  108.89    4.00
   4   7   2  104.29    4.10
  -4   7  -2  103.89    3.90
  -5   7  -2    0.00    0.80
  -5   7  -2    0.70    0.50
   5   7   2    0.00    0.50
   5   7   2   -0.30    0.70
   5   7   2   -0.60    0.50
   6   7   2    4.80    0.90
   6   7   2    3.50    1.10
   6   7   2    4.70    0.90
  -6   7  -2    4.00    1.00
   7   7   2    1.70    0.50
   7   7   2    1.90    0.60
  -7   7  -2    0.70    0.50
   7   7   2    1.50    0.60
   8  -7   2   -0.10    0.30
   8   7   2    0.20    0.30
   7   8  -2    5.40    0.60
   7   8  -2    6.40    0.60
   7   8  -2    5.30    0.70
   6   8  -2    6.10    0.70
   6   8  -2    7.40    0.90
  -6   8   2    5.80    0.90
   6   8  -2    5.70    0.80
  -6   8   2    6.40    0.70
  -5   8   2    0.90    0.80
  -5   8   2    0.20    0.40
   5   8  -2    0.20    0.60
   5   8  -2    0.20    0.50
   5   8  -2    0.80    0.60
  -4   8   2    4.80    1.00
   4   8  -2    3.00    0.70
   4   8  -2    3.70    1.10
   4   8  -2    4.10    1.00
  -3   8   2  117.79    4.50
   3   8  -2  116.69    4.30
   3   8  -2  112.39    4.30
  -3   8   2  116.99    4.30
   3   8  -2  119.09    4.40
   2   8  -2   30.80    1.80
  -2   8   2   27.50    1.80
   2   8  -2   26.30    1.90
  -2   8   2   28.90    2.70
  -2   8   2   28.70    2.00
   2   8  -2   26.30    1.80
  -1   8   2  613.44   19.00
   1   8  -2  633.34   19.00
   1   8  -2  589.14   18.90
  -1   8   2  607.24   18.90
   1   8  -2  620.44   18.90
  -1   8   2  579.44   19.40
   1   8  -2  611.14   19.00
  -1   8   2  617.04   19.10
   0   8   2   41.10    2.90
   0   8  -2   38.20    2.30
   0   8   2   39.90    2.10
   0   8   2   44.60    2.30
   0   8  -2   38.20    3.00
   0   8  -2   40.00    2.30
   0   8   2   41.80    2.20
   0   8  -2   42.20    2.10
  -1   8  -2    1.30    0.80
   1   8   2   -0.30    0.60
   1   8   2    0.10    0.70
   1   8   2    1.50    0.90
   1   8   2    0.60    1.40
  -1   8  -2   -0.10    0.60
  -1   8  -2   -1.00    1.20
   1   8   2   -0.70    0.70
   2   8   2   41.00    2.50
  -2   8  -2   36.40    2.90
  -2   8  -2   41.90    2.30
   2   8   2   41.30    2.10
   2   8   2   42.10    2.20
   2   8   2   40.90    2.10
  -2   8  -2   42.80    2.10
  -3   8  -2  133.99    4.80
   3   8   2  124.29    4.70
   3   8   2  125.59    4.60
  -3   8  -2  128.49    4.60
   3   8   2  125.29    4.70
   4   8   2    0.20    0.50
   4   8   2    0.90    0.50
  -4   8  -2    0.90    0.50
  -4   8  -2   -0.10    0.60
   4   8   2    1.10    0.60
   5   8   2    6.10    1.50
  -5   8  -2    4.30    0.80
  -5   8  -2    4.60    1.20
  -6   8  -2    4.60    0.80
   6   8   2    4.40    0.60
   6   8   2    5.90    1.20
   6   8   2    4.90    0.70
   7   8   2    2.00    0.50
   7   8   2    2.90    0.80
  -7   8  -2    3.10    0.80
   7   8   2    1.90    0.50
   6   9  -2   -0.20    0.40
   6   9  -2   -0.20    0.30
  -6   9   2    0.20    0.40
   6   9  -2    1.00    0.40
   5   9  -2    0.30    0.40
   5   9  -2    0.50    0.40
  -5   9   2    0.40    0.40
  -5   9   2    0.00    0.40
   5   9  -2    0.60    0.40
  -4   9   2    8.00    1.10
   4   9  -2    7.90    0.90
   4   9  -2    6.70    0.90
  -4   9   2    6.50    0.80
   4   9  -2    6.20    0.80
  -3   9   2   -0.10    0.60
   3   9  -2    0.30    0.60
  -3   9   2    0.70    0.50
   3   9  -2    0.40    0.50
  -2   9   2    8.00    1.20
   2   9  -2    7.80    1.20
  -2   9   2    7.50    1.10
   2   9  -2    7.60    1.00
   2   9  -2    6.60    1.20
  -1   9   2   26.60    1.90
   1   9  -2   23.50    2.10
  -1   9   2   23.80    1.70
   1   9  -2   26.80    1.70
   1   9  -2   26.40    1.60
  -1   9   2   25.30    1.70
   0   9   2   32.30    1.90
   0   9  -2   33.50    1.80
   0   9  -2   29.70    1.90
   0   9   2   31.60    1.80
   0   9  -2   31.40    1.90
   0   9   2   33.20    1.90
   1   9   2   89.59    3.50
  -1   9  -2   91.89    3.60
  -1   9  -2   88.29    3.50
   1   9   2   91.89    3.50
   1   9   2   96.49    3.60
   1   9   2   87.99    3.60
   2   9   2   13.80    1.30
   2   9   2   16.60    1.30
   2   9   2   17.50    1.40
  -2   9  -2   15.10    1.50
  -2   9  -2   15.90    1.30
  -3   9  -2   18.90    1.40
  -3   9  -2   20.60    1.30
   3   9   2   19.30    1.30
   3   9   2   19.70    1.40
   3   9   2   22.30    1.60
   4   9   2    0.60    0.40
  -4   9  -2   -0.30    0.40
  -4   9  -2    0.70    0.50
   4   9   2    0.00    0.50
   4   9   2    0.50    0.50
   5   9   2   31.90    1.50
   5   9   2   32.60    1.50
  -5   9  -2   31.50    1.50
   5   9   2   37.20    2.20
  -5   9  -2   33.90    1.50
   6   9   2    2.10    0.60
  -6   9  -2    2.10    0.60
   5  10  -2    9.20    0.60
   5  10  -2    7.70    0.70
   5  10  -2    7.90    0.70
  -5  10   2    9.40    0.70
  -4  10   2   10.40    0.90
   4  10  -2    7.80    0.70
   4  10  -2   10.00    0.70
   4  10  -2   10.30    1.00
  -4  10   2    9.60    0.80
   3  10  -2    2.80    0.70
  -3  10   2    3.00    0.60
   3  10  -2    2.60    0.70
   3  10  -2    3.10    0.80
  -3  10   2    2.70    0.70
   2  10  -2   13.60    1.10
  -2  10   2   10.80    1.00
  -2  10   2   13.10    1.10
   2  10  -2   12.20    0.90
  -1  10   2    1.10    0.50
   1  10  -2    0.40    0.40
   1  10  -2    0.70    0.60
  -1  10   2    1.10    0.50
   0  10  -2   33.00    1.70
   0  10   2   31.20    1.60
   0  10   2   32.60    1.60
   0  10  -2   32.80    1.80
   0  10  -2   31.10    1.60
   0  10   2   32.30    1.60
   1  10   2    2.20    0.80
  -1  10  -2    2.70    0.90
   1  10   2    2.70    0.70
   1  10   2    4.00    1.10
  -1  10  -2    1.30    0.50
   2  10   2    0.30    0.50
  -2  10  -2    0.80    0.40
   2  10   2   -0.10    0.40
  -2  10  -2    0.10    0.50
   3  10   2    0.10    0.30
   3  10   2    0.90    0.50
  -3  10  -2    0.40    0.30
  -3  10  -2   -0.50    0.40
  -4  10  -2    3.00    0.50
  -4  10  -2    3.20    0.60
   4  10   2    3.10    0.60
   4  10   2    3.00    0.50
   2  11  -2   13.00    0.80
  -2  11   2   13.40    0.80
   2  11  -2   14.70    1.30
  -2  11   2   14.00    0.80
   1  11  -2    4.90    0.60
  -1  11   2    5.10    0.70
  -1  11   2    4.10    0.60
   0  11  -2   73.99    2.50
   0  11   2   72.89    2.60
   0  11   2   70.39    2.60
  -1  11  -2   39.30    1.80
   1  11   2   50.69    1.80
  -1  11  -2   49.50    1.80
   2  11   2    6.20    0.70
  -2  11  -2    6.30    0.70
  -2  11  -2    6.50    0.60
   2  11   2    4.80    0.70
 -10   0   3    0.30    0.60
 -10   0   3    0.00    0.30
  10   0  -3   -0.30    0.40
   9   0  -3   -0.60    0.40
  -9   0   3   -0.20    0.40
  -9   0   3    0.00    0.60
   8   0  -3    1.00    0.60
  -8   0   3   -0.70    0.60
  -7   0   3    0.30    1.30
  -7   0   3   -0.50    0.60
   7   0  -3    0.70    1.30
   7   0  -3    0.20    0.60
   6   0  -3    1.20    1.40
   6   0  -3    0.70    0.80
   6   0  -3    0.00    0.90
  -6   0   3    1.40    0.80
  -5   0   3    0.00    0.50
  -4   0   3    0.10    0.30
   3   0  -3    1.40    0.30
  -3   0   3    1.60    0.40
  -1   0  -3    0.10    0.20
   1   0   3    0.00    0.10
   2   0   3    0.20    0.20
  -2   0  -3    0.40    0.40
   3   0   3   -0.10    0.20
  -3   0  -3    0.30    0.30
  -4   0  -3   -0.10    0.40
   4   0   3   -0.30    0.30
  -5   0  -3    0.10    0.60
   5   0   3   -0.20    0.50
   6   0   3   -1.00    0.60
  -6   0  -3    0.30    0.90
  -6   0  -3   -0.30    0.70
  -6   0  -3   -1.10    0.70
  -7   0  -3    0.90    0.70
   7   0   3   -0.30    0.60
  -7   0  -3   -0.20    1.70
  -7   0  -3   -0.10    0.60
  -8   0  -3   -0.10    0.50
  -8   0  -3   -0.70    0.60
   8   0   3    0.40    0.50
  -9   0  -3    0.20    0.50
   9   0   3    0.20    0.40
  -9   0  -3   -0.50    0.40
 -10   0  -3    1.10    0.40
 -10   0  -3    0.30    0.40
 -10  -1   3   -1.00    0.40
  10  -1  -3   -0.60    0.50
 -10  -1   3   -0.40    0.30
  10   1  -3    0.60    0.40
 -10   1   3    0.50    0.30
   9  -1  -3   28.80    1.50
  -9  -1   3   28.60    1.50
  -9  -1   3   29.00    1.50
   9   1  -3   31.10    1.50
  -9   1   3   30.30    1.60
  -9   1   3   31.40    1.60
   8  -1  -3   17.10    1.30
  -8  -1   3   15.70    1.40
   8   1  -3   17.60    2.10
  -8   1   3   18.30    1.50
   8   1  -3   18.90    1.40
  -8   1   3   19.70    1.40
   7  -1  -3   10.50    1.30
  -7  -1   3    9.30    1.20
  -7  -1   3    8.60    2.30
   7   1  -3    7.60    1.30
   7   1  -3   11.30    1.20
  -7   1   3   10.50    1.20
  -7   1   3    6.60    2.20
   6  -1  -3   53.39    3.20
  -6  -1   3   56.19    2.80
   6   1  -3   53.59    2.90
   6   1  -3   57.49    2.50
   6   1  -3   57.69    2.60
  -6   1   3   57.49    2.90
  -5  -1   3  128.39    4.70
  -5   1   3  134.09    4.80
  -4  -1   3   22.90    1.30
  -4   1   3   25.00    1.40
  -4   1   3   24.40    1.10
  -3  -1   3  373.36   11.70
  -3   1   3  380.06   11.80
  -3   1   3  378.56   11.50
  -2  -1   3  974.00   29.10
  -2   1   3  943.01   28.80
  -1  -1   3 1118.49   32.50
  -1   1   3 1064.29   32.50
  -1   1   3 1065.79   32.60
   0   1   3 1728.93   54.39
   0   1   3 1760.52   54.29
   0   1  -3 1917.51   54.89
  -1  -1  -3 1855.61   55.99
  -1   1  -3 1962.30   56.79
   1   1   3 1754.92   55.89
  -2  -1  -3   96.29    3.10
  -2   1  -3   94.69    3.20
   2   1   3   92.59    3.10
   3  -1   3  261.77    8.10
  -3  -1  -3  260.97    8.10
  -3   1  -3  260.47    8.30
   3   1   3  258.37    8.00
   4  -1   3    8.70    0.80
  -4  -1  -3   11.30    0.90
   4   1   3   11.80    0.80
  -4   1  -3    9.50    0.90
  -5  -1  -3   38.50    2.00
   5  -1   3   42.00    1.90
  -5   1  -3   41.60    2.20
   5   1   3   43.90    1.80
  -6  -1  -3   14.00    1.70
  -6  -1  -3   13.20    1.50
   6  -1   3   15.30    1.40
  -6   1  -3   16.80    1.30
  -6   1  -3   12.70    1.60
   6   1   3   15.10    1.30
  -6   1  -3   15.10    1.50
  -7  -1  -3    0.70    0.70
  -7  -1  -3   -0.20    0.60
   7  -1   3    2.40    0.70
  -7   1  -3    1.00    1.50
  -7   1  -3    0.90    0.60
   7   1   3    1.60    0.70
  -7   1  -3   -0.40    0.70
  -8  -1  -3    1.20    0.60
   8  -1   3    0.70    0.50
  -8  -1  -3    1.00    0.60
  -8   1  -3    1.20    0.60
  -8   1  -3    0.60    0.70
   8   1   3    1.70    0.60
  -9  -1  -3    0.50    0.50
   9  -1   3    0.30    0.40
  -9  -1  -3   -0.30    0.40
  -9   1  -3    0.40    0.40
  -9   1  -3    0.30    0.50
   9   1   3   -0.60    0.50
  10  -1   3    1.20    0.30
 -10  -1  -3    1.80    0.50
  10   1   3    1.50    0.50
 -10   1  -3    1.00    0.30
 -10  -2   3    1.20    0.40
 -10  -2   3    1.70    0.50
  10  -2  -3    1.80    0.50
 -10   2   3    0.90    0.30
  10   2  -3    0.60    0.40
  -9  -2   3   36.00    1.60
   9  -2  -3   36.70    1.60
  -9  -2   3   34.40    1.70
   9   2  -3   36.50    1.70
  -9   2   3   35.60    1.60
  -8  -2   3   19.50    1.30
   8  -2  -3   18.20    1.30
  -8   2   3   17.20    1.30
   8   2  -3   20.90    1.80
   8   2  -3   15.90    1.30
   7  -2  -3   11.10    1.30
  -7  -2   3   10.20    1.40
  -7   2   3   11.10    1.20
   7   2  -3    6.90    1.70
  -7   2   3   14.10    2.40
   7   2  -3    9.40    1.20
   7   2  -3    8.50    1.30
   7   2  -3   10.70    1.70
  -6  -2   3    0.60    0.90
  -6   2   3    1.50    0.70
   6   2  -3    1.30    1.20
   6   2  -3    1.30    0.80
   6   2  -3    1.30    1.00
   6   2  -3    0.00    0.70
  -5  -2   3   41.90    2.00
  -5   2   3   38.60    2.20
  -4  -2   3   18.80    1.20
  -4   2   3   16.80    1.20
  -4   2   3   18.70    1.00
  -3  -2   3  716.63   22.30
  -3   2   3  727.33   22.40
  -3   2   3  761.32   22.20
  -2  -2   3 1719.33   55.09
  -2  -2   3 1884.41   55.79
  -2   2   3 1955.30   56.59
  -2   2   3 1833.92   55.49
  -1   2   3  891.51   27.40
  -1   2   3  899.11   27.40
   1   2  -3  946.81   27.50
   0   2   3   90.29    2.90
   0   2  -3   91.59    3.00
   0   2  -3   93.99    3.10
   1   2   3   52.69    1.80
  -1   2  -3   51.09    1.90
  -2   2  -3    6.60    0.60
  -4  -2  -3  660.33   20.50
   4  -2   3  643.94   20.60
   4   2   3  706.83   20.40
  -4   2  -3  683.93   21.20
  -5  -2  -3   89.19    3.50
   5  -2   3   93.09    3.40
   5   2   3   83.99    3.40
  -5   2  -3   90.79    3.40
  -5   2  -3   93.39    3.80
  -6  -2  -3  123.99    4.70
   6  -2   3  133.49    4.90
  -6   2  -3  126.09    5.30
   6   2   3  125.59    4.70
  -6   2  -3  137.89    4.70
  -6   2  -3  138.89    4.80
  -7  -2  -3   78.69    3.20
  -7  -2  -3   80.19    3.20
   7  -2   3   82.09    3.20
   7   2   3   80.19    3.20
  -7   2  -3   77.69    3.20
  -7   2  -3   81.59    3.20
  -7   2  -3   81.69    4.40
  -8  -2  -3   36.60    1.80
  -8  -2  -3   33.90    1.80
   8  -2   3   34.80    1.90
   8   2   3   34.20    1.80
  -8   2  -3   31.80    1.80
  -8   2  -3   35.10    1.80
  -9  -2  -3    7.20    0.80
  -9  -2  -3    7.90    1.00
   9  -2   3    7.50    0.80
  -9   2  -3    6.80    0.80
  -9   2  -3    5.80    0.90
   9   2   3    6.30    0.80
 -10  -2  -3    1.70    0.50
  10   2   3    1.20    0.30
 -10   2  -3    2.20    0.50
  10  -3  -3    6.10    0.60
 -10  -3   3    7.40    0.60
 -10   3   3    6.50    0.60
  -9  -3   3    0.30    0.50
   9  -3  -3    0.60    0.40
  -9  -3   3    0.30    0.40
   9   3  -3    0.50    0.40
  -9   3   3    0.30    0.40
  -8  -3   3   59.09    2.40
   8  -3  -3   54.79    2.40
   8   3  -3   57.89    3.90
   8   3  -3   58.29    2.60
   8   3  -3   56.29    2.40
  -8   3   3   55.89    2.40
  -7  -3   3   50.09    2.30
  -7   3   3   43.40    2.20
   7   3  -3   45.50    2.30
   7   3  -3   44.80    2.30
   7   3  -3   44.70    2.50
   7   3  -3   47.30    2.30
  -7   3   3   52.09    3.50
   6   3  -3    7.50    1.20
   6   3  -3   10.30    1.30
   6   3  -3    7.30    1.40
   6   3  -3    6.90    1.60
  -6   3   3   10.90    1.40
  -6   3   3   10.60    1.80
  -5   3   3    2.10    0.90
   5   3  -3    5.00    1.60
  -5   3   3    3.40    1.30
   5   3  -3    3.90    1.00
  -5   3   3    4.70    1.10
   5   3  -3    2.40    0.90
  -5   3   3    3.40    0.90
   5   3  -3    7.80    1.40
   5   3  -3    4.20    1.20
  -4  -3   3 1298.77   38.40
  -4   3   3 1233.38   38.60
  -4   3   3 1274.97   38.30
  -3  -3   3 2042.20   60.09
  -3   3   3 2026.10   60.19
  -3   3   3 1948.21   60.29
  -2  -3   3   36.20    1.40
  -2   3   3   33.70    1.50
   2   3  -3   32.70    1.20
  -2   3   3   33.90    1.40
  -1   3   3 2600.24   78.19
   1   3  -3 2566.24   77.69
  -1   3   3 2561.94   77.69
   0   3   3 1207.78   35.40
   0   3  -3 1152.58   35.40
   0   3  -3 1176.68   35.40
   0   3   3 1174.78   35.20
   1   3   3   13.50    0.90
  -1   3  -3   13.40    0.80
  -1   3  -3   14.00    1.00
  -2   3  -3   51.29    2.00
  -2   3  -3   46.90    1.90
   2   3   3   45.70    1.80
  -3   3  -3  262.47    8.60
   3   3   3  264.37    8.30
   4   3   3  117.79    4.00
  -4   3  -3  116.29    5.20
   5  -3   3   18.00    1.40
   5   3   3   18.90    1.50
   5   3   3   17.80    1.90
  -5   3  -3   14.70    1.90
  -5   3  -3   15.20    1.40
  -5   3  -3   16.60    1.50
  -5   3  -3   17.60    1.60
   6  -3   3    0.50    1.10
   6   3   3    3.50    1.00
   6   3   3    0.70    0.60
  -6   3  -3    2.10    1.20
  -6   3  -3    2.90    1.10
  -6   3  -3    1.10    0.60
  -6   3  -3    0.50    0.90
  -7  -3  -3   37.80    1.90
  -7   3  -3   34.10    2.00
   7   3   3   31.20    1.80
  -7   3  -3   33.60    1.90
   8  -3   3   33.80    1.60
  -8  -3  -3   32.40    1.70
   8   3   3   31.20    1.70
  -8   3  -3   31.90    1.70
   9  -3   3   13.00    0.90
  -9  -3  -3   12.90    0.90
   9   3   3   12.60    0.90
  -9   3  -3   12.80    0.90
  -9  -4   3    6.20    0.70
   9  -4  -3    6.50    0.70
  -9   4   3    6.80    0.70
   9   4  -3    5.60    0.70
   8  -4  -3    1.80    0.60
  -8  -4   3    0.20    0.70
  -8   4   3    1.20    0.50
   8   4  -3    0.70    0.70
   8   4  -3    1.30    0.70
   8   4  -3    1.00    0.50
  -7  -4   3   58.39    2.60
   7   4  -3   58.29    2.60
  -7   4   3   55.09    2.50
   7   4  -3   59.99    2.60
   7   4  -3   56.39    2.50
   7   4  -3   59.29    2.70
   6   4  -3  192.98    6.70
   6   4  -3  195.88    6.70
  -6   4   3  194.68    6.60
   6   4  -3  196.68    6.70
  -6   4   3  202.58    7.50
   6   4  -3  195.18    6.80
  -6   4   3  200.48    6.60
  -5   4   3   22.60    1.90
   5   4  -3   22.30    1.80
   5   4  -3   24.90    1.70
  -5   4   3   26.00    1.60
  -5   4   3   24.90    2.00
  -5   4   3   24.30    1.80
  -5   4   3   25.10    2.30
   5   4  -3   24.30    1.90
   5   4  -3   24.90    1.80
  -4  -4   3 1072.19   31.20
   4   4  -3  946.91   31.20
  -4   4   3 1032.90   31.30
  -4   4   3 1072.79   31.50
   4   4  -3 1007.80   31.30
  -3  -4   3  753.12   22.10
  -3   4   3  735.03   22.30
  -3   4   3  686.93   22.20
  -2  -4   3   64.19    2.30
  -2   4   3   58.59    2.40
  -2   4   3   60.59    2.40
   2   4  -3   61.79    2.20
  -1   4   3  571.74   17.80
  -1   4   3  577.94   17.60
   1   4  -3  590.84   17.70
   0   4  -3  136.89    4.50
   0   4  -3  138.09    4.60
  -1   4  -3  244.48    8.40
   1   4   3  267.07    8.70
  -1   4  -3  286.17    8.50
   2   4   3  667.33   20.20
  -2   4  -3  690.83   20.40
  -2   4  -3  628.54   20.30
   3   4   3  178.68    5.70
  -3   4  -3  168.48    6.00
  -3   4  -3  170.18    5.90
  -4   4  -3   56.89    2.50
  -4   4  -3   54.19    2.80
   4   4   3   60.39    2.50
  -4   4  -3   55.49    2.90
  -4   4  -3   55.19    2.60
   4   4   3   59.79    2.50
   4   4   3   56.99    2.60
  -5   4  -3  119.79    4.50
  -5   4  -3  123.09    4.40
   5   4   3  121.59    4.40
   5   4   3  122.19    4.50
  -5   4  -3  118.69    4.30
   5   4   3  117.09    4.70
   6  -4   3   43.30    2.90
   6   4   3   50.09    2.30
   6   4   3   45.10    2.30
  -6   4  -3   45.00    2.40
   6   4   3   45.70    2.60
  -6   4  -3   47.10    2.30
  -6   4  -3   45.60    3.10
  -7  -4  -3   12.40    1.20
   7   4   3   10.70    1.20
  -7   4  -3   10.70    1.20
  -7   4  -3   14.40    1.60
   7   4   3   11.80    1.40
  -8  -4  -3    0.20    0.50
   8  -4   3    0.90    0.40
  -8   4  -3    0.40    0.40
   8   4   3    0.60    0.50
  -9  -4  -3   -0.10    0.30
   9  -4   3    0.30    0.30
   9   4   3    0.10    0.30
  -9   4  -3    1.70    0.50
   9  -5  -3    0.10    0.30
  -9  -5   3    0.50    0.40
  -9   5   3    1.20    0.50
   9   5  -3    0.70    0.40
   8  -5  -3   19.00    1.10
  -8   5   3   19.80    1.20
   8   5  -3   18.50    1.20
   8   5  -3   20.50    1.30
   8   5  -3   16.70    1.20
  -7   5   3   22.80    1.50
   7   5  -3   22.30    1.50
   7   5  -3   26.30    1.70
   7   5  -3   25.20    1.60
  -6   5   3  121.49    4.80
   6   5  -3  128.59    4.70
   6   5  -3  134.49    4.80
  -6   5   3  117.89    5.80
   6   5  -3  135.29    4.70
  -6   5   3  131.49    4.60
   6   5  -3  128.69    4.70
  -6   5   3  127.79    4.60
  -5   5   3  428.66   13.90
   5   5  -3  439.96   13.90
   5   5  -3  451.15   13.90
   5   5  -3  438.06   13.80
  -5   5   3  425.26   13.70
  -5   5   3  436.46   14.10
   5   5  -3  438.96   13.90
  -5   5   3  438.06   14.40
  -4   5   3    3.90    1.20
  -4   5   3    6.80    1.60
   4   5  -3    3.60    1.20
   4   5  -3    4.50    1.20
  -4   5   3    4.30    1.20
   4   5  -3    7.70    1.50
   4   5  -3    4.90    1.40
  -4   5   3    6.10    1.40
  -3   5   3   87.19    3.40
  -3   5   3   82.09    3.40
   3   5  -3   76.39    3.50
  -3   5   3   98.89    3.40
  -3   5   3   81.29    3.60
   3   5  -3   85.49    3.40
  -2  -5   3   21.20    1.30
  -2   5   3   19.90    1.30
   2   5  -3   22.00    1.30
  -2   5   3   26.20    1.40
  -1   5   3    5.30    0.80
  -1   5   3    7.20    0.90
   0   5  -3  276.07    8.60
   0   5   3  259.87    8.60
   0   5  -3  266.47    8.60
  -1   5  -3   69.99    2.80
  -1   5  -3   74.89    2.90
   1   5   3   72.99    2.80
   2   5   3   81.09    3.00
  -2   5  -3   76.49    3.10
  -2   5  -3   81.49    3.20
  -3   5  -3    3.60    0.90
  -3   5  -3    4.60    1.40
  -3   5  -3    6.60    1.30
  -3   5  -3    5.90    1.00
   3   5   3    5.90    1.20
   3   5   3    5.40    1.20
   3   5   3    6.00    1.50
   3   5   3    4.80    1.00
  -4   5  -3   62.89    2.60
  -4   5  -3   62.29    2.80
   4   5   3   63.29    2.80
   4   5   3   59.49    2.60
   4   5   3   58.69    2.60
  -4   5  -3   57.59    2.60
  -4   5  -3   56.49    2.90
   5   5   3   91.09    4.20
  -5   5  -3   85.99    3.80
   5   5   3   91.49    3.60
  -5   5  -3   93.49    3.50
  -5   5  -3   95.29    4.10
  -5   5  -3   90.19    4.30
   5   5   3   97.99    3.60
  -6  -5  -3    1.10    0.80
  -6   5  -3    1.10    0.70
   6   5   3   -0.60    0.90
   6   5   3    2.80    0.70
  -6   5  -3    1.20    0.60
   6   5   3    0.30    0.60
  -7  -5  -3   14.90    1.20
  -7   5  -3   13.20    1.10
  -7   5  -3   12.50    1.40
   7   5   3    8.30    2.00
   7   5   3   14.20    1.20
   7   5   3   14.40    1.20
  -8  -5  -3    0.60    0.50
   8  -5   3   -0.10    0.40
  -8   5  -3    1.10    0.40
   8   5   3    1.90    0.60
  -9  -5  -3    1.90    0.50
   9  -5   3    2.30    0.50
  -9   5  -3    3.00    0.50
   8  -6  -3   23.40    1.20
   8   6  -3   23.20    1.20
   8   6  -3   24.50    1.30
   8   6  -3   22.10    1.20
   7   6  -3    3.10    1.00
   7   6  -3    1.50    0.50
   7   6  -3    3.20    0.90
  -6   6   3   74.49    3.10
  -6   6   3   72.09    3.00
   6   6  -3   72.19    3.00
   6   6  -3   68.79    2.90
   6   6  -3   72.39    3.00
   6   6  -3   68.59    3.00
   5   6  -3   62.79    2.80
   5   6  -3   66.39    2.90
   5   6  -3   66.89    2.90
  -5   6   3   67.49    2.80
  -5   6   3   66.39    4.20
  -5   6   3   68.49    3.00
  -5   6   3   68.39    3.70
   5   6  -3   65.19    2.80
  -4   6   3   19.20    1.70
  -4   6   3   15.80    2.40
   4   6  -3   16.50    1.80
   4   6  -3   16.20    1.60
   4   6  -3   17.20    1.60
  -4   6   3   17.60    1.40
   4   6  -3   18.00    1.50
  -4   6   3   17.80    1.90
  -3   6   3    4.30    1.00
  -3   6   3    4.70    1.20
   3   6  -3    5.50    1.40
   3   6  -3    4.60    1.30
   3   6  -3    6.00    1.40
  -3   6   3    6.30    1.20
   2   6  -3   26.70    1.90
  -2   6   3   25.60    2.10
   2   6  -3   25.40    1.90
  -2   6   3   25.20    1.70
   2   6  -3   22.70    1.90
  -2   6   3   25.40    1.70
  -2   6   3   26.30    1.90
   1   6  -3  748.93   22.30
  -1   6   3  744.43   22.30
   1   6  -3  763.32   22.60
  -1   6   3  721.43   22.40
  -1   6   3  704.63   22.50
   1   6  -3  703.03   22.30
  -1   6   3  692.03   22.30
   0   6   3   13.00    1.40
   0   6   3   13.50    1.80
   0   6  -3   14.80    1.30
   0   6  -3   15.70    1.80
   0   6   3   14.80    1.20
   0   6   3   13.40    1.60
   1   6   3  246.48    8.40
   1   6   3  251.57    8.30
  -1   6  -3  266.67    8.50
  -1   6  -3  252.77    8.50
   1   6   3  236.58    8.40
  -1   6  -3  265.77    8.50
  -1   6  -3  253.87    8.30
   1   6   3  259.47    8.40
   1   6   3  250.87    8.30
  -2   6  -3    0.10    0.60
   2   6   3    0.60    0.60
  -2   6  -3    1.30    0.80
  -2   6  -3   -0.20    0.80
   2   6   3    1.10    0.90
   2   6   3    0.60    0.70
   2   6   3   -1.90    1.30
   2   6   3   -0.20    0.80
  -2   6  -3    0.70    0.90
  -3   6  -3    1.20    0.80
   3   6   3    0.70    1.10
  -3   6  -3    2.00    0.80
   3   6   3    2.30    0.80
   3   6   3    1.40    0.80
  -3   6  -3    3.10    1.10
   3   6   3    0.20    0.70
   4   6   3   28.60    2.40
  -4   6  -3   31.30    2.70
   4   6   3   35.20    1.90
   4   6   3   33.00    1.90
  -4   6  -3   34.10    2.10
  -4   6  -3   33.80    2.00
  -4   6  -3   35.60    1.90
  -5  -6  -3    4.50    1.10
  -5   6  -3    1.60    0.70
  -5   6  -3    1.40    0.70
   5   6   3    1.70    0.60
   5   6   3    2.30    0.70
  -5   6  -3    3.80    1.20
  -5   6  -3    1.30    1.90
   5   6   3    1.90    0.80
  -6  -6  -3    4.60    1.20
  -6   6  -3    5.00    1.10
  -6   6  -3    7.10    1.20
   6   6   3    5.30    1.00
   6   6   3    5.60    1.00
   6   6   3    4.70    1.00
  -7  -6  -3    0.90    0.60
   7   6   3    0.70    0.50
  -7   6  -3    0.00    0.60
   7   6   3   -0.30    0.40
   7   6   3   -0.70    0.70
  -7   6  -3    0.40    0.50
  -8  -6  -3   31.70    1.50
   8  -6   3   36.20    1.50
   8   6   3   37.10    1.50
  -8   6  -3   36.90    1.60
  -8  -7   3    0.20    0.60
   8  -7  -3    0.70    0.30
   8   7  -3    0.70    0.40
   8   7  -3    2.40    0.70
   8   7  -3    0.50    0.40
   7   7  -3   43.60    1.90
   7   7  -3   43.30    1.80
   7   7  -3   46.80    1.90
   6   7  -3    9.10    1.00
  -6   7   3    7.00    1.10
  -6   7   3    9.30    1.00
   6   7  -3    7.50    1.00
   6   7  -3    7.30    1.00
   5   7  -3   19.00    1.40
   5   7  -3   17.60    1.70
   5   7  -3   19.40    1.60
  -5   7   3   19.80    1.30
  -5   7   3   18.10    1.60
   5   7  -3   19.30    1.40
   4   7  -3    3.40    1.10
   4   7  -3    2.40    0.80
   4   7  -3    2.60    0.80
  -4   7   3    2.00    0.70
  -4   7   3    1.10    1.40
  -4   7   3    2.20    0.70
   3   7  -3  109.19    4.20
  -3   7   3  108.49    4.20
  -3   7   3  107.39    4.60
  -3   7   3  111.69    4.10
   3   7  -3  103.49    4.00
   3   7  -3  104.49    4.10
  -2   7   3   18.40    1.80
   2   7  -3   18.00    1.60
   2   7  -3   17.80    1.50
  -2   7   3   20.00    1.90
   2   7  -3   16.50    1.60
  -2   7   3   17.60    1.50
  -2   7   3   17.40    1.60
   1   7  -3    1.20    0.90
  -1   7   3    0.60    0.70
  -1   7   3    1.40    0.70
   1   7  -3    0.40    1.00
   1   7  -3   -0.40    0.80
  -1   7   3    0.40    0.70
  -1   7   3    0.40    0.90
   1   7  -3   -0.80    1.10
   0   7  -3    0.30    0.70
   0   7   3   -0.70    0.90
   0   7  -3    0.60    0.90
   0   7   3    1.70    1.10
   0   7  -3   -0.60    1.20
   0   7  -3    0.80    0.80
   0   7   3    0.40    0.90
   0   7   3    0.10    0.70
   0   7   3   -0.50    0.80
   1   7   3   22.20    2.00
  -1   7  -3   24.20    1.90
  -1   7  -3   24.00    1.60
   1   7   3   22.80    1.60
   1   7   3   20.10    1.70
   1   7   3   20.70    1.70
   1   7   3   20.20    1.80
  -1   7  -3   24.80    1.90
  -2   7  -3   33.20    2.20
   2   7   3   31.60    1.90
  -2   7  -3   32.00    1.90
   2   7   3   33.90    2.30
   2   7   3   32.10    2.00
   2   7   3   30.20    1.80
  -2   7  -3   33.60    2.00
   2   7   3   30.30    2.30
   3   7   3  201.68    7.00
  -3   7  -3  213.28    6.90
  -3   7  -3  206.08    7.10
   3   7   3  199.08    6.90
   3   7   3  205.68    7.00
   4   7   3   34.50    1.80
  -4   7  -3   30.00    1.80
   4   7   3   33.90    2.10
   4   7   3   33.50    1.90
  -4   7  -3   31.30    2.10
   5   7   3   18.60    1.50
  -5   7  -3   16.10    1.30
   5   7   3   17.00    1.40
   5   7   3   16.40    1.30
  -5   7  -3   19.60    1.50
   6   7   3    0.60    0.50
  -6   7  -3   -0.50    0.60
   6   7   3    0.00    0.60
  -6   7  -3    0.00    0.50
   7   7   3    0.60    0.40
  -7   7  -3    0.20    0.50
   7   7   3   -1.10    0.60
   7   7   3   -0.10    0.30
   8  -7   3    0.30    0.30
   8   7   3    0.00    0.30
   7   8  -3    0.40    0.40
   7   8  -3    1.80    0.60
   7   8  -3    0.80    0.30
   6   8  -3    0.20    0.40
   6   8  -3    0.80    0.40
  -6   8   3    0.40    0.40
   6   8  -3    0.30    0.80
  -6   8   3    0.80    0.50
   5   8  -3    7.90    1.10
   5   8  -3    7.40    1.10
  -5   8   3    5.60    1.00
  -5   8   3    6.00    1.40
   5   8  -3    5.90    1.00
  -4   8   3   -1.00    0.50
  -4   8   3   -0.10    0.60
   4   8  -3    0.10    0.60
   4   8  -3    1.10    0.60
   4   8  -3    0.30    0.60
  -3   8   3   35.50    1.90
   3   8  -3   34.40    1.90
   3   8  -3   36.40    1.90
   3   8  -3   36.50    2.00
   2   8  -3    6.30    1.30
   2   8  -3    3.60    1.20
  -2   8   3    5.80    1.40
  -2   8   3    4.70    1.50
   2   8  -3    6.40    1.20
  -2   8   3    4.00    1.20
  -2   8   3    6.20    1.50
  -1   8   3    4.60    1.40
  -1   8   3    5.40    1.30
  -1   8   3    4.80    1.30
  -1   8   3    6.30    1.10
   1   8  -3    4.40    1.20
   1   8  -3    6.50    1.90
   1   8  -3    5.00    1.50
   0   8   3  216.78    7.20
   0   8   3  215.68    7.10
   0   8  -3  219.68    7.20
   0   8  -3  222.28    7.30
   0   8   3  207.48    7.20
   0   8  -3  210.28    7.20
   0   8   3  203.78    7.80
   0   8   3  213.68    7.30
   0   8  -3  205.88    7.80
   1   8   3  210.68    7.10
   1   8   3  213.08    7.10
   1   8   3  202.98    7.70
   1   8   3  209.28    7.10
  -1   8  -3  200.48    7.70
  -1   8  -3  212.98    7.20
   1   8   3  214.08    7.20
  -1   8  -3  218.58    7.10
  -2   8  -3   31.00    1.80
   2   8   3   30.00    1.80
  -2   8  -3   30.90    2.00
   2   8   3   29.50    1.90
   2   8   3   34.40    2.20
   2   8   3   29.60    1.70
   3   8   3  156.68    5.70
   3   8   3  151.98    5.40
   3   8   3  154.08    5.60
  -3   8  -3  156.48    5.60
  -3   8  -3  152.18    5.30
  -4   8  -3    6.30    1.10
   4   8   3    6.90    1.00
  -4   8  -3    5.90    1.00
   4   8   3    4.80    1.00
   4   8   3    4.40    0.90
   5   8   3    3.10    0.70
  -5   8  -3    2.80    0.70
   5   8   3    2.60    0.70
  -5   8  -3    2.60    0.80
   5   8   3    1.80    0.60
   6   8   3    0.80    0.40
   6   8   3    1.50    0.50
   6   8   3    1.30    0.40
  -6   8  -3    2.20    0.70
   7  -8   3    0.30    0.30
  -7   8  -3   -0.30    0.50
   7   8   3    0.00    0.30
  -6   9   3    1.60    0.50
   6   9  -3    2.50    0.60
   6   9  -3    2.50    0.80
   6   9  -3    1.50    0.50
  -5   9   3    2.50    0.60
   5   9  -3    3.20    0.70
   5   9  -3    1.90    0.60
  -5   9   3    1.50    0.50
   5   9  -3    3.60    0.80
   4   9  -3    3.30    0.80
   4   9  -3    3.20    0.70
  -4   9   3    2.30    0.60
   4   9  -3    3.30    0.80
  -4   9   3    3.20    0.70
  -3   9   3   23.00    1.40
   3   9  -3   18.20    1.50
   3   9  -3   19.90    1.50
   3   9  -3   19.30    1.30
  -3   9   3   22.30    1.50
   2   9  -3   30.70    1.80
   2   9  -3   32.30    1.80
  -2   9   3   33.20    1.70
   2   9  -3   33.70    1.80
   1   9  -3   43.20    2.10
  -1   9   3   41.60    2.00
  -1   9   3   40.20    2.10
  -1   9   3   38.60    2.10
   1   9  -3   39.90    2.00
   0   9   3  145.79    5.00
   0   9  -3  133.19    4.90
   0   9  -3  137.09    5.00
   0   9   3  139.89    5.00
   0   9  -3  141.39    4.90
   0   9   3  144.59    5.10
  -1   9  -3  117.59    4.30
  -1   9  -3  123.49    4.40
   1   9   3  125.09    5.00
   1   9   3  116.99    4.40
   1   9   3  114.49    4.20
  -2   9  -3   82.19    3.10
   2   9   3   79.49    3.20
  -2   9  -3   83.29    3.30
   2   9   3   74.29    3.20
   2   9   3   78.79    3.00
   2   9   3   74.99    3.10
   3   9   3   10.30    1.00
  -3   9  -3   10.20    1.20
   3   9   3   11.70    1.00
  -3   9  -3    9.10    1.00
   3   9   3   12.30    1.20
  -4   9  -3   -0.10    0.40
   4   9   3    0.70    0.40
   4   9   3    0.40    0.40
   4   9   3   -0.10    0.50
  -4   9  -3    0.60    0.40
   5   9   3   26.00    1.30
   5   9   3   25.20    1.20
   5   9   3   26.00    1.30
  -5   9  -3   27.20    1.30
   6   9   3    5.40    0.70
   6   9   3    5.20    0.50
  -6   9  -3    6.70    0.60
   5  10  -3    0.50    0.40
   5  10  -3    0.60    0.40
  -5  10   3    0.60    0.30
   4  10  -3    0.20    0.40
   4  10  -3    0.70    0.40
   4  10  -3    0.20    0.40
  -4  10   3    0.00    0.30
  -4  10   3   -0.30    0.30
   3  10  -3    9.20    0.90
   3  10  -3    8.20    0.90
   3  10  -3    9.00    0.80
  -3  10   3    8.20    0.80
  -3  10   3   10.30    0.90
  -2  10   3   44.50    1.90
   2  10  -3   44.20    1.90
   2  10  -3   37.70    1.80
  -2  10   3   43.50    1.80
   1  10  -3   41.10    1.90
  -1  10   3   42.00    1.90
   1  10  -3   42.90    1.80
  -1  10   3   43.30    1.90
   0  10   3    5.60    0.90
   0  10  -3    4.20    0.80
   0  10  -3    3.30    0.70
   0  10   3    3.70    0.90
   0  10   3    5.80    0.80
  -1  10  -3    1.90    0.50
   1  10   3    3.30    0.80
  -1  10  -3    3.80    0.90
   1  10   3    3.30    0.70
   2  10   3    7.10    0.80
  -2  10  -3    7.60    0.80
  -2  10  -3    7.00    0.90
   2  10   3    7.70    0.80
   3  10   3    4.90    0.70
  -3  10  -3    3.90    0.90
   3  10   3    4.10    0.70
  -3  10  -3    4.80    0.70
   4  10   3    0.20    0.40
  -4  10  -3   -0.30    0.50
  -4  10  -3   -0.10    0.40
  -2  11   3    8.00    0.70
   2  11  -3    8.20    0.80
  -2  11   3    7.70    0.70
  -1  11   3   13.00    0.80
   1  11  -3   12.80    0.80
  -1  11   3   14.20    0.90
   0  11  -3   13.30    0.80
   0  11   3   15.40    0.80
   0  11   3   12.90    1.00
   1  11   3   18.10    0.90
  -1  11  -3   20.50    1.00
   2  11   3    0.20    0.40
  -2  11  -3    0.00    0.40
   2  11   3    0.10    0.30
  -2  11  -3   -0.20    0.40
  10   0  -4    2.00    0.60
 -10   0   4    2.30    0.50
   9   0  -4    3.30    0.80
  -9   0   4    2.70    0.60
  -9   0   4    4.80    0.80
  -8   0   4    9.60    1.30
   8   0  -4   11.20    1.20
   8   0  -4    6.50    1.80
  -7   0   4   33.00    2.70
   7   0  -4   32.90    1.90
   6   0  -4    4.30    1.00
   6   0  -4    4.60    1.30
  -6   0   4    4.70    1.30
   6   0  -4    4.70    1.40
  -5   0   4   -0.40    0.50
  -4   0   4  179.68    6.00
  -3   0   4  982.10   28.10
  -3   0   4  947.61   27.60
   3   0  -4  848.42   27.60
  -2   0   4  208.48    6.60
  -2   0   4  227.28    6.90
  -1   0   4  116.49    3.70
  -1   0   4  121.79    3.80
   0   0   4  180.88    5.50
   0   0  -4  178.48    5.60
  -2   0  -4  273.77    8.10
   2   0   4  246.08    8.00
   3   0   4 1842.42   55.29
  -3   0  -4 1852.61   55.89
  -4   0  -4  889.71   27.40
   4   0   4  907.11   27.20
  -5   0  -4    0.60    0.80
   5   0   4    1.20    0.50
  -6   0  -4  198.18    7.30
   6   0   4  209.28    6.90
  -6   0  -4  214.28    7.00
  -6   0  -4  204.78    6.90
   7   0   4    0.70    0.60
  -7   0  -4    0.50    0.70
  -7   0  -4   -0.90    0.60
  -7   0  -4    2.50    2.00
  -8   0  -4   24.90    1.60
  -8   0  -4   25.30    1.50
   8   0   4   24.30    1.50
  -9   0  -4   10.80    0.90
   9   0   4   11.30    0.90
  -9   0  -4    9.40    0.90
 -10   0  -4    2.90    0.60
  10   0   4    3.20    0.50
 -10   0  -4    4.00    0.70
 -10  -1   4    4.90    0.70
  10  -1  -4    4.30    0.60
 -10  -1   4    4.90    0.60
 -10   1   4    4.30    0.60
  10   1  -4    4.50    0.70
   9  -1  -4    0.20    0.40
  -9  -1   4    0.60    0.50
  -9  -1   4    0.50    0.50
  -9   1   4    0.00    0.40
  -9   1   4    0.40    0.80
   9   1  -4    0.80    0.50
   8  -1  -4    3.70    1.00
  -8  -1   4    7.60    1.20
   8   1  -4    7.40    1.60
  -8   1   4   10.10    1.40
   8   1  -4    5.10    1.10
  -8   1   4    6.70    1.00
   7  -1  -4    0.30    1.40
   7  -1  -4    3.60    1.10
  -7  -1   4    1.90    1.40
   7   1  -4    2.40    0.80
  -7   1   4    1.00    0.60
  -7   1   4    2.70    1.50
   7   1  -4    0.90    0.80
   7   1  -4    3.90    1.10
   6  -1  -4   35.60    2.40
   6  -1  -4   35.30    2.30
  -6  -1   4   38.10    2.30
  -6   1   4   35.80    2.30
   6   1  -4   37.70    2.00
   6   1  -4   38.40    2.10
   6   1  -4   36.40    2.40
  -5  -1   4    1.40    0.60
  -5   1   4    1.80    0.70
  -4  -1   4  877.41   27.80
  -4   1   4  890.11   27.90
  -4   1   4  968.40   27.40
  -3  -1   4    2.80    0.50
  -3   1   4    1.40    0.50
  -3   1   4    2.00    0.40
  -2  -1   4   36.70    1.50
  -2   1   4   39.00    1.50
  -2   1   4   38.60    1.40
  -1  -1   4 1201.88   36.10
  -1   1   4 1197.58   36.40
  -1   1   4 1207.88   36.40
   0  -1   4 3218.98   93.39
   0   1   4 3115.39   93.29
   0   1  -4 2973.40   93.79
  -1  -1  -4 1862.51   54.99
   1  -1   4 1848.92   54.99
  -1   1  -4 1717.83   54.89
   1   1   4 1840.92   55.19
  -2  -1  -4 3808.12  122.19
   2  -1   4 4102.19  122.69
   2   1   4 3999.90  122.19
  -2   1  -4 4340.77  123.49
   3  -1   4 1001.70   28.80
  -3  -1  -4  932.51   28.80
  -3   1  -4  952.80   29.00
   3   1   4  931.71   28.70
  -4  -1  -4  138.29    4.60
   4  -1   4  135.89    4.50
  -4   1  -4  128.69    5.20
   5  -1   4   56.19    2.30
  -5  -1  -4   55.39    2.50
  -5   1  -4   53.79    2.50
  -5   1  -4   49.60    2.50
   5   1   4   55.99    2.20
  -5   1  -4   57.59    2.60
   5   1   4   51.19    2.40
  -6  -1  -4  117.09    4.30
   6  -1   4  120.49    4.30
  -6  -1  -4  115.39    4.80
  -6  -1  -4  118.69    4.30
  -6   1  -4  119.09    4.80
   6   1   4  116.89    4.30
  -6   1  -4  120.49    4.30
  -6   1  -4  117.19    4.30
  -7  -1  -4    1.40    0.70
   7  -1   4    0.70    0.60
  -7  -1  -4   -0.20    0.70
  -7   1  -4    1.60    0.80
   7   1   4    0.40    0.60
  -7   1  -4    2.90    1.80
   8  -1   4    6.90    0.90
  -8  -1  -4    7.90    1.10
  -8  -1  -4    6.40    1.00
   8   1   4    7.70    0.90
  -8   1  -4    6.40    1.00
  -8   1  -4    6.80    1.00
  -9  -1  -4    2.70    0.70
  -9  -1  -4    5.20    0.80
   9  -1   4    3.30    0.70
   9   1   4    3.30    0.70
  -9   1  -4    2.80    0.70
  -9   1  -4    2.60    0.70
  10  -1   4    0.20    0.30
 -10  -1  -4    0.90    0.30
  10   1   4    0.20    0.30
 -10   1  -4    0.30    0.30
  10  -2  -4    0.40    0.40
 -10  -2   4    1.60    0.50
 -10  -2   4    1.00    0.40
 -10   2   4    0.60    0.40
  10   2  -4    0.20    0.50
  -9  -2   4   24.70    1.30
   9  -2  -4   23.60    1.30
  -9   2   4   22.10    1.30
   9   2  -4   23.50    1.30
   8  -2  -4   10.60    1.20
  -8  -2   4   14.00    1.20
  -8   2   4   11.70    1.20
   8   2  -4   14.20    1.60
   8   2  -4   11.30    1.20
   7  -2  -4    8.70    1.30
  -7  -2   4    9.10    2.90
  -7   2   4    9.20    1.20
   7   2  -4   10.10    1.30
   7   2  -4   11.00    1.20
   7   2  -4   10.00    1.60
   7   2  -4   12.90    1.60
  -7   2   4    8.00    2.50
   6  -2  -4   72.39    3.70
  -6  -2   4   82.09    3.70
  -6   2   4   85.29    3.30
   6   2  -4   81.39    3.50
   6   2  -4   82.79    3.30
  -6   2   4   86.09    4.50
   6   2  -4   85.99    3.40
   6   2  -4   81.99    3.40
  -5  -2   4   21.10    1.50
   5   2  -4   19.60    1.60
  -5   2   4   21.70    1.50
  -4  -2   4   10.50    1.00
  -4   2   4   13.00    0.90
  -4   2   4   11.10    1.00
  -3  -2   4  239.98    7.90
  -3   2   4  244.08    7.70
  -3   2   4  257.97    8.00
  -2  -2   4  558.74   17.70
  -2  -2   4  584.54   17.70
  -2  -2   4  600.34   18.00
  -2   2   4  604.44   17.90
  -2   2   4  614.04   18.10
  -1   2   4  184.38    5.60
  -1   2   4  168.68    5.50
   0   2  -4  565.44   16.80
   0   2   4  557.04   16.70
   0   2   4  534.75   16.60
  -1   2  -4  167.18    5.10
   1   2   4  150.58    4.70
   1   2   4  145.09    4.70
   1   2   4  160.28    4.90
  -2  -2  -4 1061.99   32.50
   2   2   4 1135.79   32.70
  -2   2  -4 1062.39   32.80
  -3  -2  -4  462.15   13.70
  -3   2  -4  393.96   14.00
   3   2   4  493.25   13.80
  -4  -2  -4  111.39    3.80
   4  -2   4  107.59    3.90
   4   2   4  111.59    3.80
  -4   2  -4  111.09    4.10
   5  -2   4  143.89    5.00
  -5   2  -4  128.29    5.00
   5   2   4  140.79    5.00
  -5   2  -4  138.29    4.90
  -5   2  -4  157.68    6.20
   6  -2   4  109.09    4.50
  -6  -2  -4   97.99    3.80
  -6  -2  -4   92.79    3.80
  -6   2  -4  104.29    3.80
   6   2   4  101.79    3.80
  -6   2  -4   99.79    4.40
  -6   2  -4  106.79    3.90
  -6   2  -4   95.79    4.10
  -7  -2  -4   12.20    1.40
   7  -2   4   10.00    1.20
  -7  -2  -4   11.40    1.20
  -7   2  -4    7.50    2.70
  -7   2  -4   11.30    1.20
  -7   2  -4   12.30    1.30
   7   2   4   11.80    1.20
  -8  -2  -4    6.70    1.00
   8  -2   4    7.70    1.10
  -8   2  -4    7.60    1.00
  -8   2  -4    7.10    1.10
   8   2   4    7.30    1.30
   9  -2   4    1.30    0.40
  -9  -2  -4    2.90    0.60
  -9   2  -4    1.30    0.40
   9   2   4    1.20    0.40
  -9   2  -4    1.60    0.60
 -10  -3   4    1.00    0.30
 -10   3   4    0.50    0.30
  -9  -3   4   24.10    1.20
   9  -3  -4   23.60    1.20
   9   3  -4   22.00    1.20
   9   3  -4   21.50    1.50
  -9   3   4   24.20    1.20
  -8  -3   4    3.70    1.00
  -8   3   4    3.40    0.90
   8   3  -4    4.20    1.30
   8   3  -4    3.20    1.00
  -7   3   4   87.19    4.70
  -7   3   4   93.89    3.50
   7   3  -4   93.79    3.60
   7   3  -4   92.69    3.50
   7   3  -4   90.59    3.70
   7   3  -4   91.99    3.70
  -6  -3   4   16.60    2.40
   6  -3  -4   16.00    2.30
  -6   3   4   18.80    2.20
   6   3  -4   19.60    1.50
   6   3  -4   22.60    1.70
  -6   3   4   24.00    1.60
   6   3  -4   19.60    1.80
   6   3  -4   18.20    1.60
  -5  -3   4    0.00    0.70
  -5   3   4   -0.20    0.70
   5   3  -4    0.70    1.00
   5   3  -4    0.70    0.90
   5   3  -4    0.40    1.10
   5   3  -4    1.40    0.90
  -5   3   4    0.60    0.90
   5   3  -4    0.40    0.90
  -5   3   4   -0.80    0.70
  -4  -3   4  140.69    4.90
  -4   3   4  140.89    5.10
  -4   3   4  139.09    4.80
  -3  -3   4    4.70    0.70
  -3   3   4    5.90    0.70
  -3   3   4    6.20    0.80
  -2  -3   4   40.60    1.70
  -2   3   4   45.30    1.80
  -2   3   4   44.20    1.90
   1   3  -4  253.27    7.70
  -1   3   4  256.57    7.80
  -1   3   4  235.68    7.70
   0   3  -4   27.80    1.30
   0   3  -4   29.40    1.20
   0   3   4   28.50    1.20
  -1   3  -4   68.99    2.50
   1   3   4   71.59    2.50
  -1   3  -4   68.29    2.60
   2   3   4   26.00    1.10
  -2   3  -4   21.90    1.30
   4   3   4   82.19    3.00
  -4   3  -4   80.09    3.40
   5  -3   4   19.10    1.50
  -5   3  -4   16.20    1.90
  -5   3  -4   19.60    1.50
  -5   3  -4   21.80    1.80
   5   3   4   19.60    1.50
  -5   3  -4   16.70    1.80
   5   3   4   19.00    1.80
   6  -3   4  105.49    4.40
  -6  -3  -4  107.69    4.00
   6   3   4  106.89    4.10
  -6   3  -4  108.59    4.80
  -6   3  -4  107.59    4.10
   6   3   4  107.19    4.00
  -6   3  -4  107.69    4.00
  -6   3  -4  106.29    4.20
  -7  -3  -4    0.60    0.60
   7  -3   4    0.50    0.60
  -7   3  -4    1.10    0.90
  -7   3  -4    0.60    0.60
   7   3   4    0.60    0.60
  -7   3  -4    2.30    1.00
   8  -3   4    0.20    0.40
  -8  -3  -4    0.40    0.50
  -8   3  -4   -0.10    0.80
  -8   3  -4   -0.20    0.40
   8   3   4   -0.40    0.40
  -9  -3  -4    0.00    0.40
   9  -3   4   -0.20    0.30
   9   3   4    0.30    0.40
  -9   3  -4    0.00    0.30
   9  -4  -4    0.00    0.30
  -9   4   4    0.00    0.40
   9   4  -4   -0.20    0.40
   9   4  -4    0.80    0.70
   8  -4  -4   11.20    1.00
  -8  -4   4    8.70    1.10
   8   4  -4   12.90    1.20
  -8   4   4   11.30    1.00
   8   4  -4   11.90    1.20
   8   4  -4   11.60    1.10
  -7  -4   4    1.00    0.80
   7   4  -4    0.50    0.70
  -7   4   4    0.60    0.60
   7   4  -4    0.20    0.70
   7   4  -4    1.30    0.70
   7   4  -4   -0.30    0.60
  -6   4   4  341.07   12.00
   6   4  -4  352.76   11.40
   6   4  -4  364.86   11.40
  -6   4   4  349.37   11.20
   6   4  -4  360.06   11.20
   6   4  -4  351.56   11.30
  -6   4   4  335.57   11.20
   5  -4  -4   88.99    4.10
   5   4  -4  104.99    4.00
   5   4  -4  108.59    3.90
  -5   4   4  105.89    4.00
  -5   4   4   98.89    3.90
  -5   4   4  106.29    3.80
  -5   4   4  106.49    4.30
   5   4  -4  107.09    4.00
   5   4  -4  102.39    3.90
  -5   4   4   84.99    4.40
   5   4  -4  100.59    4.00
  -4  -4   4  183.18    5.90
  -4   4   4  171.28    5.90
  -4   4   4  179.98    6.20
   4   4  -4  173.88    6.00
   4   4  -4  169.38    5.90
  -4   4   4  160.08    5.80
   4   4  -4  166.28    6.00
  -3   4   4    6.70    0.90
  -3   4   4    6.60    0.80
  -2  -4   4   87.39    3.10
  -2   4   4   85.89    3.10
  -2   4   4   81.79    3.10
  -1   4   4 1072.09   31.30
   1   4  -4 1094.69   31.40
  -1   4   4  955.70   31.50
   0   4  -4    0.60    0.30
   0   4   4    0.70    0.30
   0   4  -4    0.40    0.40
   1   4   4  481.65   15.00
  -1   4  -4  481.75   15.10
  -1   4  -4  496.45   15.00
  -2   4  -4  200.68    6.90
  -2   4  -4  206.48    6.80
   2   4   4  208.28    6.70
   3   4   4   82.49    2.90
  -3   4  -4   74.19    3.20
  -4   4  -4  226.58    7.60
  -4   4  -4  220.88    7.70
  -4   4  -4  240.78    8.20
   4   4   4  227.38    8.00
   4   4   4  239.18    7.70
   4   4   4  245.88    7.80
   4   4   4  242.18    7.70
  -4   4  -4  230.08    7.80
   5  -4   4   -0.80    0.80
   5   4   4    3.00    1.20
  -5   4  -4    1.80    0.70
   5   4   4    0.90    0.70
  -5   4  -4    3.80    1.10
  -5   4  -4    0.90    0.80
  -5   4  -4    1.30    1.10
   5   4   4    4.10    1.20
   6  -4   4   62.19    3.60
  -6  -4  -4   67.59    2.80
  -6   4  -4   65.79    2.80
   6   4   4   70.09    2.90
  -6   4  -4   63.59    2.90
  -6   4  -4   67.79    3.80
   6   4   4   69.99    2.90
  -7  -4  -4    0.70    0.60
  -7   4  -4    0.30    0.70
   7   4   4    0.70    0.80
  -7   4  -4    1.30    0.60
   7   4   4    0.70    0.50
  -8  -4  -4   -0.40    0.50
   8  -4   4    0.00    0.40
   8   4   4    0.10    0.50
  -8   4  -4   -0.10    0.40
   9  -4   4    1.80    0.50
  -9  -4  -4    1.10    0.40
   9   4   4    0.90    0.40
  -9   4  -4    1.70    0.50
  -9  -5   4   -0.20    0.40
   9  -5  -4    0.30    0.30
   9   5  -4   -0.70    0.60
   8  -5  -4    8.40    0.80
   8   5  -4    6.60    0.90
   8   5  -4    8.00    1.00
  -8   5   4    6.30    1.00
   8   5  -4    6.00    0.90
  -7   5   4   16.80    1.30
   7   5  -4   15.20    1.30
   7   5  -4   15.00    1.30
   7   5  -4   13.80    1.40
   7   5  -4   16.10    1.30
  -6   5   4   52.99    2.40
   6   5  -4   50.69    2.50
  -6   5   4   50.09    3.90
   6   5  -4   49.90    2.40
  -6   5   4   51.59    2.90
   6   5  -4   52.19    2.40
  -6   5   4   50.59    2.30
   6   5  -4   51.09    2.40
   5  -5  -4  275.57    9.60
   5   5  -4  314.37    9.50
  -5   5   4  293.97   10.20
   5   5  -4  293.17   10.00
  -5   5   4  298.87    9.90
  -5   5   4  281.97    9.60
  -5   5   4  293.77    9.70
  -4   5   4    2.10    0.80
   4   5  -4    4.60    1.40
   4   5  -4    4.50    1.00
  -4   5   4    4.70    1.20
   4   5  -4    2.00    0.70
   4   5  -4    1.70    0.90
  -4   5   4    2.70    1.00
  -4   5   4    3.80    1.50
  -3  -5   4    7.80    1.90
   3   5  -4   11.70    1.40
  -3   5   4    8.40    1.60
  -3   5   4    8.50    1.10
  -3   5   4    7.80    1.30
  -3   5   4    8.30    1.40
   3   5  -4    8.30    1.60
  -2   5   4    0.50    0.70
  -2   5   4    0.20    0.40
  -1   5   4  137.29    4.80
   1   5  -4  139.19    4.70
   0   5  -4   42.60    1.80
   0   5  -4   39.20    1.90
   0   5   4   36.50    1.80
  -1   5  -4   22.00    1.30
  -1   5  -4   23.30    1.50
   1   5   4   23.90    1.30
  -2   5  -4   17.60    1.40
   2   5   4   16.50    1.20
  -2   5  -4   14.60    1.30
  -3   5  -4    2.00    0.90
  -3   5  -4   -0.40    0.80
  -3   5  -4   -0.20    0.80
   3   5   4    0.70    0.70
   3   5   4   -1.30    0.90
   3   5   4   -0.30    0.60
   3   5   4    0.80    0.80
  -3   5  -4   -0.30    0.90
  -4   5  -4  117.29    4.30
  -4   5  -4  113.89    4.40
   4   5   4  115.49    4.50
  -4   5  -4  116.69    4.30
   4   5   4  115.79    4.30
  -4   5  -4  127.29    5.70
   4   5   4  120.09    4.30
   5  -5   4    1.30    1.00
  -5  -5  -4    2.40    1.00
  -5   5  -4    0.60    0.70
   5   5   4   -0.30    0.60
  -5   5  -4    0.20    0.60
   5   5   4    1.00    0.90
   5   5   4    0.80    0.60
  -5   5  -4    0.20    1.10
  -5   5  -4    1.20    0.70
  -6  -5  -4    0.60    0.70
   6   5   4    4.10    1.00
   6   5   4    1.50    0.70
  -6   5  -4    1.40    0.60
  -6   5  -4    1.40    0.70
   6   5   4    1.40    1.00
  -7  -5  -4   10.90    1.10
   7   5   4    8.90    1.60
  -7   5  -4   10.70    1.10
  -7   5  -4    7.10    1.80
   7   5   4   10.00    1.00
  -8  -5  -4    1.20    0.50
   8  -5   4    0.30    0.40
   8   5   4    0.30    0.40
  -8   5  -4    0.60    0.40
   9  -5   4    0.30    0.30
  -9  -5  -4    0.40    0.40
  -9   5  -4    0.10    0.30
   9   5   4    0.60    0.30
   8  -6  -4   13.20    0.90
   8   6  -4   12.10    0.90
   8   6  -4   12.50    0.90
   8   6  -4   11.00    0.80
   7   6  -4   91.79    3.40
   7   6  -4   87.79    3.30
   7   6  -4   88.99    3.30
   6   6  -4   18.80    1.40
  -6   6   4   20.30    1.80
   6   6  -4   22.10    1.60
   6   6  -4   20.30    1.50
   6   6  -4   17.50    1.50
  -6   6   4   19.30    1.40
   5  -6  -4   38.30    2.50
  -5   6   4   32.60    3.10
   5   6  -4   37.10    2.30
   5   6  -4   36.90    2.10
   5   6  -4   38.30    2.10
   5   6  -4   36.30    2.40
  -5   6   4   40.10    2.00
  -5   6   4   39.10    2.20
   4   6  -4   22.00    1.70
  -4   6   4   25.10    2.20
  -4   6   4   24.10    2.00
   4   6  -4   22.50    1.80
   4   6  -4   28.30    1.90
   4   6  -4   22.50    2.20
  -3   6   4   14.60    1.40
   3   6  -4   13.10    1.40
  -3   6   4   13.40    1.60
   3   6  -4   13.50    1.60
   3   6  -4   12.80    2.00
   3   6  -4   10.80    1.60
  -3   6   4   12.70    1.50
   2   6  -4   11.00    1.60
   2   6  -4   11.20    1.60
  -2   6   4    9.80    1.60
   2   6  -4    9.10    1.70
  -2   6   4   10.20    1.40
  -2   6   4    9.60    1.20
  -2   6   4    9.20    1.70
   1   6  -4   42.90    2.40
   1   6  -4   44.50    2.20
  -1   6   4   43.80    2.40
   1   6  -4   43.50    2.60
  -1   6   4   44.10    2.20
  -1   6   4   46.40    2.20
  -1   6   4   47.10    2.40
   0   6  -4   28.90    2.10
   0   6   4   34.20    2.00
   0   6  -4   36.00    1.90
   0   6   4   33.60    2.20
   0   6  -4   34.20    2.70
   0   6   4   32.80    2.10
   0   6   4   35.30    2.00
  -1   6  -4    0.60    0.80
  -1   6  -4    1.70    0.60
   1   6   4    5.00    1.70
  -1   6  -4    1.60    0.90
   1   6   4    0.90    0.60
   1   6   4    3.80    1.20
   1   6   4    2.60    0.90
  -1   6  -4    2.00    0.90
   1   6   4    1.90    1.00
   2   6   4    2.10    0.80
  -2   6  -4    1.90    0.90
  -2   6  -4   -0.70    0.80
   2   6   4    1.90    0.80
   2   6   4    0.60    0.80
   2   6   4   -0.50    1.10
   2   6   4    0.80    0.70
  -2   6  -4    0.20    0.70
  -2   6  -4   -0.10    0.90
   3   6   4  107.29    4.30
   3   6   4  110.79    4.20
  -3   6  -4  110.99    4.20
   3   6   4  109.29    4.10
  -3   6  -4  114.09    4.10
  -3   6  -4  102.69    4.10
   3   6   4  109.89    4.10
  -4   6  -4   22.20    1.70
  -4   6  -4   18.60    1.50
   4   6   4   20.10    1.50
  -4   6  -4   16.90    2.40
   4   6   4   19.90    1.50
  -4   6  -4   18.70    1.60
   4   6   4   18.20    1.70
  -5  -6  -4   41.90    3.10
  -5   6  -4   38.50    2.00
   5   6   4   39.20    2.10
  -5   6  -4   40.50    2.00
  -5   6  -4   40.10    2.10
   5   6   4   37.50    2.10
   5   6   4   38.90    2.00
  -6  -6  -4    0.70    0.80
   6   6   4    0.40    0.70
   6   6   4    0.40    0.50
  -6   6  -4   -0.60    0.60
   6   6   4   -0.20    0.60
  -6   6  -4   -0.30    0.60
  -7  -6  -4    0.60    0.60
  -7   6  -4    0.00    0.40
   7   6   4    0.20    0.50
   7   6   4   -0.60    0.40
  -7   6  -4    0.60    0.50
   8  -6   4    0.70    0.30
  -8  -6  -4    0.40    0.60
   8   6   4    0.00    0.30
  -8   6  -4    1.00    0.40
   8  -7  -4   33.90    1.30
  -8  -7   4   30.50    1.30
   8   7  -4   36.00    1.40
   8   7  -4   35.50    1.40
   7   7  -4   24.60    1.30
   7   7  -4   24.90    1.30
   7   7  -4   25.40    1.30
   6   7  -4   45.10    2.10
  -6   7   4   46.40    2.20
   6   7  -4   45.90    2.10
   6   7  -4   43.80    2.00
  -6   7   4   42.60    2.20
   5   7  -4    5.20    1.00
   5   7  -4    2.90    0.90
   5   7  -4    4.10    1.20
  -5   7   4    3.00    0.80
   5   7  -4    4.20    0.90
  -5   7   4    6.00    1.00
   4   7  -4    2.40    1.00
  -4   7   4    0.00    0.60
  -4   7   4   -0.10    1.40
   4   7  -4   -0.20    0.60
  -4   7   4    0.90    0.70
   4   7  -4    0.90    0.70
   4   7  -4    0.00    0.70
   3   7  -4   45.80    2.20
   3   7  -4   42.70    2.20
  -3   7   4   39.70    2.30
   3   7  -4   44.60    2.30
  -3   7   4   40.90    2.80
  -3   7   4   44.30    2.10
  -2   7   4   49.40    3.20
   2   7  -4   53.79    2.60
  -2   7   4   54.19    2.90
  -2   7   4   54.09    2.50
  -2   7   4   56.29    2.60
   2   7  -4   51.69    2.50
   2   7  -4   53.39    2.60
  -1   7   4    1.20    0.70
   1   7  -4    1.60    1.20
  -1   7   4    0.80    0.80
   1   7  -4    0.00    0.80
  -1   7   4    1.50    0.80
   1   7  -4    0.10    1.00
  -1   7   4    0.80    0.80
   0   7   4  220.08    7.30
   0   7  -4  211.18    7.40
   0   7   4  231.08    7.30
   0   7  -4  219.28    7.30
   0   7   4  215.48    7.40
   0   7   4  213.18    7.30
   0   7   4  204.78    7.60
  -1   7  -4   16.70    1.50
  -1   7  -4   14.10    1.60
   1   7   4   17.40    1.50
  -1   7  -4   17.90    1.80
   1   7   4   16.60    1.50
   1   7   4   18.30    1.50
   1   7   4   15.60    1.70
   1   7   4   19.20    1.70
   2   7   4    5.40    1.10
   2   7   4    5.40    1.20
   2   7   4    2.00    0.90
  -2   7  -4    4.00    1.40
   2   7   4    3.40    0.80
   2   7   4    2.20    1.00
   3   7   4   46.50    2.30
   3   7   4   45.80    2.20
   3   7   4   47.50    2.30
  -3   7  -4   47.60    2.40
  -3   7  -4   46.20    2.30
  -3   7  -4   51.09    3.90
   4   7   4  111.19    4.40
   4   7   4  104.99    4.10
  -4   7  -4  117.59    4.10
  -4   7  -4  111.59    4.30
   4   7   4  109.49    4.20
   5   7   4   -0.30    0.60
   5   7   4   -0.40    0.60
   5   7   4    0.20    0.50
  -5   7  -4   -0.40    0.50
  -5   7  -4    0.70    0.70
  -5   7  -4   -0.50    0.50
   6   7   4   22.50    1.40
  -6   7  -4   26.50    1.50
   6   7   4   26.70    1.50
  -6   7  -4   23.40    1.40
   6   7   4   24.20    1.40
   7   7   4    3.70    0.60
   7   7   4    3.30    0.60
  -7   7  -4    4.80    1.00
  -7   7  -4    4.20    0.80
   7   8  -4    2.70    0.60
   7   8  -4    0.70    0.30
   6   8  -4    0.70    0.40
   6   8  -4    0.70    0.50
  -6   8   4    0.10    0.50
   6   8  -4    0.50    0.40
   5   8  -4    0.30    0.60
  -5   8   4    0.80    0.60
   5   8  -4    0.10    0.50
   5   8  -4   -0.10    0.50
  -5   8   4    0.20    0.40
   4  -8  -4    3.70    1.00
   4   8  -4    4.20    1.00
  -4   8   4    4.30    0.90
  -4   8   4    5.40    1.40
   4   8  -4    3.30    1.00
   4   8  -4    4.00    1.00
   3   8  -4   16.60    1.40
  -3   8   4   11.60    1.40
   3   8  -4   13.60    1.40
   3   8  -4   12.00    1.30
  -3   8   4   15.40    1.30
   2   8  -4   34.20    1.90
   2   8  -4   30.90    2.00
   2   8  -4   33.50    1.90
  -2   8   4   35.40    2.00
  -2   8   4   40.70    3.60
  -2   8   4   35.40    1.90
  -2   8   4   33.40    2.00
   1   8  -4   49.80    2.40
  -1   8   4   50.19    2.40
  -1   8   4   49.20    2.50
  -1   8   4   46.90    3.20
   1   8  -4   51.59    2.60
  -1   8   4   49.20    2.30
   0   8   4   10.20    2.30
   0   8  -4   10.30    1.30
   0   8  -4    9.60    1.60
   0   8   4   10.30    1.50
   0   8  -4   12.10    2.00
   0   8   4   10.90    1.20
   0   8   4   10.80    1.30
   1   8   4  148.49    6.20
   1   8   4  154.38    5.50
   1   8   4  154.18    5.50
  -1   8  -4  158.28    5.60
   1   8   4  153.48    5.50
  -1   8  -4  159.28    5.40
   1   8   4  152.48    5.40
   2   8   4    0.60    0.60
   2   8   4    1.30    0.90
  -2   8  -4    0.40    0.60
   2   8   4    0.80    0.70
   2   8   4    0.00    0.60
  -2   8  -4    0.80    0.70
  -3   8  -4   56.39    2.50
   3   8   4   57.39    2.60
   3   8   4   58.19    2.60
  -3   8  -4   58.39    2.60
   3   8   4   55.89    2.50
   4   8   4    5.80    1.20
  -4   8  -4    8.30    1.10
  -4   8  -4    7.40    1.00
   4   8   4    7.20    0.90
   4   8   4    8.10    1.00
   5   8   4    2.60    0.90
  -5   8  -4    1.30    0.50
   5   8   4    0.20    0.60
  -5   8  -4    1.60    0.50
   5   8   4    2.30    0.70
   6   8   4   10.10    0.90
   6   8   4   12.00    0.90
   6   8   4   13.30    1.00
  -6   8  -4   12.30    0.90
   7  -8   4    0.80    0.40
   7   8   4    0.80    0.30
   6   9  -4    4.60    0.70
  -5   9   4    8.40    0.80
   5   9  -4    7.90    0.80
   5   9  -4    7.50    0.70
  -5   9   4    9.90    1.00
   5   9  -4    8.70    0.80
   4   9  -4    0.30    0.40
  -4   9   4    0.70    0.40
  -4   9   4    0.40    0.50
   4   9  -4    0.70    0.50
   4   9  -4   -0.10    0.50
   3   9  -4    1.10    0.50
   3   9  -4    1.30    0.50
  -3   9   4    0.50    0.50
  -3   9   4    1.00    0.50
   3   9  -4    1.00    0.60
   2   9  -4   28.40    1.60
   2   9  -4   28.20    1.70
  -2   9   4   27.30    1.70
   2   9  -4   26.50    1.60
  -2   9   4   28.20    1.50
  -1   9   4    4.90    1.00
   1   9  -4    6.80    1.20
  -1   9   4    3.80    1.10
  -1   9   4    3.60    0.80
   1   9  -4    3.60    1.00
   0   9   4   14.20    1.30
   0   9   4   12.40    1.40
   0   9  -4   11.30    1.20
   0   9  -4   11.10    1.40
   0   9   4   12.60    1.20
  -1   9  -4    2.80    0.70
   1   9   4    3.10    1.00
  -1   9  -4    4.20    1.10
   1   9   4    5.00    1.30
   1   9   4    5.10    1.00
  -2   9  -4    6.00    1.00
   2   9   4    6.10    1.00
   2   9   4    6.40    1.10
   2   9   4    8.10    1.00
  -2   9  -4    4.40    1.10
   2   9   4    5.10    1.40
   3   9   4   14.70    1.10
  -3   9  -4   13.60    1.20
  -3   9  -4   16.70    1.10
   3   9   4   14.70    1.30
   3   9   4   15.20    1.20
  -4   9  -4    0.20    0.40
   4   9   4   -0.10    0.40
  -4   9  -4    0.50    0.40
   4   9   4    0.40    0.50
   4   9   4   -0.10    0.40
   5   9   4   -0.20    0.40
   5   9   4   -0.30    0.40
  -5   9  -4    0.40    0.40
   5   9   4    0.20    0.30
   6  -9   4    2.60    0.60
  -6   9  -4    1.90    0.50
   6   9   4    2.10    0.50
   4  10  -4    1.90    0.50
  -4  10   4    2.20    0.50
  -4  10   4    1.80    0.60
   4  10  -4    1.80    0.50
  -3  10   4    0.90    0.40
   3  10  -4    0.70    0.50
   3  10  -4    1.00    0.50
  -3  10   4    1.00    0.40
   3  10  -4    1.90    0.60
   2  10  -4    2.70    0.70
  -2  10   4    3.40    0.80
   2  10  -4    2.80    0.80
  -2  10   4    4.90    0.70
   1  10  -4    0.40    0.50
  -1  10   4    0.40    0.40
   1  10  -4   -0.10    1.00
  -1  10   4    0.70    0.50
   0  10  -4   11.60    1.40
   0  10   4   11.50    1.10
   0  10   4   12.10    1.00
   0  10   4   11.90    1.00
   0  10  -4   13.00    1.00
  -1  10  -4    1.10    0.50
   1  10   4    0.20    0.60
   1  10   4    0.80    0.40
  -1  10  -4    1.00    0.60
  -2  10  -4   20.20    1.20
  -2  10  -4   20.50    1.10
   2  10   4   20.60    1.20
   2  10   4   18.20    1.10
   3  10   4    1.20    0.40
   3  10   4    1.90    0.60
  -3  10  -4    1.10    0.40
  -3  10  -4    1.00    0.40
   4  10   4   11.20    0.80
  -4  10  -4   11.00    0.80
  -2  11   4    2.80    0.60
  -2  11   4    2.30    0.50
  -1  11   4    0.60    0.30
  -1  11   4    0.50    0.40
   0  11   4    2.70    0.80
   0  11  -4    0.20    0.50
   0  11   4    0.10    0.30
  -1  11  -4    2.60    0.70
   1  11   4    3.30    0.60
   2  11   4   11.80    0.70
 -10   0   5    0.20    0.40
  10   0  -5    0.40    0.50
   9   0  -5   -0.40    0.40
  -9   0   5    0.10    0.40
  -9   0   5    0.30    0.60
  -8   0   5    0.10    0.60
   8   0  -5    0.50    1.00
   8   0  -5    0.40    0.60
   7   0  -5    1.10    0.90
   7   0  -5   -0.40    0.70
  -7   0   5   -0.20    1.40
   7   0  -5    0.10    1.00
   6   0  -5   -1.40    0.90
   6   0  -5    0.30    1.10
   6   0  -5    1.70    0.90
  -6   0   5    0.00    0.90
  -5   0   5    0.10    0.60
  -4   0   5    0.50    0.40
  -3   0   5    0.20    0.20
  -3   0   5    0.00    0.30
  -2   0   5    0.00    0.20
  -2   0   5    0.10    0.10
   0   0   5    0.00    0.10
   0   0  -5   -0.10    0.20
   1   0   5    0.30    0.20
  -1   0  -5    0.20    0.20
  -2   0  -5    0.40    0.30
   2   0   5   -0.10    0.20
  -3   0  -5    0.50    0.40
   3   0   5   -0.40    0.30
   5   0   5   -0.50    0.50
   5   0   5    2.60    0.90
  -5   0  -5   -0.70    0.80
  -5   0  -5    1.40    0.90
  -5   0  -5    0.30    0.70
  -6   0  -5   -0.70    0.70
  -6   0  -5   -0.40    1.10
   6   0   5   -0.80    0.60
  -6   0  -5    0.30    0.70
  -7   0  -5    0.60    0.70
   7   0   5    0.60    0.60
  -7   0  -5    0.10    0.60
   8   0   5    0.10    0.50
  -8   0  -5   -0.60    0.50
  -8   0  -5    0.10    0.50
  -9   0  -5    0.00    0.40
   9   0   5   -0.50    0.40
  -9   0  -5    0.20    0.40
 -10  -1   5    7.50    0.70
 -10  -1   5    7.00    0.80
  10  -1  -5    6.70    0.80
 -10   1   5    6.80    0.60
   9  -1  -5    0.90    0.50
  -9  -1   5    0.40    0.40
   9   1  -5   -0.20    0.50
  -9   1   5    0.00    0.40
   8  -1  -5   44.10    2.00
  -8  -1   5   39.30    1.90
   8  -1  -5   39.40    2.40
   8   1  -5   40.80    1.90
  -8   1   5   40.10    2.00
   8   1  -5   41.00    2.20
   7  -1  -5    6.80    1.80
  -7  -1   5   12.20    2.30
   7  -1  -5    9.50    1.20
   7   1  -5    7.80    1.30
  -7   1   5   10.40    2.20
   7   1  -5    7.70    1.20
  -7   1   5    6.30    1.10
   7   1  -5    4.80    1.60
   6  -1  -5    8.90    1.80
   6  -1  -5    7.50    1.70
  -6  -1   5    8.20    1.50
   6  -1  -5    6.70    1.50
   6   1  -5    8.30    1.40
  -6   1   5    6.50    1.50
   6   1  -5    8.80    1.80
   6   1  -5   10.10    1.50
   6   1  -5    6.40    1.80
  -5  -1   5   98.19    3.90
  -5   1   5  105.99    4.10
  -4  -1   5  214.08    7.40
  -4   1   5  236.28    7.00
  -4   1   5  225.18    7.50
  -3  -1   5   17.40    1.00
  -3   1   5   17.30    0.90
  -3   1   5   19.60    1.10
  -2  -1   5  806.82   24.50
  -2  -1   5  763.52   24.20
  -2   1   5  857.01   24.50
  -2   1   5  808.42   24.30
  -1  -1   5 1474.55   45.30
  -1   1   5 1496.05   45.70
  -1   1   5 1533.35   45.50
   0  -1   5  227.08    7.30
   0   1   5  244.48    7.30
   0   1  -5  238.28    7.40
  -1  -1  -5  325.77   10.00
   1  -1   5  308.77   10.00
   1   1   5  337.67   10.00
  -1   1  -5  335.07   10.10
   2  -1   5 4085.49  129.59
  -2  -1  -5 4341.57  129.59
  -2   1  -5 4416.86  130.89
   2   1   5 4372.46  129.59
  -3  -1  -5  692.33   21.10
   3  -1   5  669.63   21.10
   3   1   5  722.73   21.10
   4  -1   5  235.68    7.60
  -4   1  -5  243.08    7.90
   4   1   5  232.08    7.60
   5  -1   5    1.20    0.90
  -5  -1  -5   -0.70    0.80
   5  -1   5    0.80    0.50
  -5  -1  -5    1.30    0.80
  -5   1  -5    2.00    0.90
   5   1   5    0.10    0.50
   5   1   5   -0.50    0.80
  -5   1  -5    0.00    0.70
  -5   1  -5    0.20    0.70
   6  -1   5    8.00    1.30
  -6  -1  -5    8.70    1.20
   6  -1   5    8.20    1.90
  -6  -1  -5    7.60    1.30
   6   1   5    7.80    1.20
  -6   1  -5    8.50    1.20
  -6   1  -5   10.70    1.80
  -6   1  -5    6.90    1.20
   7  -1   5    1.20    0.60
  -7  -1  -5    1.60    0.70
  -7  -1  -5    2.50    0.70
  -7   1  -5    3.90    1.00
  -7   1  -5    2.10    0.70
  -7   1  -5    2.80    1.90
   7   1   5    1.80    0.60
  -8  -1  -5    3.90    0.90
  -8  -1  -5    1.70    0.60
   8  -1   5    3.00    0.80
   8   1   5    3.80    0.90
  -8   1  -5    2.60    0.80
  -8   1  -5    4.00    0.90
  -9  -1  -5    0.20    0.40
  -9  -1  -5    1.00    0.50
   9  -1   5    0.60    0.40
  -9   1  -5   -0.10    0.30
  -9   1  -5   -0.30    0.50
   9   1   5    0.30    0.40
 -10  -2   5    0.70    0.40
 -10   2   5    0.30    0.30
   9  -2  -5   15.30    1.10
  -9  -2   5   16.40    1.10
  -9   2   5   17.10    1.30
   9   2  -5   15.10    1.50
   9   2  -5   15.70    1.10
   8  -2  -5   10.20    1.10
  -8  -2   5   12.30    1.10
   8   2  -5   12.80    1.30
   8   2  -5   15.40    1.50
  -8   2   5   11.90    1.40
   7  -2  -5    0.50    0.70
  -7  -2   5    6.80    2.80
   7  -2  -5    0.60    1.10
   7   2  -5   -1.20    0.60
  -7   2   5    1.70    1.70
  -7   2   5    0.10    0.60
   7   2  -5   -0.20    0.80
   7   2  -5    0.90    0.90
   6  -2  -5   22.70    2.10
  -6  -2   5   23.60    2.00
   6   2  -5   24.20    1.80
   6   2  -5   26.20    1.90
   6   2  -5   24.00    1.70
   6   2  -5   23.60    1.70
  -6   2   5   20.40    2.00
  -5  -2   5   27.70    1.70
   5   2  -5   27.70    1.80
   5   2  -5   26.40    2.10
   5   2  -5   24.80    1.80
  -5   2   5   25.30    1.80
   5   2  -5   20.60    2.00
  -4  -2   5  477.75   15.90
  -4   2   5  497.25   16.00
  -4   2   5  558.44   15.70
  -3  -2   5  556.94   16.50
  -3   2   5  538.65   16.20
  -3   2   5  501.35   16.40
  -2  -2   5 1992.50   60.09
  -2  -2   5 1828.02   58.69
  -2   2   5 2090.19   60.29
  -2   2   5 1965.30   59.29
  -1  -2   5   17.20    0.80
  -1   2   5   17.30    0.80
  -1   2   5   18.00    0.90
   0   2  -5   11.30    0.70
   0   2   5   12.70    0.70
   0   2   5   11.40    0.60
   1   2   5   29.20    1.20
   1   2   5   27.20    1.00
  -1   2  -5   24.40    1.20
  -2  -2  -5  489.65   16.10
  -2   2  -5  555.44   16.50
   2   2   5  558.84   16.30
   3  -2   5  234.38    7.40
  -3  -2  -5  244.88    7.30
  -3   2  -5  219.88    7.60
   3   2   5  228.78    7.40
  -4  -2  -5  315.37    9.70
   4  -2   5  300.57    9.80
  -4   2  -5  309.17   10.10
   4   2   5  305.17    9.70
   5  -2   5   23.00    1.60
  -5  -2  -5   24.00    1.60
  -5   2  -5   24.20    1.60
  -5   2  -5   21.40    1.70
   5   2   5   24.90    1.60
   5   2   5   24.20    1.60
  -5   2  -5   24.40    2.00
  -5   2  -5   23.70    1.80
  -6  -2  -5   53.59    2.50
   6  -2   5   46.30    2.70
  -6  -2  -5   49.80    2.50
   6  -2   5   54.19    2.40
  -6   2  -5   49.20    2.70
  -6   2  -5   51.89    2.40
  -6   2  -5   53.19    3.10
   6   2   5   54.39    2.40
  -6   2  -5   44.60    2.70
  -7  -2  -5   64.59    2.70
   7  -2   5   62.59    2.60
  -7  -2  -5   59.59    2.70
   7   2   5   60.69    2.70
  -7   2  -5   65.29    2.70
  -7   2  -5   63.89    2.70
   8  -2   5   54.49    2.30
  -8  -2  -5   52.49    2.40
  -8  -2  -5   55.99    2.40
  -8   2  -5   55.59    2.30
  -8   2  -5   63.49    2.90
   8   2   5   55.99    2.30
   9  -2   5    2.10    0.60
  -9  -2  -5    0.40    0.40
  -9   2  -5    0.50    0.40
  -9   2  -5    0.80    0.60
   9   2   5   -0.40    0.50
   9  -3  -5    0.10    0.40
  -9  -3   5    0.40    0.50
  -9   3   5    0.30    0.40
   9   3  -5    1.20    0.70
   9   3  -5    0.80    0.50
  -8  -3   5    0.00    0.50
   8  -3  -5    0.70    0.50
   8   3  -5   -0.60    0.90
  -8   3   5   -0.20    0.50
   8   3  -5   -0.20    0.70
   8   3  -5    0.50    1.00
   7  -3  -5    5.10    1.30
   7   3  -5    8.70    1.40
   7   3  -5    4.50    1.10
  -7   3   5    7.50    3.00
   7   3  -5    8.00    1.30
   7   3  -5    7.60    1.30
  -7   3   5    9.60    1.30
  -6  -3   5   13.10    2.80
   6  -3  -5   11.40    2.00
   6   3  -5   11.30    1.40
   6   3  -5   10.30    1.50
  -6   3   5   11.40    1.30
   6   3  -5   11.20    1.50
  -6   3   5   11.00    1.90
   6   3  -5   11.40    1.60
   5  -3  -5    7.30    1.80
  -5  -3   5    8.10    1.40
   5   3  -5    8.10    1.80
  -5   3   5    8.70    1.40
   5   3  -5    7.20    1.50
  -5   3   5    6.40    1.50
  -5   3   5    9.80    1.40
  -5   3   5    9.40    1.50
   5   3  -5    7.50    1.60
   5   3  -5    8.30    1.40
  -4  -3   5   54.39    2.40
  -4   3   5   54.69    2.30
  -4   3   5   55.19    2.50
  -3  -3   5   15.90    1.10
  -3   3   5   16.70    1.00
  -3   3   5   17.30    1.10
  -2  -3   5  205.28    6.50
  -2  -3   5  219.08    6.80
  -2   3   5  211.48    6.80
  -2   3   5  211.08    6.80
  -1   3   5  481.65   14.80
  -1   3   5  489.95   14.90
   0   3   5 1012.90   30.20
   0   3   5 1014.60   30.60
   0   3  -5 1005.40   30.60
  -1   3  -5  578.14   18.10
   1   3   5  597.54   18.00
  -2   3  -5  203.68    6.80
   2   3   5  204.98    6.60
   3   3   5  192.88    6.30
  -3   3  -5  194.48    6.60
   4  -3   5  127.29    4.50
  -4   3  -5  115.19    4.40
   4   3   5  126.59    4.30
  -4   3  -5  128.19    4.80
   5  -3   5   16.00    1.50
  -5  -3  -5   17.20    1.40
   5   3   5   17.10    1.80
  -5   3  -5   15.80    1.70
  -5   3  -5   13.00    1.70
  -5   3  -5   15.60    1.70
   5   3   5   13.60    1.40
  -5   3  -5   14.40    1.40
  -6  -3  -5    7.40    1.10
   6  -3   5    7.70    2.20
  -6   3  -5    8.90    1.40
   6   3   5    7.70    1.10
  -6   3  -5    6.80    1.10
  -6   3  -5    7.90    1.10
   6   3   5    6.60    1.50
  -6   3  -5    6.40    2.00
   7  -3   5   12.50    1.30
  -7  -3  -5   15.50    1.30
  -7   3  -5   13.80    1.40
   7   3   5   15.30    1.30
  -7   3  -5   10.80    1.60
  -7   3  -5   14.60    1.20
   8  -3   5    4.00    0.70
  -8  -3  -5    4.10    0.80
   8   3   5    3.70    0.80
  -8   3  -5    3.70    1.10
  -8   3  -5    4.10    0.90
  -9  -3  -5    1.10    0.40
   9  -3   5    1.10    0.40
  -9   3  -5    0.40    0.30
   9   3   5    1.10    0.40
   9  -4  -5    1.00    0.40
   9   4  -5    3.20    0.90
  -9   4   5    0.80    0.40
  -8  -4   5    1.00    0.60
   8  -4  -5    0.60    0.50
   8   4  -5    0.80    0.60
  -8   4   5    0.40    0.50
   8   4  -5    1.30    0.60
   8   4  -5    0.10    0.70
   7   4  -5   71.49    3.00
  -7   4   5   71.19    2.90
   7   4  -5   75.19    3.00
   7   4  -5   77.39    3.80
   7   4  -5   70.49    3.10
   6  -4  -5   28.30    2.40
  -6   4   5   35.80    2.00
   6   4  -5   33.20    2.00
   6   4  -5   31.50    1.90
   6   4  -5   33.40    1.90
   6   4  -5   33.80    2.00
  -6   4   5   33.40    3.00
   5  -4  -5    0.10    1.10
  -5  -4   5    0.00    1.20
  -5   4   5    0.70    1.20
   5   4  -5    2.40    0.80
   5   4  -5    1.60    0.80
  -5   4   5    0.70    0.80
  -5   4   5   -1.10    1.10
   5   4  -5    1.00    1.00
   5   4  -5    0.60    1.00
  -5   4   5    1.60    0.90
   5   4  -5    1.30    0.80
   4  -4  -5  122.79    4.90
  -4  -4   5  134.59    4.80
  -4   4   5  137.29    4.80
   4   4  -5  139.59    4.90
  -4   4   5  136.79    5.00
   4   4  -5  124.89    4.80
   4   4  -5  132.49    4.80
  -4   4   5  144.39    4.90
  -3  -4   5  852.51   25.10
  -3   4   5  845.32   25.20
  -3   4   5  762.22   25.10
  -2  -4   5   91.79    3.30
  -2   4   5   86.29    3.30
  -2   4   5   95.79    3.30
  -1   4   5    0.40    0.50
   0   4  -5  108.69    3.80
   0   4   5  103.99    3.70
   1   4   5  173.18    6.00
  -1   4  -5  189.48    6.10
  -2   4  -5  144.19    5.00
   2   4   5  138.99    4.80
   3   4   5    7.10    0.90
  -3   4  -5    5.50    1.00
  -4  -4  -5  223.28    7.60
   4   4   5  238.18    7.70
  -4   4  -5  231.28    7.60
   4   4   5  239.18    7.70
  -4   4  -5  241.38    7.60
  -4   4  -5  229.18    8.10
   4   4   5  212.88    7.80
  -4   4  -5  229.88    7.80
   4   4   5  237.08    7.60
  -5  -4  -5   71.19    3.00
   5  -4   5   71.89    3.20
   5   4   5   69.39    3.00
  -5   4  -5   75.89    3.60
   5   4   5   69.69    3.00
  -5   4  -5   74.09    2.90
  -5   4  -5   76.49    3.00
  -5   4  -5   69.19    3.10
   5   4   5   65.19    3.40
  -6  -4  -5   77.69    3.10
   6  -4   5   73.29    4.00
   6   4   5   79.79    3.10
  -6   4  -5   76.39    3.20
  -6   4  -5   77.89    3.10
  -6   4  -5   77.99    4.20
   6   4   5   79.79    3.20
  -7  -4  -5    0.80    0.60
   7  -4   5   -0.80    0.50
  -7   4  -5    0.90    0.70
   7   4   5    0.20    0.80
   7   4   5    0.50    0.60
  -7   4  -5    0.30    0.50
  -8  -4  -5    0.00    0.40
   8  -4   5    0.50    0.40
  -8   4  -5    0.70    0.40
   8   4   5   -0.30    0.40
   9  -4   5    2.50    0.50
  -9  -4  -5    2.60    0.50
   9   4   5    2.40    0.60
  -9   4  -5    2.20    0.50
   9  -5  -5    0.50    0.40
  -9  -5   5   -0.40    0.30
   9   5  -5   -0.30    0.50
   8  -5  -5    6.50    0.80
  -8   5   5    6.70    1.00
   8   5  -5    8.60    0.90
   8   5  -5    6.40    1.00
   8   5  -5    7.20    0.80
  -7  -5   5   42.60    3.00
   7   5  -5   50.29    2.30
   7   5  -5   50.19    2.30
   7   5  -5   50.29    2.30
   7   5  -5   51.89    2.20
   6  -5  -5    1.40    1.10
   6   5  -5    1.00    0.70
   6   5  -5    1.90    0.90
  -6   5   5    0.50    0.60
   6   5  -5    0.10    0.70
   6   5  -5    1.60    1.00
   5  -5  -5  210.18    7.20
  -5   5   5  211.58    7.20
  -5   5   5  210.18    7.80
  -5   5   5  208.68    7.50
   5   5  -5  203.28    7.10
   5   5  -5  215.68    7.20
   5   5  -5  210.68    7.20
  -5   5   5  214.18    7.10
  -4   5   5   89.69    3.70
   4   5  -5   85.39    3.60
  -4   5   5   89.89    3.50
   4   5  -5   91.79    3.60
  -4   5   5   86.29    3.90
   4   5  -5   91.99    3.70
   4   5  -5   91.09    3.50
  -4   5   5   89.99    3.70
  -3  -5   5    2.30    0.90
  -3   5   5    2.80    1.00
  -3   5   5    3.80    0.90
   3   5  -5    3.40    0.90
  -3   5   5    3.10    1.30
   3   5  -5    4.50    1.60
   3   5  -5    4.60    1.20
  -3   5   5    1.80    0.60
  -2  -5   5    9.90    1.20
  -2   5   5    7.40    1.30
  -2   5   5    8.70    1.00
  -1   5   5   16.90    1.20
   0   5   5   95.79    3.60
   0   5  -5   98.69    3.70
  -1   5  -5  139.69    4.90
   1   5   5  134.09    4.80
  -2   5  -5   72.79    3.30
   2   5   5   76.99    3.40
   2   5   5   75.79    3.20
  -2   5  -5   86.09    3.40
   2   5   5   82.49    3.10
   3   5   5    7.20    1.20
  -3   5  -5    5.10    1.00
  -3   5  -5    5.90    1.40
  -3   5  -5    4.00    1.40
   3   5   5    5.00    1.20
   3   5   5    4.80    1.70
   3   5   5    5.90    2.10
  -3   5  -5    4.70    1.30
   3   5   5    3.50    0.90
   4   5   5   41.00    2.10
   4   5   5   37.80    2.30
  -4   5  -5   39.30    2.10
   4   5   5   39.80    2.10
  -4   5  -5   38.60    2.20
  -4   5  -5   37.90    2.50
  -4   5  -5   39.80    2.10
   5  -5   5   49.80    2.90
  -5  -5  -5   50.09    2.40
   5   5   5   53.89    2.40
  -5   5  -5   55.89    2.40
  -5   5  -5   48.40    3.30
   5   5   5   51.09    2.60
   5   5   5   52.49    2.40
  -5   5  -5   51.89    2.50
  -5   5  -5   53.29    2.40
  -6  -5  -5   24.80    1.60
  -6   5  -5   22.50    1.60
   6   5   5   24.80    1.90
  -6   5  -5   23.50    1.50
   6   5   5   23.00    1.50
   6   5   5   21.30    1.50
  -7  -5  -5   29.50    1.60
   7   5   5   30.20    1.60
  -7   5  -5   33.90    1.70
   7   5   5   32.70    1.60
   8  -5   5    1.90    0.60
  -8  -5  -5    1.50    0.50
  -8   5  -5    0.80    0.40
   8   5   5    1.00    0.40
   8  -6  -5    9.90    0.80
   8   6  -5    9.10    1.00
   8   6  -5    9.10    1.10
   8   6  -5    9.00    0.80
   7   6  -5   79.79    3.00
   7   6  -5   73.59    2.90
   7   6  -5   77.59    3.00
   6   6  -5   46.50    2.20
  -6   6   5   44.30    2.10
   6   6  -5   49.10    2.20
   6   6  -5   48.30    2.30
  -6   6   5   47.80    2.50
   6   6  -5   46.20    2.20
   5  -6  -5   92.19    3.80
  -5   6   5   95.09    3.60
  -5   6   5   87.09    4.80
  -5   6   5   93.69    3.80
   5   6  -5  100.79    3.70
   5   6  -5   91.59    3.70
   5   6  -5   93.19    3.70
   5   6  -5   98.59    3.80
  -4   6   5   51.79    2.90
   4   6  -5   49.60    2.50
   4   6  -5   48.80    2.50
  -4   6   5   49.30    2.30
  -4   6   5   49.99    2.60
   4   6  -5   51.39    2.40
   4   6  -5   48.80    2.50
  -3   6   5    0.50    0.80
   3   6  -5    1.50    0.90
   3   6  -5   -1.30    1.20
   3   6  -5   -1.60    1.00
   3   6  -5   -0.60    0.60
  -3   6   5    0.60    0.80
  -3   6   5    0.80    0.80
  -2   6   5   32.00    2.00
  -2   6   5   33.20    2.10
  -2   6   5   31.40    2.10
   2   6  -5   36.20    2.00
   2   6  -5   32.50    2.10
  -2   6   5   32.00    2.00
   2   6  -5   31.60    2.20
  -1   6   5   50.69    3.00
  -1   6   5   49.10    2.50
   1   6  -5   46.30    2.60
   1   6  -5   48.90    2.80
  -1   6   5   49.70    2.50
   1   6  -5   44.70    2.70
  -1   6   5   46.50    2.30
   0   6   5   42.20    2.50
   0   6  -5   41.60    2.50
   0   6   5   48.80    2.40
   0   6   5   46.00    2.30
   0   6   5   41.80    2.40
   0   6   5   44.60    2.40
   0   6  -5   41.50    2.70
  -1   6  -5  108.99    4.20
   1   6   5  104.19    4.00
   1   6   5  104.59    4.00
  -1   6  -5  104.29    4.00
  -1   6  -5  104.69    4.10
   1   6   5  100.69    4.00
   1   6   5  100.69    4.10
   1   6   5  108.09    3.90
  -2   6  -5    0.90    1.10
   2   6   5    0.60    0.70
   2   6   5    0.70    1.00
  -2   6  -5   -1.40    0.80
   2   6   5   -0.70    0.70
   2   6   5    0.10    0.70
  -2   6  -5    0.50    1.10
   2   6   5    0.40    0.80
   3   6   5  104.69    4.30
   3   6   5  106.59    4.10
   3   6   5  101.59    5.00
  -3   6  -5  111.79    4.10
  -3   6  -5  110.89    4.70
  -3   6  -5  117.59    4.10
  -3   6  -5  106.19    4.20
   3   6   5  107.59    4.10
   3   6   5  106.89    4.10
  -4   6  -5   53.59    2.60
  -4   6  -5   55.59    3.40
  -4   6  -5   54.79    2.50
  -4   6  -5   54.09    2.50
   4   6   5   56.09    2.50
   4   6   5   55.99    2.60
   4   6   5   54.69    2.50
   5   6   5  100.59    3.80
   5   6   5   99.09    3.80
   5   6   5  101.39    3.80
  -5   6  -5  100.09    3.90
  -5   6  -5   99.09    3.70
  -5   6  -5   99.69    3.70
   6   6   5   69.19    2.80
  -6   6  -5   69.19    2.80
   6   6   5   73.49    3.70
  -6   6  -5   66.39    2.70
   6   6   5   66.19    2.80
   7  -6   5   -0.20    0.40
  -7  -6  -5    0.00    0.60
   7   6   5    0.20    0.50
  -7   6  -5    0.40    0.50
   7   6   5    0.40    0.40
  -7   6  -5   -0.60    0.40
   8  -6   5   13.70    0.80
  -8   6  -5   13.00    0.80
   8   6   5   13.70    0.90
   8  -7  -5    5.40    0.60
   8   7  -5    6.60    0.60
   8   7  -5    5.60    0.70
   7   7  -5   44.80    1.80
   7   7  -5   39.90    2.00
   7   7  -5   43.60    1.80
   6   7  -5    3.30    0.90
   6   7  -5    4.10    1.40
  -6   7   5    3.10    0.80
  -6   7   5    2.00    0.70
   6   7  -5    1.70    0.80
   5  -7  -5   25.50    1.80
  -5   7   5   24.80    1.70
   5   7  -5   22.50    1.60
   5   7  -5   27.10    1.70
   5   7  -5   24.30    1.60
   5   7  -5   24.20    1.70
  -5   7   5   23.00    1.50
   4  -7  -5   22.40    1.80
  -4   7   5   20.30    1.70
   4   7  -5   20.90    1.60
   4   7  -5   20.50    1.50
  -4   7   5   20.80    1.50
   4   7  -5   24.50    1.70
   4   7  -5   22.30    1.80
  -3   7   5   40.40    2.90
  -3   7   5   43.00    2.30
   3   7  -5   43.20    2.30
  -3   7   5   44.40    2.20
   3   7  -5   44.90    2.20
   3   7  -5   43.60    2.30
   2   7  -5  203.18    7.60
  -2   7   5  217.68    7.20
  -2   7   5  222.98    7.30
   2   7  -5  216.18    7.70
  -2   7   5  217.28    7.40
  -2   7   5  212.88    7.70
  -1   7   5   34.70    2.20
   1   7  -5   34.60    2.30
   1   7  -5   35.10    2.10
  -1   7   5   31.20    2.00
  -1   7   5   35.10    2.00
   1   7  -5   34.00    2.40
  -1   7   5   34.00    2.10
   0   7   5  304.07   10.40
   0   7  -5  308.07   10.00
   0   7  -5  308.37   10.10
   0   7   5  317.77   10.10
   0   7   5  310.97   10.00
   0   7   5  306.47   10.10
   0   7   5  317.07   10.10
   1   7   5   30.60    1.80
   1   7   5   30.40    2.00
   1   7   5   29.10    1.80
   1   7   5   29.30    2.20
  -1   7  -5   28.50    2.00
  -1   7  -5   28.30    1.80
   2   7   5    5.80    2.00
  -2   7  -5    5.60    1.30
   2   7   5    4.20    1.10
  -2   7  -5    4.60    2.00
  -2   7  -5    8.00    1.30
   2   7   5    6.30    1.20
   2   7   5    6.80    1.60
   2   7   5    5.10    1.10
  -3   7  -5    0.40    2.00
   3   7   5    4.30    1.20
  -3   7  -5    3.40    0.70
   3   7   5    3.60    0.80
  -3   7  -5    5.10    1.30
   3   7   5    3.90    1.00
   3   7   5    3.60    1.20
   4   7   5   14.40    1.40
  -4   7  -5   12.50    1.30
  -4   7  -5   14.70    1.50
   4   7   5   13.40    1.40
  -4   7  -5   12.30    1.30
   4   7   5   13.10    1.20
   5   7   5    1.20    0.60
   5   7   5    1.50    0.50
  -5   7  -5    1.00    0.60
  -5   7  -5   -0.10    0.90
  -5   7  -5    3.00    0.90
   5   7   5    2.00    0.70
  -6   7  -5    7.70    0.90
   6   7   5    6.00    0.80
  -6   7  -5    6.10    1.00
   6   7   5    7.00    1.10
   6   7   5    7.30    0.90
   7  -7   5    0.90    0.40
  -7   7  -5   -0.40    0.50
  -7   7  -5    0.70    0.40
   7   7   5    0.60    0.40
   7   8  -5    9.60    0.80
  -6   8   5    0.30    0.50
   6   8  -5    0.40    0.40
   6   8  -5    0.30    0.40
   6   8  -5    0.60    0.70
   5   8  -5    1.30    0.50
   5   8  -5    0.80    0.50
   5   8  -5    1.20    0.60
  -5   8   5    0.60    0.40
  -5   8   5    0.20    0.50
   4  -8  -5    5.80    1.30
  -4   8   5    8.30    1.20
   4   8  -5    5.90    1.00
   4   8  -5    8.30    1.20
   4   8  -5    5.40    1.10
  -4   8   5    8.30    1.00
   3   8  -5   26.40    1.70
   3   8  -5   25.90    1.70
  -3   8   5   22.80    1.70
  -3   8   5   26.40    1.60
   3   8  -5   26.10    1.60
   2   8  -5    7.30    1.40
  -2   8   5    6.20    1.10
   2   8  -5    8.50    1.30
  -2   8   5    6.30    1.30
  -2   8   5    8.40    1.30
   2   8  -5    6.90    1.30
  -1   8   5   42.30    2.10
  -1   8   5   41.10    2.30
  -1   8   5   44.70    2.20
   1   8  -5   44.20    2.40
  -1   8   5   44.10    3.10
   1   8  -5   43.20    2.20
   0   8   5  212.38    7.20
   0   8   5  218.18    7.40
   0   8  -5  213.68    7.30
   0   8   5  221.08    7.30
   0   8   5  201.38    7.90
   0   8  -5  221.98    7.20
   1   8   5    8.00    1.20
   1   8   5    5.20    1.80
  -1   8  -5    5.50    1.20
   1   8   5    8.60    1.20
   1   8   5    9.00    1.40
  -1   8  -5    7.80    1.30
  -2   8  -5  343.97   11.00
   2   8   5  330.77   10.90
  -2   8  -5  346.47   10.80
   2   8   5  335.27   10.80
   2   8   5  329.07   10.90
   2   8   5  343.87   10.90
   3   8   5    2.40    0.60
  -3   8  -5    4.00    1.00
   3   8   5    3.10    0.90
  -3   8  -5    2.10    0.70
   4   8   5   19.90    1.30
  -4   8  -5   18.40    1.60
   4   8   5   17.30    1.40
   4   8   5   18.20    1.30
   5   8   5    0.30    0.60
  -5   8  -5   -0.40    0.40
   5   8   5    0.00    0.40
   5   8   5    0.70    0.50
   6   8   5    0.20    0.70
   6   8   5    0.10    0.40
  -6   8  -5    0.30    0.40
   6   9  -5    0.30    0.30
   6   9  -5   -0.20    0.30
   5   9  -5   20.10    1.40
  -5   9   5   20.50    1.20
   5   9  -5   20.50    1.10
   5   9  -5   19.90    1.50
  -5   9   5   20.00    1.10
   4  -9  -5   13.60    1.50
   4   9  -5   11.30    0.90
  -4   9   5   13.90    1.10
   4   9  -5   11.10    1.00
  -4   9   5   11.60    0.90
   4   9  -5   12.70    1.00
   3   9  -5   28.90    1.60
  -3   9   5   28.30    1.50
  -3   9   5   25.40    1.70
   3   9  -5   23.60    1.50
   3   9  -5   27.60    1.50
   2   9  -5    5.90    1.00
   2   9  -5    6.70    1.20
   2   9  -5    7.50    1.20
  -2   9   5    5.50    0.90
  -2   9   5    7.70    1.10
  -1   9   5   71.49    2.80
   1   9  -5   68.99    2.70
  -1   9   5   71.59    2.80
  -1   9   5   70.39    2.90
   1   9  -5   55.49    3.30
   0   9  -5    3.50    1.00
   0   9   5    5.40    0.90
   0   9   5    2.60    0.80
   0   9  -5    4.70    1.10
   0   9   5    5.20    1.10
   1   9   5   33.70    1.80
  -1   9  -5   34.20    1.70
  -1   9  -5   34.70    1.90
   1   9   5   34.70    1.80
   1   9   5   32.10    1.90
   2   9   5   14.40    1.20
  -2   9  -5   15.30    1.60
   2   9   5   12.20    1.50
  -2   9  -5   13.90    1.10
   2   9   5   15.70    1.20
   3   9   5    8.50    0.90
  -3   9  -5    7.90    0.90
  -3   9  -5    8.80    1.00
   3   9   5    9.10    1.00
   4   9   5    0.70    0.40
  -4   9  -5    1.60    0.50
   4   9   5    0.60    0.50
  -4   9  -5    1.10    0.40
   5   9   5   -0.30    0.30
  -5   9  -5    0.10    0.30
   5   9   5   -0.30    0.40
  -4  10   5    2.10    0.60
  -4  10   5    1.80    0.50
   4  10  -5    1.40    0.50
   4  10  -5    0.80    0.50
   3  10  -5    4.30    1.00
  -3  10   5    4.90    0.70
  -3  10   5    5.90    0.70
   3  10  -5    4.00    0.80
  -2  10   5    0.70    0.40
   2  10  -5    3.30    1.00
   2  10  -5    0.50    0.60
  -2  10   5    1.00    0.40
  -1  10   5    2.60    0.70
   1  10  -5    3.30    0.90
  -1  10   5    2.40    0.70
   0  10   5   35.60    1.80
   0  10   5   36.90    1.70
   0  10   5   38.40    1.70
   0  10  -5   34.50    1.60
   1  10   5    0.60    0.40
  -1  10  -5    0.60    0.60
  -1  10  -5    0.40    0.50
   1  10   5   -0.40    0.60
   1  10   5    0.40    0.50
   2  10   5   33.90    1.50
   2  10   5   35.50    1.60
  -2  10  -5   36.60    1.60
  -2  10  -5   35.90    1.50
  -3  10  -5    3.00    0.70
  -3  10  -5    2.30    0.60
   3  10   5    2.40    0.60
   3  10   5    2.10    0.50
  -4  10  -5    8.50    0.70
   4  10   5    9.00    0.70
  -2  11   5   27.90    1.10
  -2  11   5   30.40    1.20
   1 -11  -5   38.70    1.50
  -1  11   5   37.80    1.50
  -1  11   5   38.00    1.50
   0  11   5    0.30    0.30
   0  11   5    1.10    0.50
   1  11   5   12.50    0.70
 -10   0   6   12.10    0.70
  -9   0   6    5.00    0.70
  -9   0   6    6.20    0.90
   9   0  -6    3.20    0.90
   8   0  -6    8.00    1.50
   8   0  -6    4.00    1.10
  -7   0   6   41.10    3.10
   7   0  -6   40.80    2.20
   7   0  -6   39.30    2.30
   7   0  -6   43.30    2.10
   6   0  -6   13.30    1.70
   6   0  -6    9.70    1.60
   6   0  -6   12.00    1.60
  -6   0   6   12.60    1.60
  -5   0   6  235.38    7.90
   5   0  -6  224.48    7.90
   5   0  -6  229.38    7.50
  -4   0   6  278.07    9.10
  -3   0   6   99.79    3.30
  -3   0   6  106.59    3.70
  -2   0   6  115.79    4.00
  -2   0   6  123.69    3.80
  -1   0   6  140.69    4.50
  -1   0   6  136.69    4.40
   0   0   6 2590.84   78.69
   1   0   6  651.93   20.50
  -1   0  -6  704.03   21.10
  -2   0  -6  113.49    4.00
   2   0   6  124.29    4.00
   3   0   6  838.92   26.20
  -3   0  -6  893.21   26.40
  -4   0  -6  158.38    5.50
   4   0   6  161.78    5.40
  -5   0  -6    8.00    1.40
  -5   0  -6    7.20    1.30
  -5   0  -6    5.00    1.30
   5   0   6    6.20    1.20
  -5   0  -6    6.60    1.30
   5   0   6    9.20    1.50
  -6   0  -6   42.50    2.20
  -6   0  -6   44.70    2.10
   6   0   6   41.60    2.20
  -6   0  -6   42.80    2.80
  -7   0  -6   94.19    3.60
  -7   0  -6   90.39    3.50
   7   0   6   95.49    3.60
  -8   0  -6    4.90    0.90
  -8   0  -6    6.00    0.90
   8   0   6    4.10    0.80
  -9   0  -6    9.50    0.80
  -9   0  -6    7.80    0.70
   9   0   6    9.80    0.80
 -10  -1   6   -0.10    0.30
   9  -1  -6    1.00    0.50
  -9  -1   6    0.90    0.40
  -9   1   6    2.20    0.70
   9   1  -6    0.80    0.80
   9   1  -6    0.50    0.60
  -8  -1   6   13.60    1.20
   8  -1  -6   15.70    1.30
   8  -1  -6   14.60    1.70
   8   1  -6   10.80    1.20
   8   1  -6   14.80    1.50
  -8   1   6   15.60    1.30
  -7  -1   6   20.60    2.50
   7  -1  -6   21.50    1.90
   7  -1  -6   22.90    1.60
   7   1  -6   21.90    2.00
   7   1  -6   20.30    1.60
  -7   1   6   25.40    2.60
   7   1  -6   18.70    1.80
   7   1  -6   22.80    1.70
   6  -1  -6  107.59    4.00
  -6  -1   6  103.49    4.40
   6  -1  -6   96.99    4.10
   6  -1  -6  100.39    4.00
   6   1  -6  106.99    4.00
   6   1  -6  104.09    4.00
   6   1  -6   98.59    4.00
  -6   1   6  111.99    4.70
   6   1  -6  106.39    4.10
  -5  -1   6   16.80    1.40
   5  -1  -6   15.60    1.50
   5  -1  -6   16.60    1.80
  -5   1   6   14.20    1.30
   5   1  -6   16.40    1.50
   5   1  -6   14.80    1.80
   5   1  -6   15.50    1.60
  -4  -1   6    6.70    0.90
  -4   1   6    7.30    0.80
  -3  -1   6    1.60    0.60
  -3   1   6    1.80    0.70
  -3   1   6    1.40    0.30
  -2  -1   6 1280.97   36.40
  -2  -1   6 1114.29   36.00
  -2   1   6 1210.78   36.30
  -2   1   6 1213.58   36.10
  -1  -1   6    0.20    0.20
  -1   1   6    0.40    0.20
  -1   1   6    0.40    0.30
   0  -1   6  255.67    8.30
   0   1   6  253.87    8.20
   0   1  -6  282.37    8.30
   1  -1   6  578.04   17.80
  -1  -1  -6  560.04   17.80
  -1   1  -6  574.64   17.90
   1   1   6  635.44   17.90
   2  -1   6 1366.06   40.30
  -2  -1  -6 1327.07   40.20
  -2   1  -6 1352.66   40.40
   2   1   6 1307.37   40.20
  -3  -1  -6  154.48    4.80
   3  -1   6  141.29    4.70
   3   1   6  142.39    4.70
  -3   1  -6  127.09    4.80
  -4  -1  -6 1076.99   33.60
   4  -1   6 1145.09   33.60
   4   1   6 1115.39   33.60
  -4   1  -6 1094.39   33.90
  -5  -1  -6   22.80    1.90
  -5  -1  -6   22.20    1.60
   5  -1   6   24.40    1.60
   5  -1   6   25.20    1.80
  -5  -1  -6   21.50    1.80
  -5   1  -6   24.40    1.60
   5   1   6   23.00    1.50
  -5   1  -6   22.00    1.70
  -5   1  -6   27.90    2.10
   5   1   6   24.80    1.70
  -5   1  -6   24.10    1.80
   6  -1   6   99.99    4.20
  -6  -1  -6  101.59    3.80
   6  -1   6  102.29    3.80
  -6   1  -6   99.49    4.00
   6   1   6  102.99    3.80
  -6   1  -6   94.59    4.40
  -6   1  -6   92.19    4.30
  -6   1  -6   96.19    3.90
  -7  -1  -6   18.90    1.50
  -7  -1  -6   17.10    1.40
   7  -1   6   16.00    1.40
  -7   1  -6   18.40    1.40
  -7   1  -6   19.70    1.40
   7   1   6   15.90    1.30
  -8  -1  -6   -0.20    0.60
   8  -1   6    0.40    0.50
  -8  -1  -6    0.60    0.50
  -8   1  -6    0.50    0.50
   8   1   6    0.90    0.50
  -8   1  -6    0.10    0.50
   9  -1   6   28.00    1.30
  -9  -1  -6   29.40    1.70
  -9   1  -6   31.20    1.40
  -9   1  -6   29.60    1.30
   9   1   6   28.30    1.40
 -10  -2   6    0.20    0.40
 -10  -2   6    0.10    0.30
 -10   2   6    0.90    0.30
  -9  -2   6    8.10    0.80
   9  -2  -6    9.10    0.90
   9   2  -6    9.20    1.10
   9   2  -6    9.40    1.10
  -9   2   6   10.30    0.80
  -8  -2   6   94.49    3.50
   8  -2  -6   96.89    3.90
   8  -2  -6   90.99    3.50
   8   2  -6  100.49    3.70
  -8   2   6   93.39    3.50
   8   2  -6   90.29    3.50
  -7  -2   6   25.10    3.20
   7  -2  -6   23.70    1.70
   7  -2  -6   23.90    2.00
   7   2  -6   25.40    1.90
   7   2  -6   26.40    1.70
   7   2  -6   29.60    1.80
  -7   2   6   24.40    2.90
  -7   2   6   26.70    1.60
   7   2  -6   26.30    1.80
   6  -2  -6  138.69    5.10
  -6  -2   6  140.39    5.70
   6   2  -6  145.99    5.10
  -6   2   6  138.09    5.60
   6   2  -6  141.99    5.10
   6   2  -6  143.49    5.20
   6   2  -6  140.59    5.10
   6   2  -6  151.28    5.10
   5  -2  -6   69.29    3.20
  -5  -2   6   71.29    3.20
   5   2  -6   72.49    3.10
   5   2  -6   73.99    3.20
  -5   2   6   73.89    3.30
   5   2  -6   71.59    3.00
   5   2  -6   74.19    3.10
  -4  -2   6    1.90    0.80
  -4   2   6    1.90    0.70
  -4   2   6    1.90    0.50
  -3  -2   6  410.16   13.10
  -3   2   6  429.86   12.90
  -3   2   6  414.96   13.10
  -2  -2   6    3.00    0.60
  -2  -2   6    4.20    0.40
  -2   2   6    3.70    0.50
  -2   2   6    3.50    0.60
  -1  -2   6  229.48    7.10
  -1   2   6  236.88    7.30
  -1   2   6  226.68    7.30
   0  -2   6  393.46   12.20
   0   2   6  382.56   12.10
   0   2   6  404.46   12.30
   0   2  -6  411.56   12.40
   1  -2   6   30.30    1.30
   1   2   6   32.50    1.30
  -1   2  -6   29.60    1.40
   1   2   6   30.40    1.20
  -2  -2  -6  386.06   11.50
   2  -2   6  382.56   11.70
   2   2   6  367.56   11.70
  -2   2  -6  368.36   11.80
  -3  -2  -6  207.48    6.40
   3  -2   6  197.48    6.60
  -3   2  -6  198.48    6.80
   3   2   6  205.78    6.60
   4  -2   6  618.24   19.20
   4   2   6  624.04   19.10
  -4   2  -6  621.64   19.50
   5  -2   6  101.69    3.90
  -5  -2  -6  102.59    3.80
   5   2   6  103.49    3.80
  -5   2  -6  100.99    4.00
  -5   2  -6   98.19    3.80
   5   2   6   98.69    3.80
  -5   2  -6   99.39    3.90
  -5   2  -6  105.09    4.30
   6  -2   6    5.10    1.10
   6  -2   6    7.90    2.00
  -6  -2  -6    3.20    1.00
  -6  -2  -6    3.40    1.30
   6   2   6    5.90    1.10
  -6   2  -6    3.70    1.10
  -6   2  -6    5.10    1.90
  -6   2  -6    8.70    2.70
  -6   2  -6    5.20    1.20
  -7  -2  -6   21.90    1.60
   7  -2   6   22.80    1.50
  -7  -2  -6   20.50    1.50
   7   2   6   24.20    1.50
  -7   2  -6   24.10    2.00
  -7   2  -6   21.30    1.40
  -7   2  -6   19.70    1.50
   8  -2   6   21.50    1.30
  -8  -2  -6   19.90    1.50
   8   2   6   20.70    1.30
  -8   2  -6   22.10    1.30
   9  -2   6   10.70    0.70
  -9  -2  -6    9.80    0.80
  -9   2  -6   10.20    0.90
  -9   2  -6   10.00    0.80
   9   2   6   10.20    0.90
  -9  -3   6    0.70    0.40
   9  -3  -6    1.20    0.50
   9   3  -6    0.40    0.60
  -9   3   6    1.20    0.40
  -8  -3   6    1.40    0.60
   8  -3  -6    1.20    0.60
  -8   3   6    1.10    0.60
   8   3  -6    1.20    0.70
   8   3  -6    4.20    1.00
   8   3  -6    1.40    0.70
   7  -3  -6   11.20    1.70
   7   3  -6   10.70    1.20
  -7   3   6    9.50    1.20
   7   3  -6    9.40    1.30
   7   3  -6    9.70    1.40
   7   3  -6   10.30    1.40
  -6  -3   6    1.70    1.40
   6  -3  -6    0.10    1.00
   6   3  -6    0.20    0.70
  -6   3   6    0.20    1.10
   6   3  -6   -0.20    0.70
   6   3  -6    1.30    1.00
  -6   3   6   -0.50    1.10
   6   3  -6   -0.30    0.90
   6   3  -6   -0.40    1.00
  -5  -3   6  273.57    9.20
   5  -3  -6  262.57    8.90
   5   3  -6  273.07    8.90
   5   3  -6  288.77    9.00
   5   3  -6  272.97    9.00
  -5   3   6  280.77    9.40
  -5   3   6  261.77    8.80
   5   3  -6  270.17    8.90
  -4  -3   6    0.10    0.60
  -4   3   6    0.10    0.60
   4   3  -6    8.10    2.60
   4   3  -6   -0.80    1.10
  -3  -3   6   36.00    1.80
  -3   3   6   40.00    1.90
  -3   3   6   38.50    1.70
  -2  -3   6  140.19    4.80
  -2  -3   6  135.29    4.50
  -2   3   6  138.79    4.70
  -2   3   6  156.18    4.80
  -1  -3   6   23.10    1.00
  -1   3   6   22.60    1.10
  -1   3   6   21.70    1.10
   0   3  -6  156.58    5.40
   0   3   6  144.79    4.60
   0   3   6  133.79    4.80
  -1   3  -6  913.11   28.00
   1   3   6  884.51   27.30
  -2   3  -6  431.36   15.00
   2   3   6  494.15   14.40
   3  -3   6    7.90    0.90
  -3   3  -6    8.20    1.00
   3   3   6    8.00    0.80
   4  -3   6   66.59    2.80
  -4  -3  -6   64.89    2.90
   4   3   6   65.89    2.90
  -4   3  -6   68.89    3.00
  -4   3  -6   64.19    2.70
   4   3   6   69.59    2.70
  -4   3  -6   67.19    3.30
   4   3   6   65.99    3.00
  -4   3  -6   68.19    3.00
  -5  -3  -6   37.60    2.00
  -5   3  -6   35.30    2.40
  -5   3  -6   38.50    1.90
   5   3   6   36.50    2.00
   5   3   6   34.20    2.20
  -5   3  -6   35.00    2.10
  -5   3  -6   37.90    2.10
  -6  -3  -6    1.00    0.70
   6  -3   6    3.00    1.40
   6   3   6    3.70    1.20
   6   3   6    3.30    0.80
  -6   3  -6    4.10    1.00
  -6   3  -6    2.40    0.90
  -6   3  -6    2.10    1.40
  -6   3  -6    2.30    0.80
  -7  -3  -6   11.80    1.20
   7  -3   6   11.90    1.10
  -7   3  -6   13.20    1.30
  -7   3  -6   13.50    1.40
  -7   3  -6   12.40    1.10
   7   3   6   13.00    1.20
   8  -3   6   15.80    1.10
  -8  -3  -6   16.70    1.10
   8   3   6   15.80    1.10
  -8   3  -6   16.50    1.10
  -8   3  -6   17.40    1.20
   9  -3   6   -0.30    0.50
  -9  -3  -6    0.70    0.40
   9   3   6    0.10    0.30
  -9   3  -6    0.50    0.30
   9  -4  -6   -0.50    0.50
  -9  -4   6    0.60    0.50
  -9   4   6    0.80    0.50
   8  -4  -6    0.00    0.50
  -8  -4   6   -0.20    0.50
   8   4  -6    1.30    0.70
   8   4  -6    0.20    0.60
   8   4  -6    0.10    0.60
  -8   4   6    0.00    0.50
   7  -4  -6   22.60    1.90
   7   4  -6   20.50    1.50
   7   4  -6   19.90    1.50
  -7   4   6   20.50    1.50
   7   4  -6   21.50    1.60
   7   4  -6   21.10    1.60
   6  -4  -6   14.70    1.80
   6   4  -6   16.40    1.50
   6   4  -6   16.50    1.60
   6   4  -6   13.20    1.40
  -6   4   6   15.80    2.80
   6   4  -6   15.70    1.70
  -6   4   6   16.20    1.50
  -5  -4   6   73.19    3.50
   5  -4  -6   69.99    3.20
   5   4  -6   77.19    3.20
  -5   4   6   68.09    3.50
   5   4  -6   72.89    3.10
  -5   4   6   73.89    3.00
   5   4  -6   75.79    3.10
   5   4  -6   74.29    3.10
   5   4  -6   75.69    3.30
  -5   4   6   72.79    3.40
   4  -4  -6  199.98    7.20
  -4  -4   6  220.58    7.30
  -4   4   6  224.18    7.40
   4   4  -6  203.48    7.10
  -4   4   6  197.78    7.30
  -4   4   6  223.08    7.20
  -4   4   6  214.48    7.10
   4   4  -6  210.58    7.20
   4   4  -6  218.18    7.20
   4   4  -6  214.88    7.20
  -3  -4   6   25.10    1.50
  -3   4   6   23.70    1.50
  -3   4   6   23.70    1.50
  -2  -4   6  560.14   17.00
  -2  -4   6  532.35   17.30
  -2   4   6  540.35   17.70
  -2   4   6  612.54   17.70
  -1   4   6   93.19    3.50
  -1   4   6   98.99    3.30
   0   4   6  571.14   17.80
   0   4  -6  581.94   17.90
   1   4   6   50.19    2.10
  -1   4  -6   51.99    2.30
  -2   4  -6   86.59    3.60
   2   4   6   95.09    3.40
   3   4   6    0.30    0.90
  -3   4  -6    1.30    0.70
   3   4   6    1.70    0.60
  -3   4  -6    2.40    0.90
  -3   4  -6    1.40    0.90
  -4  -4  -6   56.39    2.70
   4  -4   6   61.19    2.70
  -4   4  -6   54.99    3.00
  -4   4  -6   56.79    2.80
   4   4   6   63.79    2.70
  -4   4  -6   61.09    2.80
  -4   4  -6   61.09    2.70
  -4   4  -6   57.79    2.50
   4   4   6   58.39    2.60
   4   4   6   55.89    3.10
   4   4   6   60.09    2.70
  -5  -4  -6    1.40    0.80
   5  -4   6    1.10    0.90
  -5   4  -6    3.30    1.30
   5   4   6   -0.30    1.00
   5   4   6    0.60    0.80
  -5   4  -6    3.30    1.00
  -5   4  -6    1.40    1.10
  -6  -4  -6   12.50    1.30
   6   4   6   11.60    1.40
  -6   4  -6   14.20    1.50
   6   4   6   12.60    1.40
  -6   4  -6   12.00    1.20
  -6   4  -6   10.40    1.40
  -7  -4  -6   17.70    1.30
   7  -4   6   16.70    1.30
  -7   4  -6   15.80    1.30
  -7   4  -6   17.30    1.20
   7   4   6   16.20    1.30
   8  -4   6   -0.40    0.40
  -8  -4  -6    0.50    0.40
   8   4   6   -0.10    0.40
  -8   4  -6    0.40    0.40
  -9  -4  -6    0.60    0.40
   9  -4   6    0.00    0.40
  -9   4  -6   -0.10    0.30
   9   4   6   -0.20    0.30
  -9  -5   6    0.40    0.30
   9   5  -6   -0.10    0.50
   8  -5  -6    0.90    0.50
   8   5  -6    0.30    0.50
   8   5  -6   -0.20    0.50
   7   5  -6    5.20    1.00
   7   5  -6    4.80    1.00
  -7   5   6    3.10    0.90
   7   5  -6    5.40    1.20
   7   5  -6    4.90    1.00
   6  -5  -6    8.00    1.60
   6   5  -6    5.50    1.40
   6   5  -6    7.50    1.30
  -6   5   6    7.10    1.10
   6   5  -6    6.20    1.10
   5  -5  -6  205.38    7.00
   5   5  -6  205.68    7.10
   5   5  -6  209.98    7.10
   5   5  -6  212.78    7.10
  -5   5   6  206.58    7.50
  -5   5   6  210.18    7.80
   5   5  -6  205.28    7.00
  -5   5   6  214.28    6.90
  -5   5   6  201.28    7.10
   5   5  -6  202.28    7.00
   4   5  -6   55.29    2.60
  -4   5   6   59.09    2.80
   4   5  -6   53.49    2.60
  -4   5   6   55.39    2.50
  -4   5   6   51.19    3.10
   4   5  -6   50.09    2.70
   4   5  -6   56.19    2.60
  -4   5   6   52.39    2.70
  -3  -5   6   25.60    1.90
   3   5  -6   26.70    2.00
   3   5  -6   21.10    1.90
  -3   5   6   22.20    2.00
  -3   5   6   22.30    1.80
   3   5  -6   21.20    2.20
  -3   5   6   22.70    1.90
   3   5  -6   26.50    1.70
  -3   5   6   22.00    1.60
  -2  -5   6  308.97    9.60
  -2   5   6  296.37    9.70
  -2   5   6  289.87    9.50
   2   5  -6  299.87    9.70
  -2   5   6  280.87    9.60
  -1   5   6  834.72   25.70
   0   5   6  325.57   10.80
   0   5  -6  346.47   10.90
   1   5   6   84.39    3.30
   1   5   6   88.79    3.70
  -1   5  -6   88.39    3.50
   2   5   6   12.90    1.70
  -2   5  -6   15.80    1.60
   2   5   6   15.20    1.50
   2   5   6   15.70    1.80
  -2   5  -6   13.50    1.60
  -2   5  -6   16.40    1.40
   2   5   6   15.60    1.70
   2   5   6   15.50    1.30
   3   5   6  176.48    6.40
   3   5   6  188.38    6.30
  -3   5  -6  190.28    6.80
   3   5   6  187.48    6.40
  -3   5  -6  196.98    6.30
   3   5   6  179.18    6.40
  -3   5  -6  187.48    6.30
   3   5   6  184.28    6.30
  -3   5  -6  177.48    6.40
   4  -5   6    1.90    0.90
   4   5   6    3.00    0.70
  -4   5  -6    2.10    0.70
   4   5   6   -0.10    1.00
   4   5   6   -0.10    0.70
  -4   5  -6    1.10    0.70
  -4   5  -6    1.70    1.10
  -4   5  -6    1.70    0.80
   5  -5   6   11.30    2.00
  -5  -5  -6    9.50    1.40
   5   5   6   10.90    1.20
  -5   5  -6    9.50    2.50
   5   5   6   11.50    1.20
  -5   5  -6    9.00    1.10
   5   5   6    6.00    1.70
  -5   5  -6   10.30    1.30
  -6  -5  -6   21.70    1.50
   6   5   6   19.80    1.40
   6   5   6   21.90    1.50
  -6   5  -6   20.40    1.50
  -6   5  -6   21.30    1.40
  -7  -5  -6    0.90    0.60
   7  -5   6    0.20    0.50
  -7   5  -6    0.60    0.50
   7   5   6    0.10    0.50
  -7   5  -6   -0.70    0.40
   8  -5   6    0.10    0.40
  -8  -5  -6    0.30    0.50
   8   5   6    0.40    0.40
  -8   5  -6    0.50    0.30
   8  -6  -6    3.50    0.70
   8   6  -6    4.90    0.70
   8   6  -6    6.00    0.70
   7   6  -6   -0.10    0.50
   7   6  -6    0.40    0.50
   7   6  -6    0.50    0.70
   7   6  -6   -0.10    0.50
   6  -6  -6    7.40    1.50
   6   6  -6    5.20    1.00
   6   6  -6    6.00    1.30
  -6   6   6    7.90    1.10
   6   6  -6    3.80    1.10
  -6   6   6    5.60    1.60
   6   6  -6    5.30    1.00
   5  -6  -6   39.40    2.20
   5   6  -6   36.10    2.00
   5   6  -6   35.90    2.20
  -5   6   6   37.20    2.20
   5   6  -6   37.00    2.00
  -5   6   6   37.00    1.90
   5   6  -6   40.60    2.20
   4   6  -6    8.20    1.20
  -4   6   6    7.10    2.10
   4   6  -6    9.50    1.50
   4   6  -6   11.10    1.40
   4   6  -6    9.50    1.80
  -4   6   6   10.10    1.50
  -4   6   6    7.80    1.30
   3   6  -6   82.59    3.50
  -3   6   6   85.89    3.80
  -3   6   6   84.19    3.50
   3   6  -6   85.99    3.40
  -3   6   6   86.59    3.40
   3   6  -6   87.49    3.60
   3   6  -6   85.09    3.50
  -2   6   6   83.49    3.40
  -2   6   6   78.89    3.30
   2   6  -6   81.19    3.30
  -2   6   6   79.69    3.30
   2   6  -6   78.29    3.50
  -2   6   6   82.59    3.50
   2   6  -6   77.29    3.60
  -1   6   6   41.70    2.30
  -1   6   6   43.90    2.20
   1   6  -6   41.30    2.40
  -1   6   6   41.30    2.30
   1   6  -6   36.20    2.70
  -1   6   6   42.20    2.20
   0   6   6    1.80    0.90
   0   6   6   -0.20    0.80
   0   6   6    2.00    0.90
   0   6   6    1.10    0.70
   0   6   6    1.70    0.90
   1   6   6    6.60    1.40
   1   6   6    4.30    1.50
  -1   6  -6    5.70    1.60
   1   6   6    5.20    1.10
   1   6   6    8.40    1.30
  -1   6  -6    7.40    1.30
   1   6   6    6.70    1.40
  -1   6  -6    5.10    1.20
  -1   6  -6    6.40    1.50
  -2   6  -6   89.89    3.60
  -2   6  -6   85.89    4.00
   2   6   6   79.79    3.40
   2   6   6   90.79    3.80
  -2   6  -6   79.59    3.40
   2   6   6   86.09    3.40
   2   6   6   87.49    3.50
  -2   6  -6   85.29    3.50
   2   6   6   85.69    3.60
  -3   6  -6   38.80    2.80
   3   6   6   39.90    2.40
  -3   6  -6   41.70    2.10
  -3   6  -6   40.80    2.10
   3   6   6   38.60    2.60
   3   6   6   41.20    2.50
   3   6   6   41.30    2.10
  -3   6  -6   40.70    2.30
   3   6   6   37.80    2.50
   4  -6   6   39.30    2.80
  -4   6  -6   40.30    2.10
  -4   6  -6   42.00    2.10
   4   6   6   41.00    2.20
   4   6   6   42.30    2.10
  -4   6  -6   42.80    3.20
   4   6   6   40.50    2.10
  -4   6  -6   41.70    2.20
   5   6   6   10.80    1.50
   5   6   6   13.40    1.50
  -5   6  -6   12.40    1.30
  -5   6  -6   14.50    1.30
   5   6   6   13.30    1.30
  -6  -6  -6    8.50    1.50
   6   6   6   12.10    1.50
   6   6   6   11.00    1.10
   6   6   6    8.80    1.00
  -6   6  -6    8.90    1.10
   7  -6   6   -0.30    0.40
  -7  -6  -6   -0.10    0.70
   7   6   6    0.00    0.40
  -7   6  -6   -0.10    0.40
  -7   6  -6    0.00    0.40
   8  -6   6    0.80    0.40
  -8   6  -6    0.80    0.40
   8   6   6    1.60    0.40
   7   7  -6    0.80    0.50
   7   7  -6    2.10    0.60
   6   7  -6    7.40    1.20
  -6   7   6    7.50    1.20
   6   7  -6    6.60    0.90
   6   7  -6    7.30    1.00
   6   7  -6    8.70    1.00
   5  -7  -6   27.60    1.70
   5   7  -6   31.40    1.80
   5   7  -6   28.90    1.60
  -5   7   6   27.90    1.60
   5   7  -6   26.60    1.70
  -5   7   6   27.20    1.80
   5   7  -6   27.40    1.70
   4  -7  -6   19.10    1.70
   4   7  -6   19.80    1.50
  -4   7   6   19.80    1.70
   4   7  -6   20.10    1.50
   4   7  -6   22.70    1.70
   4   7  -6   22.70    1.80
  -4   7   6   21.20    1.50
   3   7  -6    1.60    1.20
  -3   7   6    1.80    0.80
   3   7  -6    2.00    0.80
   3   7  -6    5.40    1.40
   3   7  -6    1.90    0.70
  -3   7   6    0.20    0.70
  -3   7   6    4.30    1.40
   2   7  -6  233.18    7.90
   2   7  -6  243.18    8.00
  -2   7   6  233.38    7.90
  -2   7   6  240.28    8.50
  -2   7   6  243.88    8.10
  -2   7   6  239.08    7.90
   2   7  -6  240.88    8.00
  -1   7   6  106.39    4.50
  -1   7   6  108.79    4.20
  -1   7   6  111.29    4.60
  -1   7   6  106.69    4.20
   1   7  -6  110.79    4.20
   1   7  -6  109.09    4.30
   0   7   6   51.79    2.40
   0   7  -6   51.29    2.60
   0   7   6   43.60    3.00
   0   7  -6   49.20    2.50
   0   7   6   48.40    2.80
   0   7   6   45.60    2.50
  -1   7  -6   15.00    1.60
   1   7   6   17.50    1.60
   1   7   6   15.10    1.50
   1   7   6   16.80    1.40
  -1   7  -6   20.60    2.60
   1   7   6   17.70    2.10
   1   7   6   15.40    1.50
  -2   7  -6  203.78    8.00
   2   7   6  212.38    7.20
   2   7   6  206.88    7.10
  -2   7  -6  212.18    7.00
   2   7   6  211.88    7.10
  -2   7  -6  216.38    7.20
   2   7   6  205.38    7.60
   2   7   6  213.58    7.10
  -3   7  -6   65.99    2.80
  -3   7  -6   71.79    4.90
   3   7   6   67.59    2.90
   3   7   6   65.89    2.80
   3   7   6   63.99    2.80
  -3   7  -6   66.09    3.00
   3   7   6   71.09    3.10
  -3   7  -6   66.59    2.80
   4   7   6   85.29    3.30
   4   7   6   84.89    3.30
  -4   7  -6   84.19    3.20
  -4   7  -6   81.39    3.20
   4   7   6   81.79    3.40
  -4   7  -6   79.99    3.40
  -5   7  -6   88.69    3.40
   5   7   6   84.29    3.30
   5   7   6   81.99    3.20
   5   7   6   96.29    3.90
  -5   7  -6   82.29    3.20
   6   7   6    1.10    0.80
   6   7   6    1.00    0.50
  -6   7  -6    2.70    0.80
   6   7   6    1.30    0.50
  -6   7  -6    1.40    0.50
   7  -7   6    9.70    0.70
  -7   7  -6    8.30    0.80
  -7   7  -6   10.00    0.80
   7   7   6   10.60    0.70
   7  -8  -6    4.70    1.10
   7   8  -6    5.70    0.60
   7   8  -6    5.60    0.50
  -6   8   6    5.50    1.00
   6   8  -6    3.50    0.60
   6   8  -6    4.60    0.70
   5  -8  -6    6.30    1.40
   5   8  -6    7.60    0.90
   5   8  -6    9.20    0.90
   5   8  -6    7.10    1.20
  -5   8   6    7.30    0.90
  -5   8   6    5.90    1.00
   4  -8  -6   12.70    1.90
   4   8  -6   11.00    1.10
   4   8  -6    7.70    1.30
  -4   8   6   11.50    1.20
   4   8  -6    8.70    1.00
  -4   8   6    7.80    1.00
   3   8  -6   30.30    1.90
   3   8  -6   34.30    1.80
  -3   8   6   35.10    1.80
  -3   8   6   34.60    2.00
   3   8  -6   31.30    1.90
   2   8  -6    6.80    1.40
   2   8  -6    4.60    1.30
   2   8  -6    5.60    1.30
  -2   8   6    6.10    1.30
  -1   8   6    5.10    1.10
  -1   8   6    5.90    1.20
  -1   8   6    7.00    1.30
   1   8  -6    6.20    1.70
   1   8  -6    7.00    1.30
   0   8  -6  152.58    5.40
   0   8   6  148.19    5.40
   0   8   6  150.78    5.50
   0   8  -6  154.88    5.30
   0   8   6  153.68    5.40
   1   8   6   68.09    3.70
   1   8   6   65.19    2.80
  -1   8  -6   63.29    2.80
  -1   8  -6   65.79    2.90
   1   8   6   65.69    2.90
  -2   8  -6   24.30    1.70
   2   8   6   24.90    1.80
   2   8   6   21.80    1.50
   2   8   6   23.20    1.60
   2   8   6   25.70    1.60
  -2   8  -6   26.20    1.60
   3   8   6   29.60    1.70
  -3   8  -6   30.00    1.80
   3   8   6   30.80    2.10
  -3   8  -6   30.20    1.70
   3   8   6   29.90    1.80
   3   8   6   31.10    1.70
   4   8   6    7.80    0.90
  -4   8  -6    8.60    1.10
  -4   8  -6    8.30    1.00
   4   8   6    7.10    1.60
   5   8   6    0.30    0.60
  -5   8  -6    0.70    0.40
   5   8   6    0.90    0.40
   6  -8   6    0.20    0.40
   6   8   6   -0.10    0.70
   6   8   6    0.60    0.30
  -6   8  -6    0.50    0.40
   6   9  -6    1.80    0.50
   6   9  -6    1.90    0.50
  -5   9   6    7.00    0.70
  -5   9   6    6.90    0.80
   5   9  -6    6.80    0.60
   5   9  -6    8.40    0.80
   4  -9  -6    0.70    0.70
  -4   9   6    0.20    0.40
  -4   9   6    0.10    0.40
   4   9  -6    0.70    0.50
   4   9  -6    0.10    0.40
   3   9  -6   32.70    1.60
   3   9  -6   32.60    1.70
  -3   9   6   31.80    1.60
  -3   9   6   40.00    2.30
   3   9  -6   32.90    1.70
   2   9  -6    1.50    0.70
   2   9  -6    4.10    1.10
   2   9  -6    1.10    1.20
  -2   9   6    3.00    1.00
  -2   9   6    0.80    0.70
  -1   9   6   44.00    2.10
  -1   9   6   45.50    2.10
  -1   9   6   48.10    2.20
   1   9  -6   40.60    2.00
   0   9   6    6.60    1.00
   0   9   6    8.50    1.10
   0   9   6    8.70    1.20
   0   9  -6    9.90    1.40
   0   9  -6    8.00    1.20
  -1   9  -6   13.30    1.30
   1   9   6   14.70    1.70
  -1   9  -6   13.00    1.20
   1   9   6   14.30    1.10
   1   9   6   15.70    1.20
  -2   9  -6    6.50    1.00
  -2   9  -6    7.40    1.00
   2   9   6    8.50    1.20
   2   9   6    8.20    0.90
  -3   9  -6    1.80    0.50
   3   9   6    1.50    0.60
  -3   9  -6    1.70    0.50
   3   9   6    1.70    0.60
   4   9   6    1.10    0.50
   4   9   6    2.50    0.80
  -4   9  -6    1.60    0.40
   5   9   6    8.60    0.70
   5   9   6    9.50    0.80
  -5   9  -6    8.60    0.70
  -4  10   6    6.20    0.60
   4  10  -6    5.60    0.80
  -4  10   6    3.60    0.70
   3 -10  -6   14.40    1.10
  -3  10   6   11.10    0.90
   3  10  -6    9.40    1.10
  -3  10   6   11.20    0.80
  -2  10   6    4.30    0.70
  -2  10   6    4.00    0.70
  -1  10   6    1.10    0.40
  -1  10   6    0.60    0.40
   0  10   6    0.60    0.40
   0  10  -6   -0.30    0.70
   0  10   6    0.50    0.40
  -1 -10  -6   11.80    1.00
   1  10   6   10.30    1.00
  -1  10  -6   10.00    1.00
   1  10   6    9.90    0.90
  -1  10  -6    9.50    1.30
   1  10   6   10.00    0.90
   2  10   6    3.00    0.90
  -2  10  -6    4.10    1.10
   2  10   6    3.30    0.70
  -2  10  -6    3.50    0.70
  -3  10  -6    5.80    0.70
   3  10   6    4.80    0.70
   3  10   6    5.00    0.60
   4  10   6   -0.10    0.40
   4  10   6    0.20    0.30
  -4  10  -6   -0.20    0.30
   1 -11  -6    0.20    0.50
  -1  11   6   -0.70    0.40
  -1  11   6    0.50    0.30
   0  11   6    9.80    0.70
 -10   0   7    0.00    0.20
   9   0  -7    1.00    0.80
  -9   0   7   -0.20    0.60
  -9   0   7    0.20    0.40
  -8   0   7   -0.20    0.50
   8   0  -7    1.20    0.80
   8   0  -7    0.50    0.70
   7   0  -7    0.10    0.90
  -7   0   7   -1.60    1.40
   7   0  -7    0.70    0.90
   7   0  -7    0.30    0.80
   6   0  -7   -1.30    0.80
   6   0  -7    1.00    1.00
  -6   0   7   -0.60    0.80
   6   0  -7   -2.60    1.10
   5   0  -7   -0.10    0.70
   5   0  -7    0.90    0.90
   5   0  -7   -0.50    1.20
  -5   0   7   -0.30    1.00
  -4   0   7   -0.20    0.40
  -3   0   7    0.20    0.30
  -3   0   7    0.10    0.40
  -2   0   7    0.90    0.40
  -2   0   7    0.60    0.20
  -1   0   7    0.00    0.20
  -1   0   7    0.30    0.30
   0   0   7    0.40    0.20
   1   0   7   -0.10    0.20
  -1   0  -7    0.40    0.30
  -2   0  -7   -0.20    0.30
   2   0   7    0.00    0.20
   3   0   7   -0.20    0.30
  -3   0  -7    0.40    0.50
  -4   0  -7    0.60    0.60
   4   0   7   -0.30    0.50
   5   0   7    1.20    0.70
  -5   0  -7    0.50    0.80
  -5   0  -7   -0.90    0.90
  -5   0  -7    0.80    1.10
   5   0   7   -0.10    0.90
  -5   0  -7   -0.30    0.80
  -6   0  -7    0.20    0.60
  -6   0  -7   -0.50    1.70
  -6   0  -7    0.30    0.70
   6   0   7   -0.90    0.70
  -6   0  -7   -1.70    1.10
  -7   0  -7    0.30    0.60
  -7   0  -7    0.10    0.60
   7   0   7    0.80    0.70
  -8   0  -7    0.80    0.50
  -8   0  -7   -0.30    0.70
   8   0   7    1.20    0.50
  -9   0  -7    0.00    0.40
   9   0   7    0.20    0.40
  -9   0  -7    0.70    0.40
 -10  -1   7    0.40    0.30
 -10   1   7    1.20    0.30
  -9  -1   7   19.20    1.10
   9  -1  -7   18.00    1.30
   9   1  -7   19.70    1.30
  -9   1   7   17.80    1.10
   8  -1  -7    7.70    1.20
  -8  -1   7   10.10    1.10
   8  -1  -7   10.50    1.40
   8   1  -7   11.50    2.10
   8   1  -7    8.60    1.30
  -8   1   7    9.60    1.10
   7  -1  -7   39.30    2.20
   7  -1  -7   40.10    2.10
  -7  -1   7   39.00    3.40
  -7   1   7   36.60    3.10
   7   1  -7   40.40    2.10
   7   1  -7   40.30    2.10
   7   1  -7   38.70    2.30
   7   1  -7   40.20    2.20
   6  -1  -7  120.89    4.50
   6  -1  -7  116.29    4.50
   6  -1  -7  116.59    4.50
  -6  -1   7  121.19    4.90
  -6   1   7  124.89    5.00
   6   1  -7  115.39    4.50
   6   1  -7  118.09    4.30
   6   1  -7  119.79    4.40
   6   1  -7  118.39    4.50
   5  -1  -7    5.50    1.20
  -5  -1   7    5.40    1.10
   5  -1  -7    7.00    1.30
   5   1  -7    5.00    1.20
   5   1  -7    4.40    1.10
   5   1  -7    6.00    1.50
  -5   1   7    6.80    1.10
   5   1  -7    6.00    1.50
  -4  -1   7  106.99    4.00
  -4   1   7  102.39    4.00
  -3  -1   7   20.20    1.20
  -3   1   7   19.50    1.00
  -3   1   7   17.70    1.20
  -2  -1   7  815.42   25.00
  -2   1   7  851.11   25.30
  -2   1   7  827.92   25.10
  -1  -1   7   34.30    1.30
  -1   1   7   34.60    1.50
  -1   1   7   34.50    1.40
   0  -1   7  201.98    6.30
   0   1  -7  205.38    6.60
   0   1   7  193.48    6.30
   1  -1   7   35.50    1.50
  -1  -1  -7   32.60    1.40
   1   1   7   38.70    1.50
  -1   1  -7   31.30    1.50
   2  -1   7  465.55   15.20
  -2  -1  -7  542.75   15.20
  -2   1  -7  472.35   15.30
   3  -1   7  368.16   11.80
  -3  -1  -7  409.96   11.90
   3   1   7  359.86   11.80
  -3   1  -7  369.96   12.00
  -4  -1  -7  190.08    6.30
   4  -1   7  184.18    6.20
  -4   1  -7  167.88    6.40
   4   1   7  185.88    6.20
  -4   1  -7  195.38    6.50
   5  -1   7   32.60    1.90
  -5  -1  -7   36.60    2.30
   5  -1   7   32.50    2.10
  -5  -1  -7   33.40    2.20
  -5  -1  -7   33.80    1.90
  -5  -1  -7   31.60    2.50
  -5   1  -7   30.00    2.10
   5   1   7   34.90    1.90
  -5   1  -7   35.60    1.90
  -5   1  -7   31.20    2.10
  -5   1  -7   36.30    1.90
   5   1   7   39.10    2.10
   6  -1   7   23.20    2.60
  -6  -1  -7   27.10    1.80
   6  -1   7   30.00    1.70
  -6  -1  -7   29.90    1.80
  -6   1  -7   28.10    1.70
   6   1   7   28.80    1.70
  -6   1  -7   28.20    2.10
  -6   1  -7   28.10    1.70
  -6   1  -7   28.40    2.70
  -7  -1  -7    0.10    0.60
   7  -1   7   -0.40    0.60
  -7  -1  -7    1.30    0.70
  -7   1  -7    1.10    0.60
  -7   1  -7    0.10    0.60
   7   1   7    0.80    0.60
  -8  -1  -7    3.10    0.90
  -8  -1  -7    3.50    0.80
  -8   1  -7    1.90    0.50
   8   1   7    1.70    0.60
  -8   1  -7    1.60    0.60
   9  -1   7    2.70    0.60
  -9  -1  -7    3.60    0.60
   9   1   7    5.30    0.70
  -9   1  -7    3.50    0.60
  -9   1  -7    4.20    0.60
   9  -2  -7   19.60    1.40
  -9  -2   7   17.30    1.00
  -9   2   7   16.50    1.00
   9   2  -7   18.40    1.30
   8  -2  -7    7.10    1.10
  -8  -2   7    9.90    1.10
  -8   2   7    7.40    1.00
   8   2  -7    7.60    1.40
   8   2  -7    8.70    1.10
   8   2  -7    7.30    1.30
   8   2  -7    5.40    1.20
   7  -2  -7   41.80    2.30
   7  -2  -7   44.40    2.10
  -7  -2   7   36.70    4.10
   7   2  -7   40.30    2.40
   7   2  -7   45.80    2.20
   7   2  -7   43.90    2.30
  -7   2   7   43.10    2.10
   7   2  -7   43.40    2.10
  -7   2   7   32.90    3.90
   6  -2  -7  122.59    4.50
  -6  -2   7  118.49    5.00
  -6   2   7  111.69    4.90
   6   2  -7  128.99    4.70
   6   2  -7  120.19    4.50
   6   2  -7  113.99    4.50
   6   2  -7  123.19    4.50
   5  -2  -7   45.60    2.50
  -5  -2   7   45.10    2.40
   5   2  -7   42.10    2.30
   5   2  -7   47.40    2.30
  -5   2   7   43.70    2.40
   5   2  -7   43.40    2.40
   5   2  -7   44.30    2.20
  -4  -2   7  138.29    5.60
  -4   2   7  126.69    4.80
  -4   2   7  134.89    4.80
  -3  -2   7    0.10    0.40
  -3   2   7    0.00    0.30
  -3   2   7   -0.10    0.40
  -2  -2   7   15.10    1.00
  -2  -2   7   16.30    0.80
  -2   2   7   16.60    0.90
  -2   2   7   16.80    1.00
  -1  -2   7 1274.97   38.40
  -1   2   7 1303.37   38.60
  -1   2   7 1264.77   38.50
   0  -2   7  215.28    6.70
   0   2   7  225.18    6.70
   0   2  -7  198.98    6.90
   1   2   7  142.29    4.80
   1   2   7  152.68    4.70
  -1   2  -7  145.29    5.00
   2  -2   7  103.49    3.70
  -2   2  -7  103.89    3.80
   2   2   7   98.79    3.50
  -3  -2  -7    7.00    0.90
   3  -2   7    6.30    0.80
   3   2   7    6.50    0.80
  -3   2  -7    7.00    1.00
  -4  -2  -7   10.90    1.40
   4  -2   7   13.50    1.40
   4   2   7   11.80    1.10
  -4   2  -7   12.80    1.30
  -4   2  -7   12.30    1.60
  -4   2  -7   13.20    1.20
  -4   2  -7   10.50    1.40
   5  -2   7   68.29    3.00
  -5  -2  -7   65.19    2.80
   5  -2   7   65.59    3.00
   5   2   7   64.99    2.90
  -5   2  -7   66.89    3.00
  -5   2  -7   70.79    2.90
  -5   2  -7   69.69    3.30
   5   2   7   62.79    2.80
   6  -2   7   -0.20    0.70
   6  -2   7    2.60    1.30
  -6  -2  -7   -0.50    0.60
   6   2   7    0.40    0.70
  -6   2  -7    0.60    1.00
  -6   2  -7   -0.60    1.50
  -6   2  -7    0.60    0.70
  -6   2  -7    0.30    0.70
   7  -2   7   42.00    2.00
  -7  -2  -7   42.20    2.00
  -7   2  -7   40.50    2.00
   7   2   7   44.20    2.10
  -7   2  -7   41.00    2.20
  -7   2  -7   41.40    2.10
  -8  -2  -7    3.10    0.70
   8  -2   7    2.80    0.80
  -8   2  -7    4.70    0.70
   8   2   7    5.00    0.90
  -8   2  -7    5.00    0.90
  -9  -2  -7    8.60    0.70
   9  -2   7    9.20    0.80
  -9   2  -7    9.90    0.70
  -9   2  -7    9.20    0.80
   9   2   7    8.60    0.80
  -9  -3   7    0.80    0.40
   9   3  -7    1.00    0.50
  -9   3   7    0.20    0.40
  -8  -3   7    1.40    0.60
   8  -3  -7    1.00    0.50
   8  -3  -7    2.20    1.00
  -8   3   7    0.80    0.50
   8   3  -7    1.10    0.60
   8   3  -7    1.50    0.60
   7  -3  -7    5.10    1.40
   7  -3  -7    8.70    1.30
   7   3  -7    9.00    1.20
   7   3  -7    6.30    1.20
   7   3  -7    7.10    1.10
  -7   3   7    8.10    1.20
  -6  -3   7   92.09    4.40
   6  -3  -7   97.79    3.90
   6   3  -7   97.19    3.80
  -6   3   7   96.99    4.60
   6   3  -7   99.19    3.90
   6   3  -7  101.29    3.90
  -6   3   7  100.19    3.70
   6   3  -7  103.79    3.80
  -5  -3   7    0.50    0.90
   5  -3  -7   -0.40    0.90
   5   3  -7    0.60    0.70
   5   3  -7    1.60    0.80
  -5   3   7    0.90    1.00
  -5   3   7    0.60    0.80
   5   3  -7    0.10    0.70
   5   3  -7    2.50    1.00
  -4  -3   7   36.20    2.00
   4  -3  -7   37.00    2.20
   4   3  -7   36.00    2.20
   4   3  -7   36.10    2.00
   4   3  -7   35.10    2.00
  -4   3   7   35.60    2.00
   4   3  -7   36.70    2.10
  -4   3   7   37.30    1.90
  -3  -3   7    1.80    0.70
  -3   3   7    2.10    0.80
  -3   3   7    1.40    0.50
  -2  -3   7  250.77    7.60
  -2  -3   7  247.28    8.00
  -2   3   7  237.78    7.80
  -1  -3   7   75.79    2.60
  -1   3   7   72.19    2.70
  -1   3   7   73.09    2.70
   0  -3   7  425.66   12.90
   0   3   7  434.06   12.70
   0   3   7  397.96   12.90
   0   3  -7  405.56   13.00
   1  -3   7   25.70    1.30
   1   3   7   28.30    1.40
  -1   3  -7   27.00    1.50
   2  -3   7  337.27   10.40
  -2   3  -7  315.97   10.50
   2   3   7  314.87   10.20
   3  -3   7   38.70    2.20
   3   3   7   40.80    1.90
  -3   3  -7   41.40    2.10
   4  -3   7   54.69    2.50
  -4  -3  -7   59.89    2.60
   4   3   7   54.29    2.60
   4   3   7   52.69    2.60
  -4   3  -7   51.39    2.40
   4   3   7   55.59    2.50
  -4   3  -7   56.79    2.60
  -4   3  -7   54.79    2.60
   4   3   7   53.19    2.80
  -4   3  -7   58.99    2.90
  -5  -3  -7   61.69    2.70
   5  -3   7   63.99    3.00
   5   3   7   63.49    2.70
  -5   3  -7   62.89    2.80
  -5   3  -7   60.39    3.30
  -5   3  -7   64.39    2.90
   5   3   7   60.59    2.90
  -5   3  -7   67.99    2.70
   6  -3   7   75.29    4.00
  -6  -3  -7   84.69    3.30
   6  -3   7   85.39    3.30
   6   3   7   86.99    3.30
  -6   3  -7   77.79    4.50
  -6   3  -7   88.99    3.30
  -6   3  -7   84.49    3.30
  -6   3  -7   82.19    3.40
  -7  -3  -7    2.10    0.60
   7  -3   7    4.20    1.00
  -7   3  -7    3.70    1.10
  -7   3  -7    2.30    0.70
   7   3   7    1.80    0.60
  -7   3  -7    3.90    0.90
   8  -3   7   -0.80    0.40
  -8  -3  -7   -0.40    0.40
  -8   3  -7    0.70    0.60
   8   3   7    0.50    0.50
  -8   3  -7   -0.60    0.40
   9  -3   7    0.70    0.40
  -9  -3  -7    0.70    0.50
   9   3   7    1.90    0.60
  -9   3  -7    0.60    0.30
  -9  -4   7    0.40    0.50
   9   4  -7   -0.20    0.50
  -9   4   7   -1.00    0.50
  -8  -4   7    0.80    0.50
   8  -4  -7    1.60    0.50
   8   4  -7    0.90    0.60
   8   4  -7    1.80    0.60
  -8   4   7    0.90    0.50
   7  -4  -7   14.30    1.60
  -7   4   7   14.90    1.40
   7   4  -7   13.80    1.30
   7   4  -7   12.00    1.20
   7   4  -7   13.30    1.40
   6  -4  -7  102.69    4.00
  -6   4   7  110.19    3.90
  -6   4   7  104.99    5.20
   6   4  -7  105.49    4.10
   6   4  -7  104.79    4.00
   6   4  -7  105.19    3.90
   6   4  -7  100.79    4.10
   5  -4  -7   14.60    1.60
   5   4  -7   13.70    1.40
  -5   4   7   18.30    2.10
   5   4  -7   12.60    1.50
   5   4  -7   19.10    1.60
  -5   4   7   16.40    1.60
   5   4  -7   18.00    1.50
  -4  -4   7  320.77   10.40
   4  -4  -7  319.87   10.20
  -4   4   7  316.37   10.50
  -4   4   7  288.87   10.30
  -4   4   7  314.07   10.10
   4   4  -7  321.27   10.20
  -4   4   7  328.27   10.30
   4   4  -7  315.27   10.10
   4   4  -7  309.37   10.20
  -3  -4   7  246.58    8.00
   3   4  -7  237.18    7.90
  -3   4   7  241.48    7.90
  -3   4   7  245.18    8.00
   3   4  -7  226.58    8.00
   3   4  -7  234.78    7.90
  -2  -4   7   61.09    2.70
  -2  -4   7   66.09    2.40
  -2   4   7   65.59    2.60
  -2   4   7   64.19    2.60
  -1  -4   7   52.69    2.30
  -1   4   7   58.59    2.20
  -1   4   7   50.49    2.20
   0   4   7  975.20   29.70
   0   4  -7  971.30   29.80
  -1   4  -7  108.89    4.20
   1   4   7  114.19    4.00
  -2   4  -7  299.77    9.80
   2   4   7  290.87    9.50
   3  -4   7    8.70    1.10
   3   4   7    9.40    1.40
  -3   4  -7    7.50    1.30
   3   4   7    7.80    1.60
   3   4   7    6.20    1.00
  -3   4  -7    8.90    1.40
   3   4   7    8.80    1.70
  -3   4  -7    7.40    1.70
   4  -4   7   10.60    1.30
  -4  -4  -7   12.60    1.60
   4   4   7    8.30    1.50
   4   4   7   10.90    1.40
   4   4   7   11.70    1.50
  -4   4  -7   10.90    1.60
  -4   4  -7   11.20    1.40
  -4   4  -7   13.30    1.80
  -4   4  -7   10.20    1.70
  -4   4  -7   11.80    1.30
   4   4   7   12.00    1.90
  -5  -4  -7   62.29    2.70
   5  -4   7   60.99    3.20
   5   4   7   68.89    2.80
   5   4   7   63.19    2.80
  -5   4  -7   65.49    2.90
  -5   4  -7   65.19    2.70
  -5   4  -7   64.69    2.80
  -5   4  -7   63.59    3.70
  -6  -4  -7    1.80    0.80
  -6   4  -7    1.30    0.60
   6   4   7    1.70    0.80
  -6   4  -7    1.40    0.70
  -6   4  -7    1.10    0.80
   6   4   7    2.40    0.70
   7  -4   7    0.20    0.50
  -7  -4  -7    0.20    0.60
  -7   4  -7    1.40    0.50
  -7   4  -7   -0.10    0.80
  -7   4  -7   -0.20    0.50
   7   4   7    0.50    0.60
  -8  -4  -7    0.40    0.40
   8  -4   7    0.70    0.40
   8   4   7    1.10    0.40
  -8   4  -7    0.80    0.40
  -9  -5   7    0.40    0.30
   9   5  -7    0.00    0.40
   8  -5  -7   -0.10    0.50
   8   5  -7    0.80    0.50
   8   5  -7    0.80    0.50
   7  -5  -7    3.30    0.90
   7   5  -7    2.70    0.80
   7   5  -7    3.90    0.90
   7   5  -7    4.50    1.00
   6  -5  -7    1.70    0.90
   6   5  -7    0.30    0.60
   6   5  -7    1.80    0.80
   6   5  -7    1.00    0.70
   5  -5  -7   16.90    1.70
   5   5  -7   16.50    1.50
  -5   5   7   18.60    3.10
  -5   5   7   16.50    1.50
   5   5  -7   19.50    1.70
  -5   5   7   14.70    2.00
   5   5  -7   18.50    1.40
   5   5  -7   20.30    1.60
   4  -5  -7   11.20    1.50
  -4   5   7    5.40    1.60
  -4   5   7    8.90    1.70
   4   5  -7   10.10    1.40
   4   5  -7    9.80    1.30
   4   5  -7    9.90    1.60
   4   5  -7    7.50    1.40
  -3  -5   7    4.00    1.10
  -3   5   7    4.00    1.00
   3   5  -7    7.60    1.60
   3   5  -7    1.80    1.10
   3   5  -7    4.30    1.30
  -3   5   7    2.60    1.50
  -3   5   7    3.40    1.10
   3   5  -7    4.40    1.10
  -3   5   7    3.90    1.10
  -2  -5   7    4.70    1.20
  -2   5   7    3.10    1.00
  -2   5   7    2.30    0.90
  -2   5   7    2.40    0.70
  -2   5   7    1.20    1.20
   2   5  -7    2.80    1.20
   2   5  -7    3.60    1.10
   2   5  -7    5.00    1.40
   2   5  -7    5.60    1.50
  -1   5   7   78.49    3.30
  -1   5   7   77.19    3.30
  -1   5   7   78.49    3.30
   0   5   7   31.50    2.00
   0   5  -7   33.90    2.00
   0   5   7   31.90    1.80
   0   5   7   29.70    2.00
   1   5   7   72.49    3.10
   1   5   7   67.39    3.10
   1   5   7   69.29    3.00
  -1   5  -7   65.79    3.00
  -1   5  -7   76.69    3.20
   1   5   7   75.39    3.00
  -1   5  -7   74.29    3.20
  -2   5  -7   34.70    2.00
   2   5   7   31.20    2.00
   2   5   7   34.50    1.90
  -2   5  -7   32.90    2.10
   2   5   7   34.70    1.90
   2   5   7   31.20    2.10
  -2   5  -7   35.90    2.20
   2   5   7   34.80    2.10
   3  -5   7   13.00    1.60
   3   5   7    9.40    1.30
  -3   5  -7   12.00    1.40
   3   5   7   14.60    1.60
   3   5   7   16.50    1.50
  -3   5  -7   11.20    1.80
  -3   5  -7   10.40    2.00
   3   5   7   16.80    1.80
   3   5   7   12.60    1.70
  -3   5  -7   14.40    1.40
   4  -5   7    0.60    0.70
   4   5   7   -0.70    1.20
  -4   5  -7    0.60    1.20
  -4   5  -7   -0.30    0.60
   4   5   7    2.60    1.20
   4   5   7    0.50    0.70
   4   5   7    0.20    0.70
  -4   5  -7    0.20    0.60
   5  -5   7    1.10    1.70
  -5  -5  -7    1.80    0.90
  -5   5  -7   -1.20    1.70
  -5   5  -7    1.70    0.70
  -5   5  -7    1.60    0.70
   5   5   7    1.60    0.70
   5   5   7    2.70    1.10
   5   5   7    0.50    0.60
  -6  -5  -7   27.40    1.60
  -6   5  -7   28.10    1.60
   6   5   7   25.60    1.60
  -6   5  -7   26.10    1.60
   6   5   7   28.20    1.60
  -7  -5  -7   12.40    1.00
   7  -5   7   10.70    1.00
  -7   5  -7   12.30    1.00
   7   5   7   12.90    1.00
  -7   5  -7   11.10    0.90
  -8  -5  -7    0.00    0.50
   8  -5   7    0.50    0.40
   8   5   7    0.30    0.40
  -8   5  -7    0.40    0.30
   8  -6  -7    7.10    0.80
   8   6  -7    6.60    0.70
   8   6  -7    5.40    0.80
   7   6  -7    0.10    0.50
   7   6  -7   -0.10    0.50
   7   6  -7   -0.40    0.40
   6  -6  -7   23.70    1.90
   6   6  -7   24.50    1.60
   6   6  -7   24.90    1.50
   6   6  -7   22.60    1.50
   5  -6  -7   44.40    2.30
  -5   6   7   43.50    2.10
   5   6  -7   43.60    2.20
   5   6  -7   44.60    2.20
   5   6  -7   41.30    2.20
  -5   6   7   47.20    2.40
   4  -6  -7   21.20    1.70
  -4   6   7   20.40    1.50
  -4   6   7   20.90    1.80
   4   6  -7   19.20    1.50
   4   6  -7   22.30    1.70
   4   6  -7   20.80    1.70
  -4   6   7   17.50    2.50
  -3   6   7  259.77    9.50
   3   6  -7  263.57    8.70
  -3   6   7  261.27    9.10
  -3   6   7  274.87    8.70
  -2  -6   7    3.60    1.60
   2  -6  -7    6.10    1.70
   2   6  -7    2.90    1.20
   2   6  -7    4.30    1.00
  -2   6   7    4.20    1.00
  -2   6   7    4.30    1.30
  -2   6   7    4.50    1.40
   2   6  -7    3.20    1.20
  -2   6   7    4.10    1.30
  -1   6   7    1.70    0.90
   1   6  -7   -0.50    1.10
  -1   6   7    0.40    0.90
   1   6  -7    0.70    1.20
  -1   6   7    0.10    0.80
  -1   6   7    0.60    0.90
   0   6   7   66.89    2.90
   0   6  -7   65.69    3.20
   0   6   7   65.19    2.90
   0   6   7   63.69    2.90
   0   6  -7   62.29    3.00
   0   6   7   68.19    3.00
   1   6   7   46.00    2.40
  -1   6  -7   41.10    2.60
   1   6   7   44.50    2.30
  -1   6  -7   43.60    2.40
  -1   6  -7   42.00    2.30
   1   6   7   41.70    2.30
   1   6   7   46.50    2.20
  -2   6  -7   12.00    1.50
  -2   6  -7   14.90    2.10
   2   6   7    9.70    1.50
   2   6   7   12.20    1.50
   2   6   7   15.70    1.40
   2   6   7    9.20    1.70
   2   6   7   14.40    1.60
  -2   6  -7   12.20    1.50
   3  -6   7   24.00    2.20
   3   6   7   22.20    1.80
   3   6   7   25.20    2.40
  -3   6  -7   24.10    2.50
   3   6   7   25.70    1.70
  -3   6  -7   24.00    1.70
  -3   6  -7   25.20    1.80
  -3   6  -7   25.90    1.80
   3   6   7   28.20    2.00
   3   6   7   25.60    1.70
   4   6   7    3.70    1.00
  -4   6  -7    3.10    1.90
  -4   6  -7    4.50    1.20
  -4   6  -7    5.60    1.10
   4   6   7    6.50    1.40
   4   6   7    4.70    1.10
  -5   6  -7   25.80    1.70
   5   6   7   26.10    1.60
   5   6   7   26.80    1.60
   5   6   7   27.90    1.90
  -5   6  -7   24.50    1.50
   6   6   7    0.20    0.50
  -6   6  -7    0.60    0.50
  -6   6  -7    0.70    0.50
   7  -6   7    8.70    0.80
  -7   6  -7    8.60    0.70
  -7   6  -7    9.30    0.80
   7   6   7    9.60    0.80
   7  -7  -7   12.10    0.90
   7   7  -7   12.10    0.80
   7   7  -7   12.10    0.90
   6  -7  -7    1.50    0.90
  -6   7   7   -0.10    0.80
   6   7  -7    0.30    0.60
   6   7  -7    0.00    0.40
   6   7  -7    0.40    0.50
   5  -7  -7    5.30    1.10
   5   7  -7    4.30    1.10
   5   7  -7    6.70    1.10
  -5   7   7    5.10    1.00
   5   7  -7    7.70    1.00
  -5   7   7    5.50    1.20
   4  -7  -7    6.70    1.30
   4   7  -7    7.80    1.20
   4   7  -7    8.80    1.40
  -4   7   7    7.50    1.40
   4   7  -7    7.50    1.10
  -4   7   7    8.70    1.10
   3   7  -7    0.20    0.70
  -3   7   7   -0.50    0.70
  -3   7   7    2.80    1.40
   3   7  -7    1.80    1.10
  -3   7   7   -0.20    0.60
   3   7  -7    1.20    0.70
  -2   7   7    1.00    0.80
   2   7  -7    0.80    1.00
   2   7  -7    1.30    0.80
  -2   7   7    0.80    1.00
  -2   7   7    0.20    0.70
  -1   7   7    3.50    1.00
  -1   7   7    2.80    0.80
  -1   7   7    6.80    1.30
  -1   7   7    5.20    1.30
   0   7   7   22.90    1.70
   0   7  -7   23.40    2.00
   0   7   7   23.40    1.70
   0   7   7   23.20    2.30
   0   7   7   20.40    1.70
   1   7   7   49.50    2.40
   1   7   7   47.70    2.90
   1   7   7   46.30    2.30
  -1   7  -7   47.30    2.40
   1   7   7   47.00    2.30
  -1   7  -7   38.10    2.60
  -2   7  -7   95.99    3.60
  -2   7  -7   93.89    3.70
   2   7   7   90.29    3.60
   2   7   7   94.29    3.60
   2   7   7   90.39    4.50
   2   7   7   91.29    3.70
  -2   7  -7   87.99    4.90
  -2   7  -7   96.79    3.60
   2   7   7   92.79    3.70
   3   7   7   96.39    3.80
  -3   7  -7   97.29    3.80
   3   7   7   90.99    3.70
   3   7   7   96.79    3.70
   3   7   7  100.39    3.80
  -3   7  -7  100.49    3.70
  -3   7  -7  100.49    3.70
  -4   7  -7   39.60    1.90
  -4   7  -7   37.50    2.00
   4   7   7   42.20    2.10
   4   7   7   36.70    1.90
  -4   7  -7   39.00    2.00
   4   7   7   40.00    2.00
  -5   7  -7   31.20    1.60
   5   7   7   31.60    1.70
  -5   7  -7   29.00    2.20
   5   7   7   31.70    1.70
   6  -7   7    3.10    0.80
  -6   7  -7    1.80    0.50
   6   7   7    1.90    0.50
  -6   7  -7    2.70    0.70
  -7  -7  -7   -0.30    0.50
  -7   7  -7    0.30    0.40
   7   7   7    1.10    0.40
   6   8  -7    0.80    0.60
  -6   8   7    1.00    0.70
   6   8  -7    0.20    0.40
   5  -8  -7    0.50    0.70
   5   8  -7    1.30    1.10
  -5   8   7    0.70    0.50
  -5   8   7    0.40    0.40
   5   8  -7    1.10    0.50
   5   8  -7    0.10    0.40
   4  -8  -7    1.50    0.70
  -4   8   7    1.90    0.60
   4   8  -7    2.00    0.90
  -4   8   7    1.90    0.70
  -3   8   7   -0.60    0.60
  -3   8   7    0.60    0.70
   3   8  -7   -1.10    0.70
   3   8  -7   -0.80    0.60
  -2   8   7   20.60    1.70
   2   8  -7   19.20    1.70
  -2   8   7   18.70    1.40
   2   8  -7   17.30    1.60
   1  -8  -7   34.00    2.00
  -1   8   7   37.10    1.90
  -1   8   7   34.20    2.20
  -1   8   7   36.50    2.10
   0   8  -7   78.99    3.20
   0   8   7   76.69    3.20
   0   8   7   77.99    3.20
   0   8   7   76.89    3.10
   0   8  -7   69.69    3.20
  -1   8  -7  209.08    7.00
  -1   8  -7  208.28    7.10
   1   8   7  208.38    7.30
   1   8   7  211.78    7.20
   1   8   7  223.18    7.20
   2   8   7   -0.40    0.60
  -2   8  -7   -0.20    0.70
  -2   8  -7    0.40    0.60
   2   8   7   -0.90    0.60
   2   8   7   -0.50    0.70
   3   8   7    3.80    1.00
  -3   8  -7    1.10    0.70
   3   8   7    1.20    0.90
   3   8   7    1.50    0.50
  -3   8  -7    1.50    0.60
   4   8   7    0.70    0.50
   4   8   7    0.80    0.60
   5   8   7    1.80    0.60
   5   8   7    3.00    0.70
  -5   8  -7    2.20    0.70
  -6   8  -7    5.70    0.60
   6   8   7    5.70    0.60
   5   9  -7    2.20    0.70
  -5   9   7    0.80    0.70
   5   9  -7    1.00    0.40
   4  -9  -7    1.20    0.60
  -4   9   7    0.20    0.40
   4   9  -7    0.80    0.50
   4   9  -7    0.40    0.50
  -4   9   7    0.20    0.40
   3  -9  -7    1.20    0.60
   3   9  -7    0.50    0.60
  -3   9   7    0.40    0.40
   3   9  -7    1.30    0.60
  -3   9   7    0.60    0.40
  -2   9   7    4.50    0.90
  -2   9   7    3.00    1.00
   2   9  -7    3.60    1.20
  -1   9   7   53.59    2.40
  -1   9   7   49.90    2.60
   0  -9  -7    4.70    1.00
   0   9   7    4.90    1.20
   0   9   7    6.10    1.00
   1   9   7   97.69    3.70
  -1   9  -7  104.39    3.70
   1   9   7  107.79    4.40
   1   9   7   98.39    3.70
   2   9   7    3.20    0.80
  -2   9  -7    3.70    1.20
   2   9   7    2.10    0.70
   2   9   7    2.70    0.80
  -2   9  -7    3.80    0.90
  -3   9  -7    9.10    0.90
   3   9   7    9.30    0.90
   3   9   7    9.00    0.90
   4   9   7    3.20    0.70
   4   9   7    2.40    0.70
  -4   9  -7    1.80    0.60
   5   9   7    0.60    0.50
   5   9   7    2.00    0.50
  -5   9  -7    1.00    0.30
  -4  10   7   -0.10    0.40
   3 -10  -7    5.90    0.90
  -3  10   7    2.60    0.70
  -3  10   7    4.40    0.60
   2 -10  -7    3.30    0.80
  -2  10   7    3.20    0.60
  -2  10   7    2.70    0.70
  -1  10   7   32.50    1.50
  -1  10   7   33.70    1.60
   0  10   7   64.29    2.40
   0  10   7   59.39    2.30
  -1 -10  -7   58.19    2.30
   1  10   7   59.79    2.30
   1  10   7   62.69    2.40
   1  10   7   60.09    2.20
  -1  10  -7   57.69    2.30
  -2 -10  -7   82.79    2.80
   2  10   7   79.89    2.80
   2  10   7   81.69    2.80
  -2  10  -7   77.59    2.90
  -3 -10  -7   39.20    1.50
   3  10   7   36.80    1.50
  -3  10  -7   37.50    1.50
 -10   0   8   33.80    1.30
  -9   0   8   14.10    1.50
  -9   0   8   10.40    0.90
   9   0  -8   11.00    1.20
  -8   0   8    0.40    0.50
   8   0  -8    1.40    0.80
  -7   0   8  167.38    7.20
   7   0  -8  179.88    6.20
   7   0  -8  184.18    6.10
   6   0  -8   19.50    1.90
  -6   0   8   17.20    1.90
   6   0  -8   17.70    1.60
   6   0  -8   17.10    1.40
   6   0  -8   18.30    1.60
  -5   0   8   74.89    3.30
   5   0  -8   65.59    3.00
   5   0  -8   66.19    3.10
   5   0  -8   65.69    3.10
   5   0  -8   74.69    2.90
  -4   0   8   12.70    1.20
  -3   0   8    1.60    0.50
  -3   0   8    0.00    0.40
  -2   0   8   14.30    0.80
  -2   0   8   15.20    1.10
  -1   0   8   29.50    1.30
  -1   0   8   31.40    1.50
   1   0   8  218.88    7.30
  -1   0  -8  240.48    7.40
   2   0   8    0.80    0.40
  -2   0  -8    0.60    0.70
  -3   0  -8 1323.67   42.40
   3   0   8 1480.45   43.10
  -4   0  -8   35.60    1.90
  -4   0  -8   37.10    2.00
  -4   0  -8   37.80    2.50
   4   0   8   35.60    1.80
  -4   0  -8   30.20    2.20
  -5   0  -8  223.58    7.70
   5   0   8  225.08    7.50
  -5   0  -8  229.38    7.40
  -5   0  -8  210.48    7.30
   5   0   8  211.08    7.30
  -5   0  -8  215.78    7.40
  -6   0  -8    1.30    0.70
  -6   0  -8    1.50    1.00
   6   0   8    1.90    0.80
  -6   0  -8    0.80    0.70
   7   0   8   67.99    2.70
  -7   0  -8   67.89    2.70
  -7   0  -8   68.09    2.80
  -8   0  -8   20.90    1.30
  -8   0  -8   22.90    1.30
   8   0   8   21.40    1.30
  -9   0  -8    1.80    0.50
  -9   0  -8    2.50    0.50
   9   0   8    2.60    0.70
  -9  -1   8    0.20    0.40
   9  -1  -8    0.20    0.80
   9   1  -8    0.20    0.60
  -9   1   8   -0.10    0.40
   8  -1  -8   40.10    2.10
   8   1  -8   40.60    2.10
  -8   1   8   38.10    1.90
   7  -1  -8    1.20    0.80
   7   1  -8    1.00    0.70
   7   1  -8    2.00    0.90
   7   1  -8    0.30    0.80
   6  -1  -8   53.99    2.90
   6  -1  -8   55.59    2.80
  -6  -1   8   59.79    3.20
   6   1  -8   57.89    2.70
  -6   1   8   58.79    3.20
   6   1  -8   59.79    2.70
   6   1  -8   49.20    3.30
   6   1  -8   58.79    3.40
  -5  -1   8    7.90    1.40
   5  -1  -8    6.50    1.30
   5  -1  -8    6.60    1.50
   5  -1  -8    8.80    1.30
   5   1  -8    9.30    1.50
  -5   1   8    5.20    1.20
   5   1  -8    6.90    1.50
   5   1  -8    6.50    1.20
   5   1  -8    6.40    1.40
  -4  -1   8   57.59    2.50
  -4   1   8   47.20    2.50
  -3  -1   8  588.84   19.00
  -3   1   8  649.24   18.70
  -3   1   8  603.14   19.70
  -2  -1   8   34.80    1.70
  -2  -1   8   38.00    1.40
  -2   1   8   39.40    1.50
  -2   1   8   34.50    1.70
  -1  -1   8   45.80    1.80
  -1   1   8   48.90    2.00
  -1   1   8   51.89    1.90
   0  -1   8   19.30    1.00
   0   1   8   16.70    1.00
   0   1   8   18.00    1.00
   1  -1   8 1090.29   34.60
   1   1   8 1178.78   34.70
  -1   1  -8 1177.18   34.80
   2  -1   8    0.40    0.30
  -2  -1  -8   -0.10    0.40
  -2   1  -8    0.20    0.40
   2   1   8    0.30    0.30
   3  -1   8 1538.35   46.60
  -3  -1  -8 1542.05   46.50
  -3   1  -8 1540.95   46.80
   3   1   8 1543.75   46.50
  -4   1  -8    7.50    1.30
   5  -1   8  163.18    5.60
  -5  -1  -8  158.58    5.50
  -5  -1  -8  167.88    5.60
   5  -1   8  135.69    6.70
  -5   1  -8  156.88    5.60
  -5   1  -8  157.78    6.10
  -5   1  -8  159.08    5.50
  -5   1  -8  169.58    5.60
   5   1   8  165.68    5.60
   5   1   8  159.18    5.70
  -6  -1  -8   57.19    2.50
   6  -1   8   56.19    2.50
   6  -1   8   56.99    3.50
  -6  -1  -8   60.39    2.50
  -6   1  -8   49.80    3.60
  -6   1  -8   53.59    2.50
  -6   1  -8   55.19    2.50
  -6   1  -8   57.69    2.60
   6   1   8   54.19    2.50
   7  -1   8   42.70    2.00
  -7  -1  -8   42.30    2.00
  -7  -1  -8   37.00    2.00
  -7   1  -8   39.10    1.90
   7   1   8   40.30    2.00
   8  -1   8   66.49    2.60
  -8  -1  -8   69.89    2.60
  -8  -1  -8   68.69    2.70
   8   1   8   69.19    2.60
  -8   1  -8   68.49    2.70
  -8   1  -8   72.69    2.70
  -9  -1  -8   21.50    1.10
   9  -1   8   22.30    1.10
  -9   1  -8   25.20    1.10
   9   1   8   22.70    1.10
  -9   1  -8   21.70    1.00
  -9  -2   8    2.40    0.60
   9   2  -8    1.80    0.60
  -9   2   8    3.20    0.60
   8  -2  -8   28.10    1.80
  -8   2   8   30.40    1.60
   8   2  -8   30.40    1.70
   8   2  -8   31.20    1.70
   8   2  -8   30.60    1.70
   7  -2  -8    0.40    1.30
   7  -2  -8    3.50    1.20
   7   2  -8    2.30    0.80
  -7   2   8    2.30    0.70
   7   2  -8    3.20    0.90
   7   2  -8    2.80    0.80
   6  -2  -8    5.00    1.30
  -6  -2   8    1.90    1.20
  -6   2   8    1.80    1.40
   6   2  -8    0.60    0.80
   6   2  -8    1.90    0.80
   6   2  -8    1.80    0.80
   6   2  -8    0.40    0.60
  -5  -2   8    1.30    0.90
   5  -2  -8    0.80    0.90
   5   2  -8    2.60    1.00
   5   2  -8    1.80    0.90
   5   2  -8    1.20    0.70
  -5   2   8    1.40    0.90
   5   2  -8    2.40    0.90
   4  -2  -8  162.68    5.90
  -4  -2   8  190.68    7.00
   4   2  -8  162.88    5.80
   4   2  -8  153.38    5.90
   4   2  -8  165.08    5.80
  -4   2   8  183.58    5.70
   4   2  -8  162.58    5.90
  -4   2   8  178.28    6.10
  -3  -2   8   17.70    1.20
  -3   2   8   18.50    1.10
  -3   2   8   18.90    1.30
  -2  -2   8   23.40    1.10
  -2  -2   8   22.10    1.30
  -2   2   8   22.90    1.20
  -2   2   8   23.70    1.30
  -1  -2   8   86.09    3.00
  -1   2   8   92.69    3.10
  -1   2   8   83.09    3.10
   0  -2   8   89.89    3.00
   0   2   8   89.69    3.00
   0   2  -8   79.39    3.20
   0   2   8   79.49    3.00
   1  -2   8   22.00    1.20
   1   2   8   24.00    1.20
  -1   2  -8   22.10    1.40
   1   2   8   22.40    1.30
   2  -2   8   99.59    3.70
  -2   2  -8  104.89    3.90
   2   2   8  104.79    3.70
   3  -2   8   68.69    2.80
   3   2   8   70.79    2.80
  -3   2  -8   73.99    3.10
  -4  -2  -8   14.50    1.60
   4  -2   8   15.70    1.40
  -4   2  -8   14.10    1.60
  -4   2  -8   13.90    1.40
  -4   2  -8   16.60    1.60
   4   2   8   15.80    1.30
  -4   2  -8   13.70    1.30
   4   2   8   13.30    1.90
  -5  -2  -8   78.39    3.20
   5  -2   8   72.69    3.30
   5  -2   8   80.69    3.30
  -5   2  -8   82.19    3.80
   5   2   8   73.99    3.40
   5   2   8   73.79    3.20
  -5   2  -8   76.09    3.30
  -5   2  -8   74.69    3.10
  -5   2  -8   83.09    3.10
  -6  -2  -8   67.39    2.90
   6  -2   8   68.99    2.90
   6  -2   8   66.79    3.80
  -6   2  -8   72.89    4.10
  -6   2  -8   70.49    3.00
  -6   2  -8   70.39    2.90
  -6   2  -8   70.59    2.90
   6   2   8   68.69    2.90
   7  -2   8   -0.50    0.60
  -7  -2  -8   -0.20    0.50
   7   2   8    0.50    0.60
  -7   2  -8   -0.70    0.80
  -7   2  -8   -0.10    0.60
  -7   2  -8    0.90    0.50
  -8  -2  -8   40.70    1.80
   8  -2   8   39.70    1.70
  -8   2  -8   41.00    1.80
  -8   2  -8   41.10    1.80
   8   2   8   41.20    1.80
  -9  -2  -8    0.60    0.30
  -9   2  -8    0.70    0.50
   9   2   8    0.50    0.50
  -9   2  -8   -0.10    0.30
  -9  -3   8   12.90    0.90
   9   3  -8   14.00    1.00
  -9   3   8   13.60    0.90
   8  -3  -8   28.40    1.80
  -8  -3   8   28.30    1.60
   8   3  -8   32.20    1.60
  -8   3   8   31.60    1.50
   8   3  -8   29.70    1.60
   8   3  -8   32.10    1.70
   7  -3  -8   18.20    1.60
   7  -3  -8   20.40    1.60
   7   3  -8   17.60    1.40
   7   3  -8   18.50    1.50
   7   3  -8   17.20    1.50
  -7   3   8   20.40    1.50
  -6  -3   8  128.29    5.70
   6  -3  -8  137.39    5.00
   6   3  -8  136.79    5.00
   6   3  -8  141.59    5.00
  -6   3   8  137.79    5.80
  -6   3   8  139.29    4.90
   6   3  -8  138.79    5.00
   6   3  -8  140.19    4.90
  -5  -3   8   19.90    2.30
   5  -3  -8   25.10    1.80
  -5   3   8   20.90    2.10
   5   3  -8   21.30    1.60
   5   3  -8   26.30    1.70
   5   3  -8   25.40    1.90
   5   3  -8   27.60    1.70
  -4  -3   8    1.70    0.80
  -4   3   8    0.90    0.70
   4   3  -8    2.60    1.00
   4   3  -8    0.10    0.80
   4   3  -8    1.80    0.90
   4   3  -8    2.20    0.80
  -4   3   8    1.50    0.70
  -3  -3   8   30.10    2.00
  -3   3   8   31.20    1.70
  -3   3   8   32.50    1.60
  -2  -3   8  254.07    8.60
  -2  -3   8  257.67    8.00
  -2   3   8  249.58    8.20
  -2   3   8  263.97    8.30
  -1  -3   8   11.70    0.90
  -1   3   8   11.30    0.90
  -1   3   8   11.10    1.00
   0  -3   8  120.19    4.10
   0   3   8  119.69    4.20
   0   3  -8  119.69    4.40
   0   3   8  124.79    4.00
   1  -3   8    1.50    0.40
  -1   3  -8    2.40    0.80
   1   3   8    2.40    0.60
   2  -3   8  164.28    5.40
  -2   3  -8  146.59    5.60
   2   3   8  162.58    5.40
   3  -3   8   56.19    2.40
   3   3   8   57.19    2.40
  -3   3  -8   54.69    2.40
   3   3   8   50.09    2.60
  -3   3  -8   47.90    2.60
   3   3   8   52.29    2.60
  -3   3  -8   49.90    2.50
  -3   3  -8   56.69    2.60
  -4  -3  -8  160.78    5.50
   4  -3   8  158.18    5.70
  -4   3  -8  160.58    5.50
  -4   3  -8  165.28    5.50
  -4   3  -8  146.79    5.90
   4   3   8  158.68    5.60
   4   3   8  153.48    5.60
  -4   3  -8  158.28    5.60
   4   3   8  157.08    5.50
   4   3   8  162.68    5.60
   5  -3   8    2.20    1.00
  -5  -3  -8    2.70    0.90
  -5   3  -8    1.80    0.70
  -5   3  -8    2.70    1.30
   5   3   8    2.20    1.50
   5   3   8    2.00    1.30
  -5   3  -8    2.70    0.90
   6  -3   8   52.59    2.40
  -6  -3  -8   48.00    2.30
   6   3   8   49.20    2.30
  -6   3  -8   54.79    2.40
  -6   3  -8   49.90    2.30
  -6   3  -8   47.90    2.30
  -7  -3  -8    4.20    0.80
  -7   3  -8    3.00    0.90
   7   3   8    4.00    0.90
   8  -3   8    1.10    0.50
  -8  -3  -8    1.50    0.50
  -8   3  -8    1.10    0.60
  -8   3  -8    1.10    0.40
   8   3   8    1.30    0.50
  -9  -3  -8    9.80    0.70
  -9   3  -8   11.00    0.60
  -9  -4   8    0.20    0.50
   9   4  -8    0.60    0.40
  -8  -4   8   -0.10    0.50
   8   4  -8   -0.20    0.50
   8   4  -8    0.40    0.50
   8   4  -8    0.40    0.50
  -8   4   8   -0.50    0.50
   7  -4  -8    1.60    0.80
   7   4  -8    1.10    0.60
   7   4  -8    1.50    0.70
  -7   4   8    1.00    0.70
   7   4  -8    0.30    0.60
   6  -4  -8   12.40    1.50
   6   4  -8   10.40    1.30
  -6   4   8   14.20    1.60
   6   4  -8   15.40    2.20
   6   4  -8   13.30    1.30
   6   4  -8   11.70    1.30
   5  -4  -8   29.80    1.90
  -5  -4   8   29.10    2.70
   5   4  -8   30.30    1.90
   5   4  -8   27.70    1.80
  -5   4   8   29.30    2.00
   5   4  -8   32.60    1.80
  -5   4   8   30.20    2.70
   5   4  -8   30.70    1.90
  -4  -4   8  143.49    5.40
   4  -4  -8  140.39    5.10
   4   4  -8  144.99    5.20
   4   4  -8  149.59    5.20
   4   4  -8  145.79    5.10
  -4   4   8  142.79    5.20
  -4   4   8  126.69    5.30
  -4   4   8  141.49    5.50
   4   4  -8  144.69    5.00
  -3  -4   8    0.20    0.60
   3   4  -8    0.60    0.90
  -3   4   8   -0.20    0.90
  -3   4   8    1.20    1.20
   3   4  -8    0.10    0.80
   3   4  -8   -0.30    1.10
   3   4  -8   -0.20    0.70
  -3   4   8    1.40    0.70
  -2  -4   8   10.90    1.20
  -2   4   8    9.90    1.30
  -2   4   8   10.70    1.10
  -1  -4   8  131.99    4.40
  -1   4   8  129.39    4.60
   0  -4   8   20.40    1.20
   0   4  -8   20.70    1.50
   0   4   8   19.20    1.30
   1  -4   8  264.67    8.40
   1   4   8  265.37    9.20
  -1   4  -8  247.98    8.80
   2  -4   8   12.30    1.20
   2   4   8   11.30    1.50
  -2   4  -8   10.50    2.20
  -2   4  -8   13.00    1.40
   2   4   8   14.50    1.60
  -2   4  -8   13.30    1.40
  -2   4  -8   14.00    1.70
   2   4   8   14.90    1.20
   3  -4   8  149.49    5.30
   3   4   8  141.09    5.20
   3   4   8  130.19    5.40
  -3   4  -8  142.69    5.20
   3   4   8  152.08    5.30
  -3   4  -8  151.88    5.30
   3   4   8  149.49    5.20
   3   4   8  147.49    5.20
  -3   4  -8  145.69    5.10
  -3   4  -8  154.88    5.70
  -4  -4  -8   71.79    3.10
   4  -4   8   70.19    3.30
  -4   4  -8   70.89    3.00
  -4   4  -8   71.69    3.00
  -4   4  -8   74.89    3.70
   4   4   8   71.79    3.10
   4   4   8   75.29    3.10
   4   4   8   70.59    3.20
  -4   4  -8   74.99    3.10
   4   4   8   74.99    3.30
  -5  -4  -8  173.28    5.90
   5  -4   8  171.98    6.50
  -5   4  -8  174.48    6.00
  -5   4  -8  164.38    6.90
   5   4   8  172.68    6.00
  -5   4  -8  176.28    6.10
   5   4   8  176.98    6.00
  -5   4  -8  180.48    6.00
   6  -4   8    1.40    0.70
  -6  -4  -8    0.90    0.70
   6   4   8    1.20    0.70
  -6   4  -8    1.50    0.60
  -6   4  -8    0.40    0.80
  -6   4  -8    1.20    0.70
  -7  -4  -8   28.80    1.50
   7  -4   8   28.70    1.50
  -7   4  -8   29.60    1.60
  -7   4  -8   29.40    1.50
  -7   4  -8   28.80    1.60
   7   4   8   28.40    1.50
   8  -4   8    0.70    0.50
  -8  -4  -8    1.00    0.40
  -8   4  -8    0.20    0.30
   8   4   8    0.30    0.40
  -8  -5   8    0.90    0.60
   8   5  -8    0.40    0.40
   8   5  -8    0.10    0.40
   7  -5  -8    2.60    0.80
   7  -5  -8    4.60    1.10
   7   5  -8    1.70    0.60
   7   5  -8    1.50    0.60
   6  -5  -8    0.60    0.70
   6   5  -8    0.60    0.70
   6   5  -8   -0.20    0.50
   6   5  -8   -0.10    0.60
   5  -5  -8   26.80    1.80
   5   5  -8   27.90    1.80
  -5   5   8   27.90    1.80
   5   5  -8   27.00    1.80
  -5   5   8   27.40    2.20
   5   5  -8   27.00    1.80
   5   5  -8   27.70    1.80
  -4  -5   8  171.38    6.90
   4   5  -8  179.78    6.30
  -4   5   8  184.38    6.70
  -4   5   8  186.68    6.40
  -4   5   8  179.48    6.20
   4   5  -8  183.38    6.20
   4   5  -8  186.08    6.30
   4   5  -8  182.88    6.40
  -3  -5   8    2.60    1.10
   3   5  -8    4.40    1.20
   3   5  -8    4.20    1.10
   3   5  -8    2.50    0.90
   3   5  -8    6.60    1.30
  -3   5   8    2.70    0.90
  -3   5   8    3.20    1.00
  -3   5   8    3.20    1.00
   2  -5  -8  308.97   10.20
  -2  -5   8  324.47   10.50
  -2   5   8  305.27   10.30
   2   5  -8  314.97   10.30
  -2   5   8  322.97   10.50
  -2   5   8  312.17   10.30
   2   5  -8  328.67   10.30
   2   5  -8  320.27   10.20
   2   5  -8  322.37   10.30
  -1  -5   8    1.70    0.70
   1   5  -8    3.10    1.20
  -1   5   8    3.00    0.90
   1   5  -8    1.80    1.10
  -1   5   8    1.10    0.60
  -1   5   8    4.10    1.40
   1   5  -8    5.00    1.50
   0  -5   8    2.70    0.70
   0   5   8    2.90    1.10
   0   5  -8    1.10    1.20
   0   5   8    1.20    0.80
   0   5  -8    3.70    1.20
   1  -5   8   29.10    1.80
  -1   5  -8   29.50    2.10
   1   5   8   25.30    2.00
  -1   5  -8   27.50    1.90
   1   5   8   27.40    1.70
   1   5   8   30.00    1.80
   1   5   8   27.70    1.90
  -1   5  -8   27.70    2.10
   1   5   8   25.40    2.20
  -1   5  -8   27.80    1.80
   2  -5   8   13.00    1.50
  -2   5  -8   11.70    1.30
   2   5   8   15.90    1.80
  -2   5  -8   12.70    1.80
   2   5   8   12.80    1.60
  -2   5  -8    8.90    1.50
   2   5   8   13.90    1.40
   2   5   8   11.80    1.70
   2   5   8   10.20    1.30
  -2   5  -8   13.60    1.50
   3  -5   8   60.89    3.00
   3   5   8   65.19    2.80
   3   5   8   60.79    2.90
  -3   5  -8   63.89    3.40
   3   5   8   61.49    2.80
  -3   5  -8   63.79    2.90
   3   5   8   63.49    2.90
  -3   5  -8   67.79    2.70
   3   5   8   65.89    3.00
  -3   5  -8   62.19    2.90
   4   5   8   12.40    1.40
   4   5   8   13.00    1.30
   4   5   8    9.60    2.00
  -4   5  -8   12.70    1.20
  -4   5  -8   12.90    2.30
  -4   5  -8   12.30    1.70
  -4   5  -8   13.40    1.40
   4   5   8   14.40    1.80
   4   5   8    7.70    2.70
  -5  -5  -8   30.10    1.90
   5   5   8   27.50    1.70
  -5   5  -8   29.90    1.80
  -5   5  -8   28.10    1.70
   5   5   8   28.50    1.70
   6  -5   8    9.00    2.00
  -6   5  -8   11.10    1.20
   6   5   8   12.10    1.10
  -6   5  -8   10.90    1.10
  -7  -5  -8    5.20    0.90
   7  -5   8    5.70    0.80
   7   5   8    4.00    0.80
  -7   5  -8    4.90    0.90
  -7   5  -8    5.30    0.70
  -8  -5  -8    2.80    1.10
  -8   5  -8    2.90    0.70
   8   5   8    2.30    0.60
   8   6  -8    4.60    0.60
   8   6  -8    4.90    0.60
   7  -6  -8    5.20    0.90
   7   6  -8    3.10    0.70
   7   6  -8    2.80    0.70
   7   6  -8    3.20    0.70
   6  -6  -8    0.90    0.70
   6   6  -8    1.10    0.60
   6   6  -8    0.40    0.50
   6   6  -8    1.70    0.60
   5  -6  -8   13.00    1.40
   5   6  -8   12.90    1.30
   5   6  -8   13.60    1.20
  -5   6   8   18.00    1.60
  -5   6   8   12.90    1.40
   5   6  -8   15.00    1.40
   5   6  -8   11.90    1.60
   4  -6  -8    6.00    1.30
  -4   6   8    6.50    1.30
   4   6  -8    6.40    1.10
  -4   6   8    7.70    1.40
   4   6  -8    5.60    1.20
   4   6  -8    5.90    1.50
  -4   6   8    7.50    2.70
   4   6  -8    6.60    1.30
   3   6  -8   13.10    1.70
  -3   6   8   14.00    1.70
  -3   6   8   14.00    1.60
   3   6  -8   13.80    1.40
   3   6  -8   16.00    1.70
   3   6  -8   15.40    1.60
  -3   6   8   15.30    1.90
   2  -6  -8   39.00    2.20
  -2   6   8   42.40    2.30
  -2   6   8   43.70    2.50
  -2   6   8   42.40    2.30
   2   6  -8   40.20    2.30
   2   6  -8   42.80    2.30
   2   6  -8   43.80    2.50
   2   6  -8   45.60    2.30
  -1  -6   8   54.19    2.90
  -1   6   8   51.99    2.60
  -1   6   8   55.79    2.70
   1   6  -8   54.29    2.70
  -1   6   8   53.09    2.60
   1   6  -8   50.69    2.60
   1   6  -8   54.99    2.90
  -1   6   8   62.09    2.90
   0  -6   8  117.59    4.50
   0   6   8  117.89    4.40
   0   6   8  115.09    4.40
   0   6  -8  113.09    4.40
   0   6  -8  114.09    4.30
   0   6   8  117.79    4.30
   0   6  -8  113.89    4.50
   0   6   8  116.49    4.60
   1  -6   8   88.69    3.80
   1   6   8   88.99    3.50
   1   6   8   90.29    3.60
  -1   6  -8   88.79    4.10
  -1   6  -8   86.59    3.50
  -1   6  -8   89.89    3.60
   1   6   8   88.19    3.80
   1   6   8   87.09    3.60
   2  -6   8   60.29    3.10
   2   6   8   56.49    2.90
  -2   6  -8   59.59    3.30
  -2   6  -8   63.69    2.80
   2   6   8   56.29    2.90
   2   6   8   63.29    3.10
  -2   6  -8   54.09    3.30
   2   6   8   61.09    2.70
   2   6   8   59.19    2.70
   3  -6   8  123.19    4.90
  -3   6  -8  124.29    4.30
   3   6   8  120.69    4.40
   3   6   8  115.29    5.10
   3   6   8  119.79    4.40
   3   6   8  118.89    4.40
  -3   6  -8  112.79    5.30
   3   6   8  113.99    4.40
  -3   6  -8  118.79    4.50
   4   6   8   16.20    1.40
   4   6   8   16.20    1.60
   4   6   8   17.30    1.30
  -4   6  -8   14.80    1.30
  -4   6  -8   14.70    1.40
   4   6   8   17.50    1.90
  -5   6  -8    0.50    0.60
   5   6   8    0.70    1.00
   5   6   8   -0.10    0.60
  -5   6  -8   -0.20    0.50
   6  -6   8    6.30    1.10
   6   6   8    8.40    0.90
  -6   6  -8    6.90    0.80
  -6   6  -8    5.70    0.90
  -7  -6  -8    0.80    1.00
  -7   6  -8    0.70    0.30
  -7   6  -8    0.90    0.40
   7   6   8    1.50    0.50
   7   7  -8   10.30    0.80
   7   7  -8    9.70    0.70
   6  -7  -8   13.90    1.30
   6   7  -8   12.80    1.00
   6   7  -8   11.90    1.40
   6   7  -8   11.90    1.00
   5   7  -8   17.90    1.30
  -5   7   8   14.10    1.20
   5   7  -8   16.90    1.40
  -5   7   8   17.10    1.40
   5   7  -8   15.80    1.30
   4  -7  -8  128.69    4.60
  -4   7   8  131.29    4.70
   4   7  -8  131.79    4.60
   4   7  -8  124.39    4.60
   4   7  -8  125.79    4.60
  -4   7   8  127.39    4.50
  -3   7   8  110.39    4.20
   3   7  -8  115.19    4.30
   3   7  -8  117.29    4.30
  -3   7   8  115.89    4.40
   3   7  -8  114.79    4.20
   2  -7  -8  213.78    7.30
   2   7  -8  232.48    7.40
   2   7  -8  226.78    7.50
   2   7  -8  214.68    7.40
  -2   7   8  226.18    7.40
  -2   7   8  216.78    8.10
  -2   7   8  221.68    7.60
   1  -7  -8  107.49    4.10
  -1   7   8  109.79    4.20
  -1   7   8  106.49    4.70
  -1   7   8  109.39    4.10
  -1   7   8  112.99    4.20
   0   7   8   40.90    2.20
   0   7  -8   45.00    2.40
   0   7   8   41.10    2.90
   0   7   8   44.10    2.30
   0   7   8   41.60    2.20
   1  -7   8  192.98    7.30
   1   7   8  196.48    7.40
   1   7   8  200.58    6.80
  -1   7  -8  202.18    6.70
   1   7   8  198.98    6.80
  -1   7  -8  202.98    6.80
   1   7   8  199.48    6.90
   2  -7   8   36.50    3.40
   2   7   8   34.40    2.00
  -2   7  -8   39.40    2.00
  -2   7  -8   34.80    2.00
   2   7   8   36.80    2.10
   2   7   8   35.90    2.00
   3   7   8  147.59    5.20
   3   7   8  151.28    5.30
  -3   7  -8  149.09    5.30
   3   7   8  148.39    5.20
  -3   7  -8  150.08    5.10
   4   7   8   82.59    3.20
   4   7   8   83.79    3.20
  -4   7  -8   79.59    3.30
  -4   7  -8   81.59    3.10
  -5   7  -8    0.80    0.50
   5   7   8    0.60    0.70
   5   7   8    1.60    0.50
  -5   7  -8    0.90    0.50
  -6   7  -8    4.10    0.70
   6   7   8    2.70    0.70
  -6   7  -8    4.30    0.70
  -7   7  -8   -0.50    0.40
   7   7   8   -0.10    0.60
   6   8  -8    0.10    0.30
   6   8  -8    0.10    0.40
   5  -8  -8   19.90    1.30
   5   8  -8   23.20    1.20
   5   8  -8   22.80    1.20
  -5   8   8   19.80    1.30
  -5   8   8   21.10    1.20
   5   8  -8   22.30    1.40
   4  -8  -8    0.90    0.60
   4   8  -8    2.20    1.10
   4   8  -8    2.60    0.80
   4   8  -8    2.00    0.60
  -4   8   8    1.60    0.60
  -4   8   8    0.80    0.50
   3   8  -8   41.60    1.90
  -3   8   8   41.60    1.90
   3   8  -8   34.80    2.30
  -3   8   8   38.70    2.10
  -2   8   8   43.60    2.20
   2   8  -8   40.70    2.30
   2   8  -8   42.30    2.20
  -2   8   8   42.00    2.00
   1  -8  -8   98.49    3.60
  -1   8   8   93.79    4.10
  -1   8   8   98.69    3.90
  -1   8   8   97.29    3.70
   0   8   8   25.20    1.60
   0   8   8   23.20    1.70
   0   8  -8   19.30    1.80
   0   8   8   25.40    1.60
   1   8   8   29.50    1.70
   1   8   8   29.50    1.70
  -1   8  -8   29.60    1.80
   1   8   8   28.60    1.80
  -2   8  -8   70.99    2.90
   2   8   8   71.89    2.90
   2   8   8   69.99    3.00
   2   8   8   71.39    2.90
  -3   8  -8   -0.80    0.50
   3   8   8    0.20    0.80
   3   8   8   -0.20    0.90
   3   8   8    0.10    0.60
   4   8   8    0.90    0.50
  -4   8  -8    1.90    0.50
   4   8   8    0.90    0.60
   5   8   8   12.30    0.90
  -5   8  -8   13.10    1.00
  -6  -8  -8   26.90    1.20
  -6   8  -8   29.90    1.20
   6   8   8   30.90    1.20
   5   9  -8    0.40    0.40
  -5   9   8    0.70    0.50
   4  -9  -8    2.50    0.80
   4   9  -8    2.00    0.70
  -4   9   8    2.70    0.70
   4   9  -8    2.70    0.80
  -4   9   8    3.40    0.70
   3  -9  -8   10.70    1.00
   3   9  -8   10.70    1.10
  -3   9   8    9.80    1.00
  -3   9   8   10.90    0.90
   3   9  -8    9.90    1.00
  -2   9   8    5.80    0.90
  -2   9   8    3.40    0.90
  -1   9   8    0.00    0.50
  -1   9   8    0.70    0.50
   0  -9  -8    8.00    1.00
   0   9   8    8.60    1.00
   0   9   8   10.30    1.00
   0   9   8   10.00    1.10
  -1   9  -8    1.60    0.60
   1   9   8    2.20    0.60
   1   9   8    2.60    0.90
   1   9   8    2.00    0.60
  -2   9  -8   19.20    1.20
   2   9   8   18.30    1.30
   2   9   8   19.60    1.20
   2   9   8   20.30    1.20
   3   9   8    9.20    0.90
   3   9   8    9.70    1.10
  -3   9  -8    9.00    0.90
   4   9   8   16.60    0.90
  -4   9  -8   15.70    1.10
   4   9   8   15.50    1.00
   3 -10  -8    7.30    0.80
  -3  10   8    4.90    0.70
  -3  10   8    6.80    0.70
   2 -10  -8    0.90    0.50
  -2  10   8    0.20    0.40
  -2  10   8    0.20    0.40
  -1  10   8    3.80    0.70
  -1  10   8    4.40    0.70
   0  10   8    0.60    0.40
   0  10   8    0.60    0.40
  -1 -10  -8    3.70    0.70
   1  10   8    4.00    0.60
   1  10   8    3.80    0.80
  -2 -10  -8   -0.40    0.40
   2  10   8    0.40    0.40
  -2  10  -8    2.20    0.70
  -3 -10  -8    0.60    0.30
   3  10   8    0.40    0.40
  -3  10  -8    0.50    0.40
  -9   0   9    0.20    0.40
   9   0  -9   -0.50    0.60
  -8   0   9    0.40    0.50
   8   0  -9    0.00    0.80
   7   0  -9    1.40    0.80
   7   0  -9   -0.30    0.90
   7   0  -9    1.20    0.80
   6   0  -9   -0.50    1.20
   6   0  -9    0.30    1.70
   6   0  -9    0.40    0.60
   6   0  -9   -0.10    0.80
  -6   0   9   -0.60    1.00
   5   0  -9    0.20    0.70
   5   0  -9   -0.80    1.10
   5   0  -9    0.90    0.70
   5   0  -9    0.40    0.90
  -5   0   9   -0.60    0.70
   4   0  -9    0.00    0.90
  -4   0   9    0.10    0.70
   4   0  -9    0.60    0.90
   4   0  -9   -0.60    0.70
  -3   0   9    1.30    0.50
  -3   0   9   -0.20    0.40
  -2   0   9    0.00    0.30
  -2   0   9    0.20    0.40
  -1   0   9    0.50    0.50
  -1   0   9    0.30    0.30
   0   0   9    0.10    0.20
   1   0   9    0.50    0.30
  -1   0  -9    0.20    0.40
   2   0   9   -0.30    0.30
  -2   0  -9    0.70    0.50
   3   0   9    0.40    0.50
  -3   0  -9    0.30    0.60
  -4   0  -9   -0.20    0.80
   4   0   9    2.10    0.70
  -4   0  -9   -0.70    0.90
  -4   0  -9    0.30    0.70
  -5   0  -9   -0.30    0.70
  -5   0  -9    5.50    1.40
   5   0   9    2.70    1.10
  -5   0  -9    0.50    0.70
  -6   0  -9   -0.40    0.60
  -6   0  -9   -1.10    0.70
   7   0   9    0.10    0.60
  -7   0  -9    0.60    0.60
  -7   0  -9    0.30    0.60
  -8   0  -9   -0.50    0.40
   8   0   9   -0.60    0.50
  -8   0  -9    0.10    0.50
  -9   0  -9   -0.10    0.30
  -9  -1   9    4.10    0.60
   9  -1  -9    3.60    1.20
   9   1  -9    3.70    0.90
  -9   1   9    3.40    0.70
   8  -1  -9   12.80    1.50
  -8   1   9   14.60    1.10
   7  -1  -9   29.50    1.80
   7   1  -9   30.50    1.80
   7   1  -9   31.50    1.90
   7   1  -9   31.00    1.90
   6  -1  -9    1.00    0.70
  -6  -1   9    0.80    1.10
   6  -1  -9    0.20    2.10
   6   1  -9    1.00    0.80
   6   1  -9   -0.70    0.80
  -6   1   9   -0.60    1.10
   6   1  -9   -0.10    0.90
   5  -1  -9   14.90    1.50
   5  -1  -9   17.50    1.70
  -5  -1   9   19.40    1.80
   5  -1  -9   14.90    1.80
  -5   1   9   18.00    1.70
   5   1  -9   21.10    1.40
   5   1  -9   15.20    1.60
   5   1  -9   22.40    1.70
   5   1  -9   18.90    1.70
   4  -1  -9    1.30    0.90
   4  -1  -9    0.90    0.90
  -4  -1   9    1.10    1.20
   4   1  -9    0.90    0.70
   4   1  -9    2.20    1.00
  -4   1   9    0.30    0.60
   4   1  -9   -0.20    0.80
   4   1  -9    0.80    0.80
  -3  -1   9   18.20    1.40
  -3   1   9   20.90    1.20
  -3   1   9   17.90    1.30
  -2  -1   9   46.00    2.20
  -2  -1   9   51.19    1.90
  -2   1   9   48.30    2.20
  -2   1   9   56.59    2.10
  -1  -1   9   30.30    1.40
  -1   1   9   29.70    1.40
  -1   1   9   29.40    1.50
   0  -1   9   93.49    3.40
   0   1   9   95.59    3.40
   0   1   9  105.49    3.50
   1  -1   9  123.29    4.10
   1   1   9  114.09    4.10
  -1   1  -9  118.99    4.30
  -2  -1  -9   15.20    1.20
   2  -1   9   14.50    1.00
  -2   1  -9   15.20    1.20
   2   1   9   16.20    1.10
  -3  -1  -9  629.04   18.90
   3  -1   9  626.64   19.00
  -3   1  -9  644.64   19.20
   3   1   9  565.14   19.00
  -3   1  -9  627.24   19.20
  -3   1  -9  577.84   18.80
  -4  -1  -9    3.60    1.60
  -4  -1  -9    1.40    0.70
   4  -1   9    3.20    1.00
  -4  -1  -9    1.20    1.10
  -4  -1  -9    2.90    1.00
  -4   1  -9    2.00    0.90
   4   1   9    1.20    0.60
  -4   1  -9    1.90    0.80
  -4   1  -9    1.00    0.80
  -4   1  -9    2.90    0.90
  -5  -1  -9    0.00    0.90
  -5  -1  -9    0.90    0.80
   5  -1   9    2.10    0.90
   5   1   9    0.30    0.90
  -5   1  -9    1.20    0.70
  -5   1  -9    2.20    1.00
  -5   1  -9    2.50    1.20
   5   1   9    1.80    0.90
  -5   1  -9    0.90    0.80
  -6  -1  -9    0.50    0.80
   6  -1   9    1.30    0.80
  -6  -1  -9    0.00    0.70
   6   1   9    1.50    0.80
  -6   1  -9    1.70    0.70
  -6   1  -9    1.50    0.70
  -6   1  -9    0.80    2.50
  -6   1  -9    0.60    0.80
   7  -1   9   31.50    1.70
  -7  -1  -9   32.10    1.80
  -7  -1  -9   29.30    1.70
   7   1   9   29.30    1.70
  -7   1  -9   32.70    1.70
  -7   1  -9   33.20    1.70
  -8  -1  -9    2.60    0.60
   8  -1   9    1.40    0.60
  -8   1  -9    1.60    0.50
  -8   1  -9    2.70    0.70
  -9  -1  -9    0.50    0.30
  -9   1  -9    0.50    0.40
  -9   1  -9    1.20    0.40
  -9  -2   9   -0.20    0.30
   9   2  -9    0.50    0.50
  -9   2   9    0.20    0.40
   8  -2  -9    0.60    0.70
  -8   2   9    0.20    0.50
   8   2  -9    1.00    0.60
   8   2  -9    0.90    0.60
   8   2  -9    1.10    0.70
   7  -2  -9    7.40    1.30
  -7   2   9    6.40    1.20
   7   2  -9    7.20    1.20
   7   2  -9    7.30    1.20
   7   2  -9    8.20    1.20
   6  -2  -9    7.10    1.30
  -6  -2   9    5.60    2.10
   6   2  -9    6.00    1.20
   6   2  -9    3.90    1.30
   6   2  -9    6.30    1.30
   6   2  -9    4.80    1.10
  -6   2   9    2.60    1.50
  -5  -2   9   70.19    4.20
   5  -2  -9   69.19    3.10
   5  -2  -9   68.39    3.20
   5   2  -9   73.79    3.00
   5   2  -9   72.19    3.10
  -5   2   9   66.89    3.40
   5   2  -9   75.89    3.10
   5   2  -9   75.29    3.00
   4  -2  -9   36.50    2.20
   4  -2  -9   37.10    2.10
  -4  -2   9   34.30    2.10
   4  -2  -9   37.60    2.20
  -4   2   9   37.10    2.10
   4   2  -9   37.30    2.20
   4   2  -9   36.50    2.10
   4   2  -9   38.00    2.00
   4   2  -9   36.80    2.10
  -3  -2   9  115.19    4.50
  -3   2   9  126.89    4.30
  -3   2   9  128.29    4.60
  -2  -2   9  341.67   11.80
  -2  -2   9  380.46   11.40
  -2   2   9  381.26   11.80
  -2   2   9  384.26   11.70
  -1  -2   9 1868.01   52.49
  -1   2   9 1692.43   52.89
  -1   2   9 1689.63   52.59
   0  -2   9  156.68    5.30
   0   2   9  165.78    5.30
   0   2   9  160.88    5.40
   1  -2   9  966.50   29.30
   1   2   9  964.50   29.30
  -1   2  -9  896.21   29.50
   1   2   9 1033.00   29.20
   2  -2   9    2.20    0.80
  -2   2  -9    3.00    0.80
  -3  -2  -9    2.80    1.50
   3  -2   9    2.40    0.90
   3   2   9    2.70    0.90
  -3   2  -9    5.40    1.30
  -3   2  -9    3.30    1.10
  -3   2  -9    6.10    1.30
  -3   2  -9    5.10    0.90
   4  -2   9   87.29    3.60
  -4  -2  -9   89.59    3.50
  -4   2  -9   88.49    3.60
   4   2   9   86.79    3.50
  -4   2  -9   86.29    3.40
  -4   2  -9   87.79    3.90
  -4   2  -9   88.79    3.40
  -5  -2  -9   58.39    2.50
   5  -2   9   57.39    2.90
  -5   2  -9   52.29    2.50
  -5   2  -9   51.19    3.20
  -5   2  -9   54.29    2.40
   5   2   9   54.59    2.60
  -5   2  -9   55.59    2.60
   5   2   9   52.79    3.10
   6  -2   9  153.98    5.30
  -6  -2  -9  154.58    5.40
  -6   2  -9  160.38    5.40
  -6   2  -9  148.19    5.50
   6   2   9  153.78    5.40
  -6   2  -9  155.68    5.50
   7  -2   9    2.40    0.70
  -7  -2  -9    2.80    0.80
  -7   2  -9    3.70    0.80
  -7   2  -9    2.90    0.90
  -7   2  -9    2.90    1.00
  -8  -2  -9   -0.30    0.40
   8  -2   9    0.40    0.60
  -8   2  -9   -0.20    0.40
   8   2   9    0.20    0.50
  -8   2  -9    0.50    0.50
  -9  -2  -9    9.40    0.60
  -9   2  -9   10.80    0.60
  -9  -3   9    0.50    0.40
   9   3  -9   -0.10    0.50
  -9   3   9    3.20    0.70
   8  -3  -9    1.30    0.70
   8   3  -9    1.00    0.50
  -8   3   9    0.80    0.50
   8   3  -9    1.10    0.50
   8   3  -9    1.00    0.50
   7  -3  -9   12.60    1.30
  -7   3   9   10.30    1.20
   7   3  -9   11.90    1.20
   7   3  -9   11.00    1.30
   7   3  -9   10.60    1.20
  -6  -3   9    5.40    1.80
   6  -3  -9    4.60    1.00
   6   3  -9    7.00    1.10
   6   3  -9    6.00    1.40
   6   3  -9    6.80    1.20
   6   3  -9    3.90    1.10
  -6   3   9    2.60    1.70
  -6   3   9    5.50    1.30
  -5  -3   9    6.70    1.70
   5  -3  -9    5.00    1.30
   5   3  -9    4.10    1.10
   5   3  -9    6.10    1.80
   5   3  -9    6.00    1.20
  -5   3   9    6.60    1.90
   5   3  -9    5.30    1.30
   4  -3  -9   47.40    2.70
  -4  -3   9   50.69    2.70
   4  -3  -9   51.39    2.50
  -4   3   9   50.49    2.50
   4   3  -9   49.30    2.50
   4   3  -9   49.50    2.30
  -4   3   9   48.70    2.60
   4   3  -9   51.69    2.60
   4   3  -9   50.99    2.40
  -3  -3   9   89.69    3.60
   3  -3  -9   86.59    3.50
   3   3  -9   78.69    3.60
  -3   3   9   89.69    3.50
   3   3  -9   85.89    3.30
  -3   3   9   85.89    3.30
   3   3  -9   84.39    3.40
   3   3  -9   82.99    3.40
  -2  -3   9  122.19    4.30
  -2  -3   9  108.29    4.20
  -2   3   9  111.69    4.10
  -2   3   9  108.29    4.00
  -1  -3   9  208.18    6.80
  -1   3   9  205.18    7.00
  -1   3   9  220.38    7.10
   0  -3   9   22.80    1.30
   0   3   9   23.80    1.30
   0   3   9   23.40    1.40
   1  -3   9    3.40    0.80
  -1   3  -9    2.90    1.00
   1   3   9    3.00    0.70
   2  -3   9  140.59    4.80
  -2   3  -9  141.09    5.00
  -2   3  -9  129.79    4.80
   2   3   9  129.89    4.80
  -2   3  -9  124.79    4.70
  -2   3  -9  129.09    5.00
  -3  -3  -9   28.50    2.20
   3  -3   9   32.60    1.90
   3   3   9   30.20    1.70
  -3   3  -9   30.80    1.80
  -3   3  -9   30.30    1.80
   3   3   9   27.70    2.00
  -3   3  -9   30.30    1.90
  -3   3  -9   30.30    2.00
   4  -3   9    9.10    1.50
  -4  -3  -9    8.40    1.30
  -4   3  -9   10.30    1.30
  -4   3  -9    7.90    1.30
  -4   3  -9   10.40    1.70
  -4   3  -9   10.60    1.20
   4   3   9   10.70    1.50
   4   3   9    8.50    1.70
   4   3   9   13.40    1.60
  -5  -3  -9   16.30    1.40
   5  -3   9   16.30    2.00
   5   3   9   18.70    1.70
  -5   3  -9   16.40    2.30
  -5   3  -9   14.70    1.50
  -5   3  -9   17.80    1.40
  -5   3  -9   17.00    1.40
   5   3   9   17.00    1.60
   6  -3   9   10.00    1.40
  -6  -3  -9   10.30    1.20
   6   3   9   10.90    1.30
  -6   3  -9   12.20    1.40
  -6   3  -9   11.10    1.20
  -6   3  -9   11.50    1.20
  -7  -3  -9   32.00    1.60
   7  -3   9   28.90    1.60
   7   3   9   32.90    1.60
  -7   3  -9   31.20    1.60
  -7   3  -9   31.00    1.70
  -8  -3  -9    0.60    0.40
  -8   3  -9   -0.30    0.50
   8   3   9    0.20    0.50
  -8   3  -9    0.30    0.30
   9   4  -9    1.90    0.60
   8  -4  -9    0.50    0.80
  -8  -4   9    0.80    0.40
   8   4  -9    0.60    0.40
  -8   4   9    0.20    0.60
   8   4  -9    0.60    0.50
   8   4  -9   -0.10    0.50
   7  -4  -9   41.50    2.40
   7   4  -9   39.30    2.00
   7   4  -9   37.20    1.90
  -7   4   9   33.10    1.90
   7   4  -9   37.90    1.90
   6  -4  -9   65.69    2.80
   6   4  -9   64.59    2.80
   6   4  -9   63.79    2.90
   6   4  -9   63.19    2.90
   6   4  -9   66.49    2.70
  -5  -4   9   76.09    4.00
   5  -4  -9   80.19    3.30
   5   4  -9   75.49    3.30
   5   4  -9   76.19    3.10
   5   4  -9   77.59    3.30
   5   4  -9   78.89    3.20
  -5   4   9   79.09    4.20
   4  -4  -9  154.58    5.50
   4   4  -9  154.48    5.60
   4   4  -9  155.58    5.40
   4   4  -9  154.68    5.50
  -4   4   9  158.38    5.70
  -4   4   9  146.49    5.70
   4   4  -9  156.38    5.50
  -3  -4   9    4.10    1.10
   3  -4  -9    3.80    1.10
   3   4  -9    6.40    1.30
  -3   4   9    4.20    1.30
  -3   4   9    6.80    1.60
  -3   4   9    4.30    1.20
   3   4  -9    4.30    1.20
   3   4  -9    4.80    1.30
   3   4  -9    5.50    1.90
   2  -4  -9  116.09    4.40
  -2  -4   9  128.79    4.60
  -2   4   9  121.79    4.50
  -2   4   9  114.99    4.50
  -2   4   9  122.79    4.50
   2   4  -9  125.09    4.40
   2   4  -9  120.89    4.50
   2   4  -9  125.99    4.50
  -1  -4   9  214.78    6.70
   1  -4  -9  194.48    6.80
   1   4  -9  201.88    6.70
  -1   4   9  221.18    7.00
   1   4  -9  201.48    6.80
  -1   4   9  193.98    6.80
  -1   4   9  189.38    6.80
   0  -4   9    1.10    0.60
   0   4   9    1.60    1.20
   0   4  -9    0.50    1.20
   0   4  -9    1.20    0.80
   0   4   9    1.10    0.90
   0   4   9    1.00    0.50
   1  -4   9  487.55   14.90
   1   4   9  486.85   15.00
   1   4   9  475.45   14.90
  -1   4  -9  480.05   14.80
  -1   4  -9  457.05   14.70
   1   4   9  468.75   14.80
  -1   4  -9  451.75   14.90
  -1   4  -9  471.45   15.20
   2  -4   9   73.99    3.10
   2   4   9   71.39    3.10
  -2   4  -9   74.19    3.10
  -2   4  -9   77.29    3.20
  -2   4  -9   74.19    3.30
   2   4   9   66.49    3.00
   2   4   9   66.89    3.30
  -2   4  -9   73.19    2.90
   3  -4   9   72.89    3.20
  -3   4  -9   70.69    2.90
   3   4   9   70.59    3.00
   3   4   9   72.19    3.00
  -3   4  -9   67.69    2.90
   3   4   9   68.29    3.10
  -3   4  -9   70.19    3.50
  -3   4  -9   70.69    3.00
   3   4   9   65.59    3.60
  -4  -4  -9    6.30    1.20
   4  -4   9    5.00    1.60
  -4   4  -9    7.50    1.30
  -4   4  -9    4.80    1.00
   4   4   9    6.30    1.70
   4   4   9    4.60    1.00
  -4   4  -9    7.80    1.30
   4   4   9    4.30    1.20
  -4   4  -9    2.90    1.20
  -5  -4  -9    1.10    0.80
  -5   4  -9    0.70    0.60
  -5   4  -9    4.20    1.10
  -5   4  -9    1.30    0.70
   5   4   9   -0.10    0.80
  -5   4  -9   -1.60    2.20
   6  -4   9    1.20    0.70
  -6  -4  -9    1.80    0.70
  -6   4  -9    0.60    0.70
  -6   4  -9    1.80    0.60
   6   4   9    1.20    0.70
  -6   4  -9    0.70    0.50
   7  -4   9    8.10    1.10
  -7  -4  -9    9.30    0.90
  -7   4  -9   10.00    1.00
  -7   4  -9   11.30    1.10
   7   4   9   11.30    1.00
  -7   4  -9   11.00    0.90
  -8  -4  -9   14.30    0.90
  -8   4  -9   14.70    0.80
   8   4   9   16.60    0.90
  -8  -5   9    1.20    0.60
   8   5  -9    2.10    0.60
   8   5  -9    1.40    0.40
   7  -5  -9    1.80    0.70
   7   5  -9    1.70    0.50
   7   5  -9    1.20    0.50
   7   5  -9    1.50    0.60
   6  -5  -9   11.90    1.40
   6   5  -9   11.10    1.30
   6   5  -9   13.90    1.30
   6   5  -9   13.60    1.20
   6   5  -9   11.70    1.20
   5  -5  -9   75.59    3.10
   5   5  -9   69.69    3.00
  -5   5   9   68.79    4.50
   5   5  -9   71.79    2.90
  -5   5   9   68.29    3.00
   5   5  -9   71.79    3.00
   5   5  -9   69.79    3.10
  -4  -5   9   91.29    4.30
   4  -5  -9   87.19    3.60
  -4   5   9   83.09    3.60
   4   5  -9   88.49    3.40
   4   5  -9   85.99    3.50
  -4   5   9   86.49    4.20
   4   5  -9   86.99    3.50
   4   5  -9   88.59    3.60
   3  -5  -9  150.08    5.50
   3   5  -9  153.18    5.50
   3   5  -9  148.19    5.40
  -3   5   9  155.08    5.80
  -3   5   9  157.18    5.60
   3   5  -9  155.58    5.40
   3   5  -9  156.08    5.50
  -2  -5   9   80.69    3.50
   2  -5  -9   76.09    3.20
   2   5  -9   81.99    3.30
   2   5  -9   76.49    3.60
   2   5  -9   82.09    3.20
  -2   5   9   75.39    3.40
   2   5  -9   78.09    3.30
  -2   5   9   78.59    3.30
  -1  -5   9   35.50    2.20
  -1   5   9   38.60    2.10
   1   5  -9   36.30    2.30
  -1   5   9   36.70    2.10
   1   5  -9   35.00    2.00
  -1   5   9   39.90    2.20
   1   5  -9   37.80    2.20
   0  -5   9   92.59    3.60
   0   5  -9   84.49    3.80
   0   5  -9   91.29    3.60
   0   5   9   85.49    3.50
   0   5   9   87.29    3.60
   0   5   9   89.99    3.60
   0   5  -9   86.99    3.40
   1  -5   9   97.39    3.80
   1   5   9   92.59    3.80
   1   5   9   98.69    3.80
  -1   5  -9   96.49    4.10
  -1   5  -9   94.79    3.80
   1   5   9   90.29    3.80
  -1   5  -9   93.59    3.80
  -1   5  -9  101.59    3.70
   2  -5   9    5.50    1.30
   2   5   9    5.90    1.80
   2   5   9    5.60    1.60
  -2   5  -9    6.40    1.50
  -2   5  -9    7.20    1.20
  -2   5  -9    8.90    1.40
  -2   5  -9    6.10    1.70
   2   5   9    5.80    1.40
   2   5   9    5.20    1.30
   3  -5   9    7.00    1.60
  -3   5  -9    7.60    1.90
   3   5   9    6.30    1.50
   3   5   9    5.10    1.60
   3   5   9    7.50    1.70
  -3   5  -9    8.10    1.10
  -3   5  -9    5.50    1.20
   3   5   9    6.40    1.10
   3   5   9    4.90    1.40
   4  -5   9   22.40    2.40
   4   5   9   21.50    2.20
  -4   5  -9   20.00    1.40
   4   5   9   21.70    1.70
  -4   5  -9   21.00    1.60
  -4   5  -9   20.70    1.60
  -4   5  -9   21.20    2.70
   4   5   9   13.10    3.10
   4   5   9   21.70    1.70
  -5  -5  -9    1.80    1.00
   5   5   9    1.10    0.80
  -5   5  -9    1.90    0.60
  -5   5  -9    3.20    1.00
  -5   5  -9    3.70    1.20
  -6  -5  -9   15.80    1.30
   6   5   9   14.30    1.20
  -6   5  -9   12.20    1.50
  -7  -5  -9    1.80    0.60
  -7   5  -9    1.40    0.50
  -7   5  -9    1.70    0.50
   7   5   9    1.50    0.50
   8   6  -9    0.40    0.30
   8   6  -9    0.30    0.40
   7  -6  -9    1.60    0.90
   7   6  -9    1.70    0.50
   7   6  -9    0.60    0.40
   7   6  -9    0.80    0.40
   6  -6  -9    3.50    1.00
   6   6  -9    4.30    0.80
   6   6  -9    2.50    0.80
   6   6  -9    5.10    1.00
   5  -6  -9   16.80    1.40
   5   6  -9   12.80    1.30
   5   6  -9   17.30    1.40
   5   6  -9   12.40    1.50
  -5   6   9   18.10    1.40
   5   6  -9   15.10    1.30
  -5   6   9   17.00    1.60
   4  -6  -9   29.00    1.90
   4   6  -9   32.30    1.90
  -4   6   9   35.10    2.00
   4   6  -9   28.20    1.80
   4   6  -9   32.60    2.00
   4   6  -9   32.00    1.90
  -4   6   9   33.90    2.10
  -3   6   9   59.39    2.80
   3   6  -9   55.99    2.60
  -3   6   9   58.19    3.30
   3   6  -9   60.99    2.60
   3   6  -9   55.19    2.60
  -3   6   9   52.89    2.60
   3   6  -9   58.09    2.70
   2  -6  -9    1.70    1.10
  -2  -6   9    7.00    2.40
  -2   6   9    4.20    1.20
   2   6  -9    5.80    1.30
  -2   6   9    3.20    0.90
   2   6  -9    5.30    1.30
  -2   6   9    3.00    1.20
   2   6  -9    5.70    2.00
   2   6  -9    5.90    1.30
   1  -6  -9   20.80    1.50
  -1  -6   9   21.50    2.30
  -1   6   9   15.90    2.20
   1   6  -9   13.10    2.10
  -1   6   9   18.50    2.00
  -1   6   9   18.20    1.90
  -1   6   9   17.70    1.90
   1   6  -9   18.40    1.60
   1   6  -9   21.80    1.80
   0  -6   9    0.10    1.20
   0   6   9   -1.80    1.40
   0   6  -9    0.30    1.10
   0   6  -9   -0.60    1.00
   0   6  -9    0.80    0.80
   0   6   9   -1.00    0.90
   0   6   9   -0.20    0.80
   1  -6   9    5.20    1.70
   1   6   9    8.00    1.30
  -1   6  -9    8.00    1.50
   1   6   9    4.90    1.60
  -1   6  -9    7.80    1.60
   1   6   9    5.30    1.60
  -1   6  -9    6.40    1.30
   1   6   9    3.90    1.20
   2  -6   9    0.90    1.00
  -2   6  -9    1.40    0.70
  -2   6  -9    1.20    1.50
  -2   6  -9    0.60    0.70
   2   6   9    0.80    0.80
   2   6   9    0.30    0.80
   2   6   9    3.60    1.20
   2   6   9    0.00    0.90
   3  -6   9   17.60    2.30
  -3   6  -9   17.40    1.40
   3   6   9   16.00    1.60
   3   6   9   12.70    1.50
   3   6   9   16.50    1.60
  -3   6  -9   14.80    1.40
   3   6   9   14.10    2.90
  -3   6  -9   16.20    2.70
   4   6   9   17.60    1.50
  -4   6  -9   15.40    1.40
  -4   6  -9   16.00    1.30
   4   6   9   21.60    1.70
   4   6   9   15.40    1.70
  -5   6  -9    3.70    0.80
  -5   6  -9    4.40    0.90
  -6   6  -9   23.30    1.40
   6   6   9   22.30    1.30
  -6   6  -9   23.90    1.20
  -7   6  -9    2.20    0.60
  -7   6  -9    2.10    0.50
   7   6   9    1.10    0.50
   7   7  -9    4.10    0.60
   7   7  -9    4.80    0.60
   6  -7  -9    1.10    0.60
   6   7  -9    0.50    0.40
   6   7  -9   -0.10    0.70
   6   7  -9    0.90    0.50
   5  -7  -9    0.00    0.60
   5   7  -9    0.00    0.60
   5   7  -9   -0.20    0.40
  -5   7   9    0.40    0.60
  -5   7   9   -1.20    0.60
   5   7  -9    1.30    0.60
   4  -7  -9    0.10    0.60
  -4   7   9    0.50    0.70
   4   7  -9    0.40    0.80
   4   7  -9    1.90    0.70
   4   7  -9    0.10    0.50
  -4   7   9   -0.70    0.70
   3   7  -9    2.00    0.60
   3   7  -9    2.40    0.90
   3   7  -9    3.00    0.90
  -3   7   9    2.60    0.80
  -3   7   9    1.00    0.80
   2  -7  -9    4.00    1.30
  -2   7   9    5.10    1.40
   2   7  -9    4.60    1.10
   2   7  -9    5.10    1.60
   1  -7  -9   22.20    1.50
  -1   7   9   21.70    1.60
   1   7  -9   20.30    1.90
   1   7  -9   20.70    1.70
  -1   7   9   20.90    2.60
  -1   7   9   19.30    1.70
  -1   7   9   21.80    1.70
   0   7   9   81.29    3.30
   0   7   9   82.69    3.30
   0   7  -9   78.99    3.40
   0   7   9   80.19    4.10
   0   7  -9   82.39    3.20
   0   7   9   80.49    3.40
   1   7   9  239.78    7.90
  -1   7  -9  232.28    7.70
  -1   7  -9  238.88    7.90
   1   7   9  232.48    7.90
   1   7   9  234.68    7.80
   2   7   9    9.40    1.20
  -2   7  -9   10.30    1.30
   2   7   9    6.80    1.20
   2   7   9    8.90    1.30
  -2   7  -9    6.40    1.30
  -3   7  -9    6.00    1.10
   3   7   9    5.10    1.30
  -3   7  -9    7.40    1.10
   3   7   9    6.80    1.10
   3   7   9    4.60    1.10
   4   7   9    5.60    1.10
   4   7   9    5.90    1.00
  -4   7  -9    6.30    0.90
   4   7   9    7.90    1.40
  -4   7  -9    7.90    1.00
  -5   7  -9   -0.10    0.40
   5   7   9    0.50    0.50
  -5   7  -9    0.70    0.50
  -6   7  -9    6.20    0.80
  -6   7  -9    5.20    0.70
   6   7   9    7.30    0.80
   6   8  -9    6.80    0.60
   5  -8  -9    7.80    1.00
   5   8  -9    9.60    1.50
   5   8  -9    8.00    0.80
  -5   8   9    9.50    1.00
   5   8  -9    9.50    0.90
   4  -8  -9   21.60    1.30
   4   8  -9   18.70    1.40
   4   8  -9   21.60    1.30
  -4   8   9   20.10    1.20
  -4   8   9   19.10    1.30
   4   8  -9   19.40    1.20
   3  -8  -9   22.80    1.50
   3   8  -9   18.50    1.50
  -3   8   9   18.60    1.40
   3   8  -9   19.50    1.40
  -3   8   9   22.70    1.50
  -2   8   9    1.20    0.70
  -2   8   9    0.40    0.60
   2   8  -9   -0.30    0.90
   1  -8  -9  127.09    4.50
  -1   8   9  128.69    4.50
  -1   8   9  130.19    4.80
   0  -8  -9   11.20    1.10
   0   8   9   14.90    1.30
   0   8   9   12.60    1.30
   1   8   9    6.80    1.10
   1   8   9    7.30    1.20
   1   8   9    6.70    1.10
  -1   8  -9    5.60    1.20
   2   8   9   13.70    1.20
   2   8   9   14.30    1.80
  -2   8  -9   12.80    1.40
  -3   8  -9  127.19    4.40
   3   8   9  122.09    4.30
   3   8   9  124.39    4.30
   3   8   9  124.19    4.30
  -3   8  -9  122.49    4.60
  -4   8  -9    5.50    1.50
   4   8   9    4.30    0.90
   4   8   9    5.00    0.80
  -4   8  -9    5.80    0.80
   5   8   9    6.50    0.80
  -5   8  -9    6.10    0.70
   5   9  -9    4.60    0.60
   4  -9  -9   17.10    1.00
   4   9  -9   15.10    1.00
   4   9  -9   16.20    1.10
  -4   9   9   16.90    1.00
   3  -9  -9    4.60    0.80
  -3   9   9    3.30    0.80
   3   9  -9    2.70    0.90
  -3   9   9    4.30    0.70
  -2   9   9    4.70    0.90
  -2   9   9    5.10    0.90
  -1   9   9    0.40    0.50
  -1   9   9    1.20    0.50
   0  -9  -9   20.40    1.20
   0   9   9   21.50    1.30
   0   9   9   20.90    1.30
  -1  -9  -9    0.60    0.50
   1   9   9    0.80    0.50
  -1   9  -9    1.50    0.60
   1   9   9   -0.90    0.50
   1   9   9    0.40    0.50
  -2   9  -9   31.40    1.50
   2   9   9   29.10    1.50
   2   9   9   31.10    1.40
   2   9   9   30.00    1.50
   3   9   9   36.20    1.60
  -3   9  -9   37.00    1.60
   3   9   9   36.20    1.50
  -4  -9  -9   15.10    0.80
  -4   9  -9   15.80    1.00
   4   9   9   15.10    0.90
   3 -10  -9    0.90    0.50
  -3  10   9    1.80    0.50
  -1  10   9   15.70    1.00
  -1  10   9   16.40    1.00
   0  10   9    1.80    0.60
   0  10   9    2.90    0.70
  -1 -10  -9   14.10    0.90
   1  10   9   14.60    0.90
   1  10   9   13.00    0.90
  -2 -10  -9    0.20    0.40
  -9   0  10    2.70    0.60
   9   0 -10    2.20    0.60
   8   0 -10    5.90    1.10
  -8   0  10    4.00    0.80
   7   0 -10    4.60    1.30
   7   0 -10    5.90    1.30
   6   0 -10    7.70    1.40
  -6   0  10    7.20    2.10
   6   0 -10   11.70    1.40
   6   0 -10    9.80    1.20
   6   0 -10   12.70    1.60
   5   0 -10   22.60    1.60
   5   0 -10   22.30    1.70
  -5   0  10   23.80    2.00
   5   0 -10   19.40    1.70
   5   0 -10   20.40    1.90
   4   0 -10   93.09    3.80
   4   0 -10   88.89    3.70
   4   0 -10   96.49    3.60
   4   0 -10   90.19    3.60
  -4   0  10   94.39    3.90
  -3   0  10  234.38    8.20
  -2   0  10 1043.70   32.00
  -1   0  10  597.34   18.40
  -1   0  10  588.34   18.20
   0   0  10  294.47    9.30
   1   0  10  839.92   25.60
   2   0  10  282.47    9.60
  -2   0 -10  319.17    9.80
  -3   0 -10  161.28    5.60
  -3   0 -10  152.88    5.50
  -3   0 -10  153.18    5.40
   3   0  10  153.58    5.50
  -3   0 -10  154.48    5.50
  -4   0 -10   32.60    2.00
  -4   0 -10   34.60    2.30
  -4   0 -10   35.10    1.90
   4   0  10   32.40    2.00
  -4   0 -10   32.40    2.00
  -5   0 -10  315.07   10.50
  -5   0 -10  337.27   10.50
  -5   0 -10  322.27   10.30
   5   0  10  315.67   10.80
  -6   0 -10   93.49    3.70
   6   0  10  101.19    4.60
  -6   0 -10   90.79    3.60
   7   0  10   54.69    2.40
  -7   0 -10   51.79    2.30
  -7   0 -10   54.09    2.20
  -8   0 -10   24.00    1.30
  -8   0 -10   25.70    1.20
   9  -1 -10    6.90    1.00
  -9  -1  10    6.80    0.70
  -9   1  10    7.30    0.70
   9   1 -10    7.00    0.90
   8  -1 -10    5.80    1.10
   8   1 -10    4.00    1.10
  -8   1  10    5.50    0.80
   7  -1 -10    1.80    0.80
   7   1 -10    0.80    0.70
   7   1 -10   -0.20    0.70
   7   1 -10   -0.10    0.70
   6  -1 -10    0.20    0.70
  -6  -1  10    1.50    1.30
   6  -1 -10    0.90    1.00
   6   1 -10   -0.40    0.70
  -6   1  10    5.40    2.10
   6   1 -10    1.70    0.90
   6   1 -10   -0.20    0.60
   5  -1 -10   49.90    2.40
  -5  -1  10   46.80    2.80
   5  -1 -10   48.90    2.50
   5  -1 -10   47.90    2.50
   5   1 -10   50.39    2.40
  -5   1  10   51.79    2.90
   5   1 -10   52.49    2.50
   5   1 -10   50.29    2.30
   5   1 -10   50.19    2.50
  -4  -1  10   58.29    2.90
   4  -1 -10   61.59    2.70
   4  -1 -10   58.09    2.80
   4  -1 -10   61.89    2.70
   4   1 -10   60.09    2.60
   4   1 -10   60.49    2.80
   4   1 -10   63.99    2.70
   4   1 -10   61.79    2.80
  -4   1  10   65.09    3.00
  -3  -1  10   33.80    2.20
  -3   1  10   30.90    1.70
  -3   1  10   30.50    1.80
   3   1 -10   28.70    2.00
  -2  -1  10  124.89    4.70
  -2  -1  10  135.89    4.30
  -2   1  10  127.89    4.60
  -2   1  10  128.09    4.40
  -1  -1  10  146.09    5.20
  -1  -1  10  152.58    5.00
  -1   1  10  146.89    5.00
  -1   1  10  153.58    5.20
   0  -1  10   73.39    2.80
   0   1  10   76.09    2.80
   0   1  10   76.99    2.90
   1  -1  10  354.66   10.80
   1   1  10  327.97   10.80
  -1   1 -10  341.17   11.00
   2  -1  10   71.69    3.00
   2   1  10   77.39    3.00
  -2   1 -10   72.19    3.10
  -3  -1 -10   11.90    1.50
   3  -1  10    9.90    1.10
  -3  -1 -10   10.10    1.40
  -3  -1 -10    9.40    1.50
  -3   1 -10    8.60    1.30
  -3   1 -10   10.60    1.30
  -3   1 -10   10.70    1.30
   3   1  10    9.40    1.10
  -3   1 -10    8.20    1.20
   4  -1  10   13.50    1.90
  -4  -1 -10   13.70    1.80
  -4  -1 -10   12.90    1.30
   4   1  10   13.10    2.00
  -4   1 -10   14.00    1.30
  -4   1 -10   13.40    1.40
  -4   1 -10   13.50    1.50
  -4   1 -10   14.40    1.80
  -5  -1 -10  330.27   10.20
   5  -1  10  311.87   10.50
  -5  -1 -10  299.07   10.00
  -5   1 -10  308.37   10.20
  -5   1 -10  312.47   10.10
  -5   1 -10  304.77   10.80
   5   1  10  323.47   10.50
  -5   1 -10  320.67   10.20
  -6  -1 -10   31.30    1.90
  -6  -1 -10   33.40    1.90
  -6   1 -10   30.80    1.90
  -6   1 -10   31.00    1.90
  -6   1 -10   32.00    1.70
   6   1  10   31.10    1.90
   7  -1  10  123.59    4.80
  -7  -1 -10  104.99    3.90
  -7   1 -10  112.29    4.00
   7   1  10  102.69    3.90
  -8  -1 -10    3.70    0.60
  -8   1 -10    4.50    0.70
  -8   1 -10    4.00    0.60
   9  -2 -10   -0.40    1.20
  -9  -2  10    0.10    0.30
  -9   2  10    0.20    0.40
   9   2 -10    0.00    0.40
   8  -2 -10   11.30    1.20
  -8   2  10   11.10    1.00
   8   2 -10   10.90    1.00
   8   2 -10   10.50    1.10
   8   2 -10   12.50    1.10
   7  -2 -10   43.90    2.20
   7   2 -10   44.40    2.10
   7   2 -10   45.30    2.20
   7   2 -10   42.10    2.20
  -7   2  10   45.80    2.10
  -6  -2  10   19.80    2.70
   6  -2 -10   18.60    1.60
   6   2 -10   20.90    1.50
  -6   2  10   21.60    2.90
   6   2 -10   22.40    1.60
   6   2 -10   23.10    1.60
   6   2 -10   21.20    2.10
   5  -2 -10  289.37    9.50
  -5  -2  10  279.17   10.00
   5  -2 -10  282.27    9.40
   5   2 -10  283.27    9.80
   5   2 -10  285.57    9.40
   5   2 -10  287.87    9.40
   5   2 -10  299.17    9.50
  -5   2  10  299.67   10.10
   4  -2 -10   -1.10    1.00
   4  -2 -10    0.10    0.80
   4  -2 -10    1.10    0.70
  -4  -2  10    0.50    0.80
  -4   2  10   -0.50    0.80
   4   2 -10    1.90    0.90
   4   2 -10    1.50    0.90
   4   2 -10    0.00    0.70
   4   2 -10    0.10    0.70
   3  -2 -10  334.77   10.70
  -3  -2  10  357.06   11.00
   3  -2 -10  319.57   10.60
   3   2 -10  305.37   10.70
   3   2 -10  335.07   10.60
  -3   2  10  342.77   10.60
  -3   2  10  330.77   10.90
   3   2 -10  332.77   10.60
   3   2 -10  326.97   10.60
  -2  -2  10   32.20    2.00
  -2  -2  10   33.50    1.50
  -2   2  10   32.40    1.80
  -2   2  10   34.60    1.70
  -1  -2  10  129.49    4.30
  -1   2  10  118.69    4.40
  -1   2  10  130.59    4.50
   0  -2  10   -0.10    0.40
   0   2  10   -0.30    0.30
   0   2  10   -0.40    0.50
   1  -2  10    1.30    0.50
   1   2  10    3.50    1.00
   1   2  10    2.00    0.70
  -1   2 -10    2.20    0.90
   2  -2  10   12.00    1.00
  -2   2 -10   10.00    1.90
   2   2  10    8.90    1.00
  -2   2 -10    7.00    1.30
  -2   2 -10    8.40    1.30
   3  -2  10  228.18    7.60
  -3  -2 -10  207.18    7.10
   3   2  10  223.78    7.30
  -3   2 -10  210.48    7.20
  -3   2 -10  194.98    7.50
  -3   2 -10  219.88    7.10
  -3   2 -10  212.58    7.10
  -4  -2 -10   34.60    2.00
   4  -2  10   39.80    2.30
   4   2  10   37.70    2.20
  -4   2 -10   31.00    2.50
  -4   2 -10   37.40    1.90
  -4   2 -10   36.40    2.00
  -4   2 -10   37.20    2.00
   5  -2  10  253.77    8.90
  -5  -2 -10  269.07    8.50
  -5   2 -10  264.07    9.40
   5   2  10  245.18    8.90
  -5   2 -10  249.38    8.40
  -5   2 -10  254.67    8.50
  -5   2 -10  254.57    8.40
  -6  -2 -10    2.30    0.70
  -6   2 -10    4.00    1.00
   6   2  10    1.50    0.90
   6   2  10    5.00    1.40
  -6   2 -10    2.30    0.70
  -6   2 -10    2.20    0.70
  -7  -2 -10    0.20    0.50
   7   2  10   -1.10    0.70
  -7   2 -10    0.00    0.50
  -7   2 -10    0.00    0.60
  -7   2 -10    0.40    0.40
  -8  -2 -10   12.20    0.80
  -8   2 -10   12.70    0.90
  -8   2 -10   12.00    0.80
  -9  -3  10    3.00    0.50
   9   3 -10    3.50    0.70
   8  -3 -10    0.00    0.60
   8   3 -10    0.00    0.60
  -8   3  10   -0.50    0.50
   8   3 -10    0.50    0.50
   8   3 -10    0.70    0.50
   7  -3 -10   28.80    1.70
   7   3 -10   28.70    1.70
  -7   3  10   29.10    1.70
   7   3 -10   30.90    1.70
   7   3 -10   30.20    1.80
   6  -3 -10   -1.00    0.70
   6   3 -10    0.20    0.60
   6   3 -10    0.60    0.70
  -6   3  10    1.90    0.80
   6   3 -10    1.30    0.70
   6   3 -10    0.80    0.60
   5  -3 -10   55.19    3.60
  -5  -3  10   45.40    3.00
   5  -3 -10   48.40    2.40
   5   3 -10   49.90    2.30
  -5   3  10   44.60    3.20
   5   3 -10   47.00    2.50
   5   3 -10   47.30    2.40
   5   3 -10   48.60    2.40
   4  -3 -10  139.39    5.10
   4  -3 -10  138.19    5.10
   4   3 -10  140.89    5.10
  -4   3  10  141.69    5.60
   4   3 -10  140.79    5.00
   4   3 -10  146.39    5.10
   4   3 -10  141.99    5.10
  -3  -3  10  166.28    6.00
   3  -3 -10  163.28    5.70
   3  -3 -10  166.38    5.80
  -3   3  10  144.49    5.90
  -3   3  10  176.88    5.80
   3   3 -10  164.58    5.70
   3   3 -10  169.78    5.80
   3   3 -10  168.38    5.70
   3   3 -10  158.68    5.90
  -3   3  10  166.48    6.00
  -2  -3  10    2.70    1.40
   2  -3 -10    2.20    0.90
  -2   3  10    3.40    1.10
   2   3 -10    4.00    1.20
   2   3 -10    0.50    0.90
   2   3 -10    2.50    0.90
  -2   3  10    1.60    0.60
  -1  -3  10  280.47    8.70
  -1   3  10  262.27    8.80
   1   3 -10  283.07    9.00
   1   3 -10  260.67    9.00
  -1   3  10  283.27    9.00
   0  -3  10  482.75   14.70
   0   3  10  438.06   14.80
   0   3 -10  491.85   15.20
   1  -3  10   26.30    1.50
  -1   3 -10   23.20    1.60
  -1   3 -10   24.20    1.70
   1   3  10   24.30    1.50
  -1   3 -10   23.60    2.30
  -1   3 -10   24.90    1.70
   1   3  10   23.90    1.80
   2  -3  10   31.00    1.80
  -2   3 -10   29.70    2.10
  -2   3 -10   28.60    1.80
   2   3  10   29.50    1.70
  -2   3 -10   27.90    1.90
  -2   3 -10   30.30    1.80
   2   3  10   35.40    2.00
   3  -3  10   23.40    1.70
  -3  -3 -10   23.70    1.90
  -3   3 -10   21.90    1.60
   3   3  10   22.20    1.60
  -3   3 -10   21.80    1.90
  -3   3 -10   21.00    1.50
   3   3  10   21.80    1.80
  -3   3 -10   23.50    1.60
   4  -3  10   72.89    3.30
  -4  -3 -10   73.29    3.10
  -4   3 -10   74.59    3.80
   4   3  10   72.79    3.40
  -4   3 -10   72.79    3.00
  -4   3 -10   72.99    3.10
  -4   3 -10   75.09    3.00
  -5  -3 -10    9.20    1.20
   5  -3  10    6.60    2.20
  -5   3 -10    6.90    1.10
  -5   3 -10    8.10    1.10
  -5   3 -10    7.00    2.90
   5   3  10    6.50    1.60
   5   3  10    7.70    1.50
  -5   3 -10    9.20    1.20
  -6  -3 -10    9.80    1.10
  -6   3 -10    8.00    1.00
  -6   3 -10    7.90    1.10
  -6   3 -10    9.80    1.20
  -7  -3 -10    0.50    0.50
  -7   3 -10    0.60    0.60
   7   3  10    0.30    0.70
  -7   3 -10    0.50    0.40
  -7   3 -10    0.90    0.50
  -8  -3 -10    9.90    0.80
  -8   3 -10   10.60    0.70
  -8   3 -10   12.00    0.80
  -8  -4  10    5.60    0.70
   8  -4 -10    7.00    1.00
   8   4 -10    5.50    0.70
   8   4 -10    5.20    0.70
   8   4 -10    5.40    0.80
   7  -4 -10    1.40    0.60
   7   4 -10    2.00    0.60
   6  -4 -10   33.40    1.90
   6   4 -10   31.80    1.80
   6   4 -10   31.90    1.80
   6   4 -10   31.80    1.90
   6   4 -10   29.30    2.00
   5  -4 -10   26.20    1.70
  -5  -4  10   21.00    2.90
   5   4 -10   24.00    1.60
   5   4 -10   25.20    1.70
   5   4 -10   24.90    1.60
  -5   4  10   20.40    3.30
   5   4 -10   22.80    1.60
   4  -4 -10   41.80    2.40
  -4  -4  10   42.90    2.90
   4  -4 -10   44.30    2.30
  -4   4  10   42.40    2.80
  -4   4  10   48.50    2.90
  -4   4  10   41.50    3.00
   4   4 -10   47.50    2.30
   4   4 -10   45.00    2.20
   4   4 -10   43.30    2.20
   4   4 -10   42.70    3.00
   3  -4 -10  195.88    6.70
  -3  -4  10  194.78    7.00
   3  -4 -10  190.58    6.60
   3   4 -10  197.18    6.60
  -3   4  10  195.28    6.80
   3   4 -10  196.98    6.70
   3   4 -10  196.58    6.80
  -3   4  10  188.38    7.00
   3   4 -10  195.98    6.60
  -3   4  10  198.68    6.80
  -2  -4  10   10.50    1.40
   2  -4 -10   10.60    1.40
   2   4 -10    8.90    1.40
  -2   4  10   14.30    1.60
   2   4 -10    9.20    1.30
  -2   4  10   11.30    1.40
   2   4 -10    8.40    1.50
  -1  -4  10    0.90    0.70
   1  -4 -10    0.50    0.80
  -1   4  10    1.90    0.90
   1   4 -10    0.40    0.90
  -1   4  10    1.70    0.60
   1   4 -10   -0.90    1.20
   1   4 -10    0.60    0.80
   0  -4  10  223.38    7.30
   0   4  10  229.88    7.60
   0   4 -10  210.38    7.40
   0   4  10  208.98    7.30
   0   4  10  214.78    7.40
   0   4 -10  225.88    7.30
   0   4 -10  223.48    7.30
   1  -4  10   50.49    2.40
   1   4  10   51.79    2.50
  -1   4 -10   50.39    2.40
   1   4  10   47.80    2.50
   1   4  10   47.80    2.50
  -1   4 -10   51.69    2.60
  -1   4 -10   52.19    2.80
  -1   4 -10   49.10    2.30
   2  -4  10  277.47    9.20
  -2   4 -10  286.87    9.10
   2   4  10  254.37    9.00
   2   4  10  279.17    9.00
   2   4  10  276.47    9.30
  -2   4 -10  286.27    9.00
   3  -4  10   44.90    2.50
  -3   4 -10   43.00    2.20
  -3   4 -10   38.50    2.70
  -3   4 -10   45.80    2.10
   3   4  10   43.50    2.40
   3   4  10   43.80    2.20
  -3   4 -10   43.50    2.20
  -4  -4 -10   23.70    1.80
   4  -4  10   23.80    2.30
  -4   4 -10   27.30    1.70
   4   4  10   26.70    1.80
  -4   4 -10   28.00    2.70
   4   4  10   24.10    2.00
  -4   4 -10   27.10    1.60
  -4   4 -10   28.70    1.70
   4   4  10   24.00    2.50
  -5   4 -10   11.70    1.20
   5   4  10    7.50    1.40
   5   4  10    9.70    1.50
  -5   4 -10    8.00    1.10
  -5   4 -10    8.40    1.20
  -6  -4 -10    1.00    1.20
  -6  -4 -10    0.40    1.00
  -6   4 -10    3.90    1.00
  -6   4 -10    1.10    0.60
  -6   4 -10    2.00    0.60
   6   4  10    2.40    0.70
  -7  -4 -10    1.80    0.50
  -7   4 -10    0.90    0.40
  -7   4 -10    2.70    0.80
  -7   4 -10    1.70    0.60
   7   4  10    0.90    0.60
  -8  -4 -10    0.50    0.50
  -8   4 -10    0.10    0.30
  -8  -5  10    0.70    0.60
   8   5 -10    0.40    0.40
   8   5 -10    0.50    0.50
   7  -5 -10    2.40    0.60
   7   5 -10    2.20    0.70
   7   5 -10    2.40    0.70
   7   5 -10    3.00    0.70
   6  -5 -10    5.00    1.10
   6   5 -10    4.00    1.10
   6   5 -10    4.00    1.00
   6   5 -10    3.60    0.90
   6   5 -10    3.90    1.00
   5  -5 -10  236.98    8.00
   5   5 -10  244.68    8.00
   5   5 -10  243.88    7.90
   5   5 -10  238.68    8.10
   5   5 -10  237.08    8.00
   4  -5 -10   15.00    1.50
  -4  -5  10   17.50    3.00
   4   5 -10   16.20    1.40
  -4   5  10    9.60    3.00
   4   5 -10   18.20    1.40
  -4   5  10   17.90    1.80
   4   5 -10   14.50    1.60
   4   5 -10   13.90    1.40
  -3  -5  10  310.37   10.30
   3  -5 -10  303.27    9.70
   3   5 -10  307.77    9.80
   3   5 -10  296.37    9.80
   3   5 -10  301.67    9.70
  -3   5  10  263.07   10.10
  -3   5  10  301.67   10.10
   3   5 -10  299.67    9.60
  -2  -5  10    0.10    1.20
   2  -5 -10    0.80    0.80
  -2   5  10    0.10    0.80
   2   5 -10   -0.20    0.80
   2   5 -10    1.50    0.80
  -2   5  10    2.00    0.80
   2   5 -10   -1.70    1.20
   2   5 -10    1.20    0.70
   1  -5 -10   21.50    1.60
   1   5 -10   17.40    1.60
   1   5 -10   22.10    1.60
  -1   5  10   19.80    1.60
  -1   5  10   19.20    1.70
   1   5 -10   20.00    2.00
   0  -5  10    0.90    0.90
   0   5  10    1.20    0.80
   0   5  10    1.50    0.80
   0   5  10    1.70    0.80
   0   5 -10    1.80    0.80
   0   5 -10    1.80    0.90
   0   5 -10    2.00    1.00
   1  -5  10    0.90    0.80
  -1   5 -10   -0.60    0.90
  -1   5 -10    1.40    0.90
   1   5  10    1.00    0.70
   1   5  10    0.90    0.90
  -1   5 -10    0.80    0.70
   1   5  10    0.70    0.70
  -1   5 -10    1.80    1.10
   2  -5  10  230.38    7.80
  -2   5 -10  233.78    7.60
   2   5  10  219.98    7.50
  -2   5 -10  226.68    8.20
  -2   5 -10  204.98    7.80
   2   5  10  222.88    7.70
   2   5  10  226.88    7.90
  -2   5 -10  228.28    7.50
   3  -5  10   -1.30    1.00
  -3   5 -10    0.30    0.60
   3   5  10    0.30    1.10
  -3   5 -10   -0.30    0.50
   3   5  10    0.60    0.80
  -3   5 -10   -0.70    1.50
   3   5  10   -1.80    1.00
  -3   5 -10    1.20    0.90
   3   5  10    0.10    1.10
  -4   5 -10   53.39    2.40
  -4   5 -10   54.59    2.50
  -4   5 -10   56.29    2.40
   4   5  10   51.39    2.50
   4   5  10   50.19    2.50
  -5   5 -10    8.40    1.00
  -5   5 -10    5.70    1.20
  -5   5 -10    6.20    1.10
   5   5  10    7.10    1.20
  -6  -5 -10   16.60    1.30
  -6   5 -10   17.00    1.20
  -6   5 -10   18.20    1.10
   6   5  10   15.20    1.20
  -7   5 -10    1.30    0.50
  -7   5 -10    2.20    0.50
   7   5  10    1.80    0.60
   7  -6 -10    0.70    0.90
   7   6 -10    0.40    0.40
   7   6 -10    0.20    0.40
   7   6 -10   -0.40    0.30
   6  -6 -10   -0.50    0.50
   6   6 -10    0.20    0.50
   6   6 -10    1.70    0.60
   6   6 -10    0.30    0.40
   5  -6 -10   20.80    1.50
   5   6 -10   22.30    1.90
   5   6 -10   19.90    1.40
   5   6 -10   20.50    1.50
   5   6 -10   21.00    1.50
   4  -6 -10   37.90    2.10
   4   6 -10   37.70    2.00
   4   6 -10   37.60    2.00
   4   6 -10   37.10    2.00
  -4   6  10   36.50    2.10
   4   6 -10   39.30    2.10
   3  -6 -10    0.10    0.90
  -3   6  10    1.30    0.80
   3   6 -10    2.20    1.00
   3   6 -10    1.50    0.70
  -3   6  10    3.10    1.40
   3   6 -10    2.70    0.90
   3   6 -10    2.20    0.80
   2  -6 -10  323.87   10.40
  -2  -6  10  320.37   11.20
  -2   6  10  314.67   11.00
  -2   6  10  331.07   10.60
   2   6 -10  310.37   10.50
   2   6 -10  330.97   10.50
   2   6 -10  332.57   10.40
   2   6 -10  319.67   10.30
  -1  -6  10   26.80    2.80
   1  -6 -10   27.00    1.70
   1   6 -10   28.70    1.70
  -1   6  10   22.90    2.30
  -1   6  10   28.50    1.90
   1   6 -10   25.70    1.80
   0  -6  10   82.79    4.10
   0   6  10   82.89    3.30
   0   6 -10   75.89    3.20
   0   6  10   84.39    3.80
   0   6 -10   74.09    3.40
   0   6 -10   80.19    3.30
   0   6  10   77.39    3.30
   1  -6  10   70.29    3.60
   1   6  10   73.69    3.10
   1   6  10   72.39    3.10
   1   6  10   76.49    3.60
  -1   6 -10   71.29    3.00
   1   6  10   67.89    3.20
  -1   6 -10   75.19    3.10
  -1   6 -10   74.59    3.10
   2  -6  10   32.30    2.80
  -2   6 -10   29.00    1.80
  -2   6 -10   28.40    3.10
  -2   6 -10   28.90    1.90
   2   6  10   28.70    2.00
   2   6  10   28.20    2.70
  -2   6 -10   26.50    1.70
   2   6  10   26.40    1.80
   2   6  10   30.20    1.90
  -3   6 -10  144.29    5.10
  -3   6 -10  145.79    5.20
   3   6  10  140.49    5.10
   3   6  10  144.59    5.10
  -3   6 -10  142.89    5.00
   3   6  10  140.59    5.10
  -4   6 -10   13.40    1.20
  -4   6 -10   10.70    1.60
   4   6  10   13.80    1.50
   4   6  10   11.90    1.30
   4   6  10    8.80    1.50
  -5   6 -10    9.60    1.00
  -5   6 -10   10.60    0.90
   5   6  10   11.10    1.10
  -6  -6 -10    1.30    0.50
  -6   6 -10    1.10    0.50
   6   6  10    1.90    0.60
  -6   6 -10    2.20    0.60
  -7   6 -10    3.30    0.50
  -7   6 -10    2.90    0.60
   7   7 -10    0.30    0.30
   7   7 -10   -0.10    0.30
   6  -7 -10    1.20    0.60
   6   7 -10    0.30    0.50
   6   7 -10    0.10    0.40
   6   7 -10    0.60    0.40
   5  -7 -10   -0.10    0.60
   5   7 -10    0.00    0.40
   5   7 -10    0.30    0.50
   5   7 -10    0.00    0.60
  -5   7  10    1.00    0.70
   4  -7 -10    0.80    0.70
  -4   7  10    2.10    0.70
   4   7 -10    1.40    0.60
  -3   7  10   57.39    2.60
   3   7 -10   56.69    2.60
   3   7 -10   53.59    2.50
  -3   7  10   55.19    2.50
   3   7 -10   57.09    2.50
   3   7 -10   58.79    2.50
   2  -7 -10    6.80    1.30
   2   7 -10    9.00    1.30
  -2   7  10    6.60    1.40
   2   7 -10    6.90    1.40
  -2   7  10    8.70    1.30
   2   7 -10    7.50    1.30
   1  -7 -10   48.90    2.20
   1   7 -10   45.40    2.40
  -1   7  10   46.90    2.40
   1   7 -10   47.00    2.20
  -1   7  10   45.30    2.30
   0  -7 -10    6.60    1.10
   0   7  10    6.50    1.50
   0   7  10    6.10    1.30
   0   7 -10    9.40    1.60
   0   7 -10    7.40    1.30
   0   7 -10   11.10    1.70
   0   7  10    8.00    1.20
  -1   7 -10   24.70    1.60
   1   7  10   25.10    1.70
   1   7  10   24.00    1.70
  -1   7 -10   24.30    1.70
   1   7  10   23.70    1.80
   2   7  10   61.19    2.60
   2   7  10   60.29    2.70
   2   7  10   60.19    2.60
  -2   7 -10   58.89    2.50
  -2   7 -10   59.09    2.60
  -3   7 -10    2.90    1.00
   3   7  10    3.00    0.80
   3   7  10    3.80    1.20
  -3   7 -10    4.70    1.00
  -4   7 -10   10.60    1.00
   4   7  10    9.60    1.20
   4   7  10   12.90    1.40
  -4   7 -10   11.40    1.00
   4   7  10    9.90    1.10
  -5   7 -10    0.50    0.40
   5   7  10    0.40    0.50
  -5   7 -10    0.80    0.40
  -6  -7 -10    1.20    0.40
  -6   7 -10    1.60    0.40
  -6   7 -10    2.40    0.50
   6   8 -10    0.50    0.30
   6   8 -10    0.40    0.40
   5  -8 -10    0.20    0.50
   5   8 -10    1.10    0.60
  -5   8  10   -0.50    0.60
   5   8 -10    1.10    0.40
   5   8 -10    0.80    0.50
   4  -8 -10    1.70    0.50
   4   8 -10    1.50    0.50
   4   8 -10    1.30    0.60
  -4   8  10    0.70    0.50
   4   8 -10    0.90    0.70
   3  -8 -10    1.20    0.50
  -3   8  10    0.50    0.70
   3   8 -10    0.70    0.90
   3   8 -10    1.10    0.80
  -3   8  10    2.00    0.60
   3   8 -10    0.40    0.60
  -2   8  10   13.30    1.40
  -2   8  10   12.60    1.20
   1  -8 -10    7.50    1.70
  -1   8  10   11.30    1.20
  -1   8  10    8.60    1.20
   0  -8 -10    5.40    0.90
   0   8  10    4.80    1.20
   0   8  10    7.10    1.10
  -1  -8 -10   34.90    1.70
  -1   8 -10   32.30    1.80
   1   8  10   33.20    1.80
   1   8  10   33.30    1.70
   1   8  10   32.00    1.80
  -2   8 -10    4.70    0.90
  -2   8 -10    4.80    1.20
   2   8  10    3.50    0.90
   2   8  10    4.30    1.00
   2   8  10    5.60    1.00
   3   8  10   25.90    1.40
  -3   8 -10   27.00    1.40
   3   8  10   28.00    1.40
  -3   8 -10   23.30    1.40
   3   8  10   28.00    1.50
  -4   8 -10   34.70    1.60
  -4   8 -10   29.40    1.50
   4   8  10   36.60    1.60
  -5  -8 -10    4.70    0.60
  -5   8 -10    6.40    0.60
   4  -9 -10    0.20    0.50
   4   9 -10    1.00    0.60
  -4   9  10    0.10    0.40
   3  -9 -10    6.30    0.80
  -3   9  10    4.80    0.70
   2  -9 -10    3.10    0.70
  -2   9  10    2.20    0.50
   1  -9 -10    8.50    1.70
  -1   9  10    2.10    0.70
  -1   9  10    4.20    0.80
   0  -9 -10   47.40    1.90
   0   9  10   51.09    2.30
   0   9  10   48.60    2.00
  -1  -9 -10    5.00    0.70
   1   9  10    5.50    0.80
   1   9  10    5.80    0.90
  -2  -9 -10    6.80    0.70
   2   9  10    7.70    1.00
  -2   9 -10    6.80    0.80
   2   9  10    6.80    0.90
  -3  -9 -10   14.30    0.80
  -3   9 -10   13.50    1.00
  -4  -9 -10    2.20    0.40
  -4   9 -10    3.10    0.50
   2 -10 -10    9.60    0.70
  -1  10  10   10.30    0.80
   0  10  10   -0.10    0.30
   1  10  10    0.70    0.40
  -9   0  11    0.40    0.40
   9   0 -11    0.10    0.60
   8   0 -11    0.70    0.60
  -8   0  11   -0.40    0.40
   7   0 -11    0.30    0.70
   7   0 -11    0.90    0.70
   7   0 -11    0.50    0.80
   6   0 -11    0.00    0.60
  -6   0  11   -0.40    1.40
   6   0 -11    0.00    0.70
   6   0 -11    0.00    0.90
   5   0 -11   -1.00    0.70
   5   0 -11    0.90    1.10
   5   0 -11   -0.10    1.00
  -5   0  11    0.10    1.00
   4   0 -11    1.30    0.90
   4   0 -11   -1.10    0.70
  -4   0  11    0.50    0.80
   4   0 -11    0.20    0.70
   4   0 -11    0.40    1.10
  -3   0  11   -0.10    0.70
   3   0 -11    0.30    0.80
   3   0 -11   -0.40    0.90
   3   0 -11   -1.30    1.30
   3   0 -11   -0.10    0.80
  -2   0  11   -0.20    0.50
  -2   0  11    0.30    0.60
  -1   0  11    0.20    0.40
  -1   0  11   -0.50    0.50
   0   0  11   -0.10    0.40
   2   0  11    0.60    0.50
  -2   0 -11    1.20    0.90
  -2   0 -11    2.70    0.90
  -3   0 -11    0.70    0.90
   3   0  11    0.50    0.50
  -3   0 -11    2.00    0.80
  -3   0 -11   -0.50    0.90
  -3   0 -11    1.30    0.80
  -4   0 -11    0.50    0.80
  -4   0 -11    0.10    0.70
  -4   0 -11   -1.80    2.30
   4   0  11    0.00    0.90
  -4   0 -11    0.60    0.70
  -5   0 -11   -0.30    0.80
  -5   0 -11    2.50    0.80
   5   0  11    1.60    1.10
  -5   0 -11    0.30    0.60
  -6   0 -11   -0.30    0.60
  -6   0 -11   -0.20    0.60
  -7   0 -11   -0.50    0.50
  -7   0 -11    0.10    0.50
  -8   0 -11    0.20    0.30
  -9  -1  11    5.80    0.60
   9  -1 -11    7.10    0.90
  -9   1  11    6.70    0.60
   8  -1 -11   25.50    1.50
   8   1 -11   23.60    1.50
   8   1 -11   27.10    1.50
  -8   1  11   24.40    1.30
   7  -1 -11    9.30    1.60
   7   1 -11    7.60    1.30
   7   1 -11    7.70    1.10
   7   1 -11    7.70    1.20
   6  -1 -11   17.30    1.50
   6  -1 -11   17.90    1.60
  -6  -1  11   14.50    2.50
   6   1 -11   19.50    1.40
   6   1 -11   18.80    1.60
   6   1 -11   17.20    1.50
  -6   1  11   16.70    2.70
   6   1 -11   18.00    1.50
   5  -1 -11   66.79    2.90
   5  -1 -11   65.29    2.80
  -5  -1  11   66.19    3.40
  -5   1  11   60.69    3.30
   5   1 -11   61.49    2.70
   5   1 -11   60.39    2.90
   5   1 -11   57.39    3.70
   5   1 -11   63.39    2.90
   4  -1 -11   31.20    1.90
   4  -1 -11   29.40    2.00
   4  -1 -11   34.10    1.80
  -4  -1  11   29.20    2.10
  -4   1  11   26.20    2.00
   4   1 -11   28.10    1.90
   4   1 -11   31.10    2.00
   4   1 -11   30.10    1.70
   4   1 -11   31.30    1.80
  -3  -1  11   36.30    2.20
   3  -1 -11   36.80    2.20
   3  -1 -11   37.30    2.20
   3  -1 -11   39.30    2.00
  -3   1  11   37.10    2.10
   3   1 -11   37.50    2.00
   3   1 -11   37.60    2.30
   3   1 -11   40.00    2.10
  -3   1  11   38.50    2.00
   3   1 -11   36.90    2.00
   2  -1 -11   12.00    1.40
  -2  -1  11   13.40    1.30
  -2  -1  11   15.90    1.20
   2   1 -11    9.90    1.40
  -2   1  11   14.00    1.30
  -2   1  11   12.80    1.10
  -1  -1  11  125.19    4.70
  -1  -1  11  125.99    4.40
  -1   1  11  131.39    4.50
  -1   1  11  135.29    4.70
   0  -1  11  271.37    8.70
   0   1  11  265.37    8.70
   0   1  11  276.97    8.80
   1  -1  11   51.19    2.90
   1   1  11   45.00    2.10
  -2  -1 -11   15.30    1.60
  -2  -1 -11   16.90    2.40
  -2   1 -11   19.60    1.50
  -2   1 -11   19.30    1.60
  -2   1 -11   18.20    1.40
  -2   1 -11   17.50    1.50
   2   1  11   17.40    1.30
   3  -1  11   48.70    2.40
  -3  -1 -11   55.09    2.40
  -3   1 -11   50.59    2.30
  -3   1 -11   46.20    2.60
   3   1  11   50.89    2.40
  -3   1 -11   49.80    2.40
  -3   1 -11   48.00    2.30
  -4  -1 -11  301.57    9.70
   4  -1  11  305.77   10.00
  -4  -1 -11  302.67    9.80
  -4   1 -11  290.97    9.60
  -4   1 -11  287.07    9.80
   4   1  11  300.07    9.90
  -4   1 -11  288.37   10.20
  -4   1 -11  302.17    9.80
  -5  -1 -11  362.76   11.30
   5  -1  11  350.46   11.80
  -5  -1 -11  346.47   11.20
  -5   1 -11  340.97   12.30
  -5   1 -11  352.86   11.40
  -5   1 -11  355.86   11.30
  -5   1 -11  361.86   11.30
   5   1  11  351.76   11.80
  -6  -1 -11    0.60    0.60
  -6  -1 -11    1.80    0.80
  -6   1 -11    2.00    0.60
  -6   1 -11    1.50    0.70
  -6   1 -11    1.60    0.70
  -7  -1 -11   70.29    2.80
  -7   1 -11   75.49    2.80
  -7   1 -11   73.49    2.80
  -8  -1 -11    1.90    0.50
  -8   1 -11    1.90    0.40
  -8   1 -11    1.60    0.50
  -9  -2  11    5.50    0.60
   9   2 -11    5.00    0.70
  -9   2  11    4.30    0.60
   8  -2 -11    0.40    0.60
  -8   2  11   -0.10    0.50
   8   2 -11    0.10    0.70
   8   2 -11    1.00    0.50
   8   2 -11    0.40    0.60
   7  -2 -11   10.80    1.20
   7   2 -11   11.50    1.10
  -7   2  11   11.60    1.20
   7   2 -11   12.60    1.20
   7   2 -11   10.10    1.20
   6  -2 -11   45.00    2.40
   6  -2 -11   44.50    2.40
   6   2 -11   45.60    2.30
   6   2 -11   46.00    2.20
   6   2 -11   45.70    2.30
   6   2 -11   46.10    2.30
  -5  -2  11   16.70    2.20
   5  -2 -11   17.00    1.70
   5  -2 -11   16.30    1.50
  -5   2  11   17.40    2.20
   5   2 -11   17.90    1.50
   5   2 -11   17.50    1.60
   5   2 -11   15.40    1.40
   5   2 -11   15.90    1.50
   4  -2 -11   41.90    2.20
   4  -2 -11   43.60    2.30
  -4  -2  11   42.50    2.60
   4  -2 -11   42.10    2.30
   4   2 -11   41.30    2.20
  -4   2  11   40.00    3.40
   4   2 -11   41.70    2.30
   4   2 -11   43.50    2.20
   4   2 -11   42.50    2.10
   3  -2 -11    3.40    0.90
   3  -2 -11    3.30    0.90
  -3  -2  11    3.00    1.00
   3  -2 -11    5.60    1.40
  -3   2  11    3.30    1.20
   3   2 -11    3.90    1.00
  -3   2  11    3.50    1.20
   3   2 -11    3.40    0.80
   3   2 -11    2.90    1.10
   3   2 -11    4.90    1.10
   2  -2 -11   52.99    2.40
  -2  -2  11   51.79    2.50
   2  -2 -11   53.09    2.60
  -2   2  11   53.39    2.50
   2   2 -11   48.90    2.30
   2   2 -11   49.90    2.40
   2   2 -11   51.59    2.40
  -2   2  11   52.99    2.30
  -1  -2  11    9.20    1.10
   1  -2 -11   10.20    1.30
  -1  -2  11    9.10    1.20
   1   2 -11    8.10    1.40
  -1   2  11   10.20    1.00
   1   2 -11    7.70    1.30
  -1   2  11    9.40    1.20
   0  -2  11    0.30    0.50
   0  -2 -11    0.50    0.80
   0   2  11    0.60    0.60
   0   2 -11    0.50    0.80
   0   2 -11   -1.10    0.70
   0   2  11    0.40    0.40
   1  -2  11   18.50    1.30
  -1  -2 -11   19.50    1.60
  -1   2 -11   16.80    1.50
  -1   2 -11   17.50    1.60
   1   2  11   18.80    1.60
  -1   2 -11   18.90    1.40
  -1   2 -11   16.30    1.70
   1   2  11   18.20    1.50
  -2  -2 -11   -0.80    1.10
  -2  -2 -11    0.20    0.90
   2  -2  11    1.30    0.60
   2   2  11    0.70    0.60
  -2   2 -11    0.60    0.60
  -2   2 -11   -0.10    0.60
  -2   2 -11   -0.10    0.70
  -2   2 -11   -0.20    0.70
  -3  -2 -11  319.67    9.90
  -3  -2 -11  303.27    9.90
   3  -2  11  291.17   11.00
  -3   2 -11  302.57    9.90
  -3   2 -11  297.67   10.40
  -3   2 -11  315.17   10.00
  -3   2 -11  315.17    9.90
   4  -2  11   55.09    2.90
  -4  -2 -11   56.49    2.50
  -4  -2 -11   55.89    2.90
  -4   2 -11   60.09    2.50
  -4   2 -11   58.19    2.50
   4   2  11   54.69    2.90
  -4   2 -11   52.39    3.30
  -4   2 -11   56.19    2.60
   5  -2  11   25.20    3.20
  -5  -2 -11   27.90    1.70
  -5   2 -11   28.30    1.80
  -5   2 -11   31.40    3.30
  -5   2 -11   29.00    1.70
  -5   2 -11   28.00    1.70
  -6  -2 -11   43.90    2.00
   6   2  11   41.00    2.20
  -6   2 -11   44.30    2.00
  -6   2 -11   44.20    2.10
  -6   2 -11   45.60    2.10
  -7  -2 -11    0.20    0.40
  -7   2 -11    0.90    0.50
  -7   2 -11    0.50    0.40
  -8  -2 -11    0.20    0.30
  -8   2 -11    0.20    0.30
  -8   2 -11   -0.10    0.50
  -9  -3  11    5.70    0.60
   8  -3 -11    1.40    0.60
   8   3 -11    1.60    0.50
   8   3 -11    1.00    0.50
  -8   3  11    3.70    0.80
   8   3 -11    2.60    0.70
   7  -3 -11   43.40    2.50
   7   3 -11   43.60    2.30
   7   3 -11   37.00    1.90
  -7   3  11   36.80    1.90
   7   3 -11   41.00    2.00
   6  -3 -11   90.69    3.50
   6   3 -11   88.59    3.50
  -6   3  11   87.19    3.40
   6   3 -11   87.89    3.40
   6   3 -11   92.29    3.90
   6   3 -11   87.99    3.50
  -5  -3  11    0.50    1.40
   5  -3 -11    2.90    0.90
   5  -3 -11    0.90    1.00
  -5   3  11    4.40    1.90
   5   3 -11    3.80    1.00
   5   3 -11    4.80    1.10
   5   3 -11    2.40    0.90
   5   3 -11    0.90    0.70
  -4  -3  11  106.99    4.50
   4  -3 -11   98.49    4.40
   4  -3 -11  101.99    3.90
   4   3 -11  101.29    4.00
   4   3 -11  105.39    4.00
   4   3 -11   91.79    4.10
  -4   3  11  100.99    4.50
   4   3 -11  101.19    4.00
  -3  -3  11   77.69    3.50
   3  -3 -11   80.99    3.30
   3  -3 -11   75.49    3.20
   3   3 -11   81.79    3.30
   3   3 -11   82.99    3.10
   3   3 -11   79.49    3.20
  -3   3  11   80.09    3.30
  -3   3  11   78.19    3.50
   3   3 -11   73.29    3.40
  -3   3  11   69.69    3.50
   2  -3 -11    0.80    0.80
  -2  -3  11    1.90    0.90
  -2   3  11    0.70    0.70
   2   3 -11    0.70    1.50
   2   3 -11    1.80    0.80
  -2   3  11    2.10    0.90
   2   3 -11    1.70    0.70
   2   3 -11    1.50    0.80
  -2   3  11    1.40    1.10
  -1  -3  11  287.37    9.10
   1  -3 -11  284.47    9.20
   1   3 -11  275.37    9.20
   1   3 -11  290.07    9.20
   1   3 -11  286.77    9.20
  -1   3  11  281.77    9.30
  -1   3  11  270.37    9.30
  -1   3  11  295.47    9.30
   0  -3  11    1.20    0.60
   0   3  11    1.50    0.60
   0   3  11    0.90    0.90
   0   3 -11    1.20    0.70
   0   3 -11    1.40    1.10
   0   3 -11    0.10    0.80
   1  -3  11   17.60    1.40
  -1   3 -11   16.90    1.60
   1   3  11   17.70    1.60
  -1   3 -11   16.50    1.70
  -1   3 -11   15.80    1.40
   1   3  11   17.90    1.40
  -1   3 -11   18.60    1.50
   2  -3  11    8.70    1.20
  -2   3 -11    9.00    1.20
   2   3  11    7.60    1.20
  -2   3 -11    7.70    1.40
  -2   3 -11    7.30    1.30
   3  -3  11  131.89    5.00
  -3  -3 -11  123.49    4.70
   3   3  11  129.79    4.70
  -3   3 -11  131.99    4.70
  -3   3 -11  129.99    5.40
  -3   3 -11  132.99    4.70
   3   3  11  134.59    5.00
  -3   3 -11  130.69    4.80
   4  -3  11    0.50    1.00
  -4  -3 -11    0.10    0.80
  -4   3 -11    1.00    0.70
   4   3  11    0.00    1.10
  -4   3 -11    0.40    1.40
  -4   3 -11    0.40    0.70
   4   3  11    0.90    0.70
  -4   3 -11   -0.30    0.50
  -5  -3 -11   35.50    1.90
  -5  -3 -11   32.70    2.00
  -5   3 -11   33.30    1.90
  -5   3 -11   36.40    1.80
   5   3  11   35.60    2.00
  -5   3 -11   35.60    2.10
  -6  -3 -11   14.20    1.10
   6   3  11   10.80    1.50
  -6   3 -11   12.80    1.20
  -6   3 -11   14.90    1.20
  -6   3 -11   14.30    1.10
  -7  -3 -11    1.50    0.50
  -7   3 -11    2.50    0.60
  -7   3 -11    1.10    0.50
  -7   3 -11    2.60    0.80
  -8  -3 -11    0.00    0.40
  -8   3 -11    0.60    0.80
  -8   3 -11    0.10    0.30
  -8  -4  11    0.30    0.40
   8  -4 -11   -0.30    0.70
   8   4 -11    0.30    0.40
   8   4 -11    0.50    0.40
   7  -4 -11    9.50    1.00
   7   4 -11   10.70    1.00
   7   4 -11   10.80    1.00
   7   4 -11   11.60    1.00
   6  -4 -11    6.50    1.10
   6   4 -11    5.30    1.00
   6   4 -11    5.20    1.10
   6   4 -11    6.00    1.10
   6   4 -11    8.20    1.20
   5  -4 -11    1.30    0.70
   5   4 -11   -0.30    0.60
   5   4 -11   -0.20    0.70
   5   4 -11    1.00    0.70
   5   4 -11    0.40    0.60
  -4  -4  11   33.30    2.90
   4  -4 -11   35.60    2.10
   4  -4 -11   36.60    2.00
   4   4 -11   36.40    1.90
   4   4 -11   41.20    2.10
  -4   4  11   33.60    3.00
   4   4 -11   36.20    2.10
   4   4 -11   37.60    2.10
  -3  -4  11  348.67   11.80
   3  -4 -11  349.47   11.30
   3  -4 -11  351.56   11.50
   3   4 -11  368.76   11.40
  -3   4  11  353.46   11.50
  -3   4  11  362.66   11.70
   3   4 -11  349.96   11.40
   3   4 -11  349.57   11.40
   3   4 -11  358.76   11.40
   2  -4 -11   27.50    1.70
  -2   4  11   26.60    2.00
   2   4 -11   28.40    1.70
   2   4 -11   26.90    1.80
  -2   4  11   31.90    2.00
   2   4 -11   25.40    1.80
   1  -4 -11   71.49    3.00
  -1  -4  11   72.49    3.10
  -1   4  11   70.19    3.10
  -1   4  11   70.79    3.10
   1   4 -11   73.29    2.90
   1   4 -11   72.29    3.00
   1   4 -11   71.89    3.20
   0  -4  11  207.18    6.90
   0  -4 -11  202.88    6.80
   0   4 -11  194.18    6.90
   0   4  11  207.08    6.90
   0   4  11  196.28    7.00
   0   4 -11  202.58    6.80
   0   4 -11  207.98    6.80
   1  -4  11  158.08    5.80
  -1   4 -11  169.78    5.60
  -1   4 -11  180.88    5.80
   1   4  11  158.48    6.30
  -1   4 -11  162.58    5.70
   1   4  11  160.88    5.70
   1   4  11  152.18    5.70
   2  -4  11   13.50    1.60
   2   4  11    7.50    2.10
  -2   4 -11   12.10    1.80
   2   4  11   11.30    1.50
  -2   4 -11   11.50    1.40
   2   4  11   12.00    1.40
  -2   4 -11   13.00    1.30
  -2   4 -11   13.10    1.30
   3  -4  11    9.50    1.80
  -3   4 -11    9.60    2.10
  -3   4 -11   11.90    1.30
  -3   4 -11    9.50    1.10
   3   4  11   12.10    1.70
  -3   4 -11    8.00    1.30
   3   4  11    9.30    1.30
   4  -4  11   78.19    4.00
  -4  -4 -11   69.69    3.10
  -4   4 -11   76.19    3.10
  -4   4 -11   74.79    3.00
  -4   4 -11   72.99    3.00
   4   4  11   75.29    3.10
  -5  -4 -11   29.30    1.70
  -5   4 -11   27.30    1.70
  -5   4 -11   26.30    1.60
   5   4  11   27.40    1.80
  -5   4 -11   26.20    1.60
  -6  -4 -11   14.80    1.20
  -6   4 -11   15.70    1.10
  -6   4 -11   16.80    1.20
  -6   4 -11   16.50    1.20
  -7  -4 -11    8.30    0.80
  -7   4 -11   10.00    1.00
  -7   4 -11   10.50    0.90
  -7   4 -11   10.40    0.80
   8   5 -11    2.20    0.60
   7  -5 -11    4.20    0.90
   7   5 -11    3.60    0.70
   7   5 -11    4.60    0.70
   7   5 -11    4.30    0.70
   6  -5 -11    2.90    1.20
   6   5 -11    4.90    0.90
   6   5 -11    2.10    0.70
   6   5 -11    2.90    0.70
   5  -5 -11    4.40    1.10
   5   5 -11    2.80    0.70
   5   5 -11    4.90    1.00
   5   5 -11    4.30    1.20
   4  -5 -11   68.69    3.00
   4  -5 -11   66.49    3.00
  -4   5  11   68.99    3.10
   4   5 -11   67.59    2.80
   4   5 -11   70.19    3.00
   4   5 -11   70.89    2.90
   4   5 -11   71.49    3.00
  -3  -5  11   39.60    3.20
   3  -5 -11   42.00    2.20
   3  -5 -11   43.00    2.20
   3   5 -11   42.60    2.20
   3   5 -11   42.80    2.30
  -3   5  11   37.70    2.90
   3   5 -11   41.50    2.10
   3   5 -11   39.70    2.10
  -3   5  11   42.00    2.40
  -2  -5  11    7.20    1.90
  -2   5  11   12.10    1.50
   2   5 -11    8.50    1.30
   2   5 -11    7.80    1.40
   2   5 -11    9.20    1.20
  -1  -5  11   48.30    2.90
   1  -5 -11   45.90    2.20
  -1   5  11   41.00    2.90
   1   5 -11   42.20    2.40
   1   5 -11   41.90    2.50
   1   5 -11   48.00    2.50
  -1   5  11   46.70    2.60
   0  -5 -11  227.48    7.90
   0  -5  11  228.68    7.80
   0   5 -11  219.98    7.50
   0   5  11  225.48    7.80
   0   5 -11  209.58    7.50
   0   5 -11  227.08    7.60
   1  -5  11    8.30    1.90
  -1   5 -11    6.30    1.10
   1   5  11    6.20    1.30
  -1   5 -11    7.40    1.40
  -1   5 -11    8.40    1.30
   1   5  11    5.80    1.50
   2  -5  11  110.39    4.60
  -2   5 -11  109.89    4.00
  -2   5 -11  109.99    4.20
  -2   5 -11  108.69    5.00
  -2   5 -11  110.89    4.10
   2   5  11  108.39    4.20
   2   5  11  113.39    4.60
   2   5  11  106.09    4.20
   3  -5  11   26.00    2.50
   3   5  11   24.80    2.70
   3   5  11   24.60    2.10
  -3   5 -11   25.70    2.90
  -3   5 -11   23.20    1.50
   3   5  11   26.90    1.70
  -3   5 -11   25.60    1.70
  -3   5 -11   28.70    1.70
  -4   5 -11    0.70    0.70
  -4   5 -11    0.90    0.50
  -4   5 -11   -0.80    0.50
   4   5  11   -0.70    0.70
  -5   5 -11   25.80    1.40
   5   5  11   22.00    1.60
  -5   5 -11   24.00    1.50
  -5   5 -11   25.70    1.50
  -6   5 -11    6.50    0.80
  -6   5 -11    8.90    1.40
  -6   5 -11    6.20    1.00
  -7   5 -11   25.20    1.20
   7  -6 -11   10.20    1.00
   7   6 -11    8.50    0.70
   7   6 -11    9.00    0.80
   7   6 -11    9.40    0.70
   6  -6 -11    4.60    0.90
   6   6 -11    3.90    0.70
   6   6 -11    4.90    0.80
   6   6 -11    3.10    0.80
   5  -6 -11    3.00    1.00
   5   6 -11    5.20    1.10
   5   6 -11    4.70    1.10
   5   6 -11    6.00    0.90
  -5   6  11    2.90    1.00
   4  -6 -11   23.20    1.50
   4   6 -11   21.30    1.60
   4   6 -11   20.90    1.50
  -4   6  11   24.30    1.70
   4   6 -11   22.90    1.50
   4   6 -11   20.90    1.50
   3  -6 -11    6.00    1.30
   3  -6 -11    4.60    1.10
   3   6 -11    8.00    1.20
  -3   6  11    6.70    1.40
   3   6 -11    4.90    1.10
   3   6 -11    6.50    1.20
   3   6 -11    4.50    1.20
   2  -6 -11   26.60    1.60
  -2  -6  11   24.80    3.50
   2   6 -11   23.70    1.60
   2   6 -11   24.80    1.80
  -2   6  11   16.60    2.90
   2   6 -11   25.70    1.60
  -2   6  11   23.20    1.80
   1  -6 -11   80.89    3.10
  -1  -6  11   74.89    4.20
  -1   6  11   76.49    3.90
   1   6 -11   80.19    3.20
  -1   6  11   79.49    3.30
   1   6 -11   77.09    3.20
   0  -6 -11   39.90    2.00
   0   6  11   38.90    2.80
   0   6  11   37.40    2.10
   0   6 -11   41.80    2.10
   0   6 -11   45.00    2.10
   0   6 -11   35.80    2.40
   1  -6  11  254.47    9.20
   1   6  11  258.57    8.60
  -1   6 -11  266.37    8.60
  -1   6 -11  266.67    8.50
   1   6  11  265.57    8.60
  -1   6 -11  263.97    8.50
   1   6  11  245.98    9.10
   2   6  11   53.59    2.50
  -2   6 -11   52.49    2.30
  -2   6 -11   55.09    2.50
   2   6  11   50.49    2.50
  -2   6 -11   53.89    2.50
  -3   6 -11   36.80    2.00
   3   6  11   35.20    2.00
  -3   6 -11   39.00    1.90
   3   6  11   34.70    2.10
  -3   6 -11   37.50    2.00
   4   6  11    1.30    0.70
  -4   6 -11    0.70    0.50
  -4   6 -11    1.40    0.50
   4   6  11    1.10    1.00
  -5   6 -11   -0.30    0.40
  -5   6 -11   -0.20    0.40
  -6  -6 -11    0.00    0.50
  -6   6 -11    0.60    0.30
  -6   6 -11    0.60    0.40
   6  -7 -11    4.20    0.80
   6   7 -11    3.60    0.60
   6   7 -11    3.50    0.70
   6   7 -11    4.20    0.60
   5  -7 -11   -0.10    0.50
   5   7 -11    0.60    0.40
   5   7 -11    0.20    0.50
   5   7 -11    0.30    0.50
  -5   7  11   -1.00    0.70
   4  -7 -11   20.60    1.40
   4   7 -11   20.80    1.50
   4   7 -11   22.30    1.30
   4   7 -11   18.70    1.50
   4   7 -11   20.20    1.40
  -4   7  11   21.10    1.50
   3  -7 -11   -0.10    0.70
   3   7 -11   -0.10    0.70
  -3   7  11    0.50    0.60
   3   7 -11    0.30    0.60
   3   7 -11    2.10    1.00
   3   7 -11    0.60    0.70
   2  -7 -11    2.00    0.70
   2   7 -11    1.80    0.80
   2   7 -11    3.00    0.90
  -2   7  11    1.60    0.70
   2   7 -11    1.60    0.80
   1  -7 -11   38.00    1.90
   1   7 -11   37.00    1.90
  -1   7  11   36.40    2.00
   1   7 -11   38.50    2.00
   0  -7 -11   16.20    1.30
   0   7 -11   11.10    1.30
   0   7  11   14.10    1.40
   0   7 -11   16.80    1.60
   1   7  11   81.39    3.20
  -1   7 -11   78.49    3.20
  -1   7 -11   81.99    3.10
   1   7  11   77.79    3.30
  -2   7 -11   62.49    2.70
  -2   7 -11   68.19    2.60
   2   7  11   63.09    2.80
   2   7  11   65.99    2.70
  -3   7 -11    0.50    0.60
   3   7  11    0.40    1.30
   3   7  11   -0.30    0.60
  -3   7 -11   -0.30    0.50
   3   7  11   -0.70    0.70
  -4   7 -11   87.89    3.80
  -4   7 -11   70.19    2.70
   4   7  11   68.29    2.80
  -5  -7 -11    4.10    0.60
  -5   7 -11    4.80    0.80
  -5   7 -11    5.20    0.60
  -6   7 -11    7.00    0.60
   5   8 -11    7.70    0.70
   5   8 -11    5.40    1.00
   5   8 -11    8.20    0.90
   4  -8 -11    0.70    0.50
   4   8 -11    0.50    0.70
   4   8 -11    0.60    0.50
  -4   8  11    0.90    0.50
   4   8 -11    0.30    0.70
   3  -8 -11   32.70    1.60
   3   8 -11   36.40    1.60
   3   8 -11   33.70    1.70
  -3   8  11   33.00    1.70
   2  -8 -11   -0.60    0.70
  -2   8  11    0.40    0.50
   1  -8 -11   16.80    1.10
   0  -8 -11   30.00    1.50
   0   8  11   28.20    2.20
  -1  -8 -11   10.90    0.90
  -1   8 -11   12.00    1.20
  -1   8 -11   10.90    1.10
   1   8  11    9.80    1.00
  -2  -8 -11   36.30    1.70
   2   8  11   35.30    1.70
  -2   8 -11   36.00    1.70
  -2   8 -11   38.60    1.70
  -3  -8 -11    4.70    0.60
   3   8  11    4.70    0.90
  -3   8 -11    3.90    0.70
  -3   8 -11    5.00    0.90
  -4  -8 -11   39.90    1.70
  -4   8 -11   47.00    2.10
  -4   8 -11   47.20    1.90
  -5  -8 -11    0.50    0.30
  -5   8 -11    0.30    0.30
   4  -9 -11    6.30    0.70
  -4   9  11    6.80    0.80
   3  -9 -11    0.80    0.40
  -3   9  11    0.70    0.40
   2  -9 -11    0.90    0.40
  -2   9  11    0.80    0.40
  -1   9  11   22.90    1.50
   0  -9 -11    0.90    0.50
   0   9  11    0.60    0.50
  -1  -9 -11   40.30    1.60
   1   9  11   40.90    1.70
  -2  -9 -11   17.30    0.90
   2   9  11   16.10    1.20
  -2   9 -11   18.80    1.10
  -3  -9 -11   71.09    2.50
  -3   9 -11   71.79    2.40
   9   0 -12    0.50    0.50
  -9   0  12    0.10    0.30
  -8   0  12    9.10    1.00
   8   0 -12    8.80    1.00
   7   0 -12    6.50    1.10
   7   0 -12    6.50    1.90
   7   0 -12    5.20    1.20
   6   0 -12    5.00    1.00
   6   0 -12    5.40    1.40
   6   0 -12    8.70    1.50
   6   0 -12    5.30    0.90
   5   0 -12   58.29    2.60
  -5   0  12   52.99    3.30
   5   0 -12   56.09    2.50
   5   0 -12   57.59    2.70
   5   0 -12   57.39    2.70
   4   0 -12  127.29    4.50
   4   0 -12  128.59    4.70
  -4   0  12  125.69    5.10
   4   0 -12  125.59    4.60
   4   0 -12  122.99    4.60
   3   0 -12   84.99    3.60
  -3   0  12   94.49    3.90
   3   0 -12   89.19    3.50
   3   0 -12   87.89    3.40
   3   0 -12   82.89    3.60
   2   0 -12   59.29    2.90
   2   0 -12   56.39    3.00
  -2   0  12   59.69    2.60
   2   0 -12   64.89    2.70
  -2   0  12   66.39    2.90
   2   0 -12   66.39    2.70
  -1   0  12  141.79    5.20
   1   0 -12  134.69    5.00
  -1   0  12  149.49    5.00
   0   0  12  320.97   10.20
   0   0  12  328.17   10.30
   0   0 -12  321.67   10.20
   0   0 -12  293.57   10.10
  -1   0 -12   44.60    2.40
  -1   0 -12   53.89    2.40
   1   0  12   55.69    2.40
  -1   0 -12   50.59    2.50
  -1   0 -12   51.09    2.60
   2   0  12  216.88    7.20
  -2   0 -12  205.68    7.00
  -2   0 -12  202.48    7.00
  -2   0 -12  216.08    7.10
  -3   0 -12  365.66   11.50
  -3   0 -12  363.86   11.40
  -3   0 -12  361.26   11.50
   3   0  12  342.77   11.70
  -4   0 -12  347.27   11.20
  -4   0 -12  333.57   11.00
  -4   0 -12  348.17   11.10
   4   0  12  348.07   11.50
  -5   0 -12   66.69    2.80
  -5   0 -12   64.59    2.70
  -6   0 -12  129.09    4.50
  -6   0 -12  133.79    4.70
  -7   0 -12   14.50    1.00
  -7   0 -12   18.70    1.20
   7   0  12   17.30    1.30
  -8   0 -12    0.70    0.30
  -9  -1  12    3.60    0.50
   9   1 -12    4.70    0.70
  -9   1  12    3.40    0.50
   8  -1 -12   20.60    1.20
   8   1 -12   19.90    1.30
   8   1 -12   21.70    1.30
  -8   1  12   20.60    1.10
   7  -1 -12    0.00    0.60
   7   1 -12    0.50    0.80
   7   1 -12    0.10    0.70
   7   1 -12    0.50    0.60
   6  -1 -12   -0.20    0.80
   6  -1 -12    0.60    0.70
   6   1 -12    0.60    0.80
   6   1 -12    0.30    0.60
   6   1 -12    0.20    0.70
   6   1 -12   -0.20    0.60
  -5  -1  12   21.20    2.40
   5  -1 -12   24.00    1.70
   5  -1 -12   23.50    1.70
   5  -1 -12   26.20    1.60
  -5   1  12   22.00    2.40
   5   1 -12   22.60    1.70
   5   1 -12   23.90    1.60
   5   1 -12   21.60    1.50
   5   1 -12   23.40    1.70
   4  -1 -12  111.59    4.30
   4  -1 -12  110.39    4.20
  -4  -1  12  112.39    4.70
   4  -1 -12  112.09    4.10
   4   1 -12  111.69    4.20
   4   1 -12  113.39    4.20
  -4   1  12  119.09    4.80
   4   1 -12  111.79    4.10
   4   1 -12  104.99    4.20
   3  -1 -12   58.89    2.60
  -3  -1  12   51.19    2.80
   3  -1 -12   52.29    2.60
   3  -1 -12   57.09    2.70
  -3   1  12   55.89    2.80
   3   1 -12   60.09    2.50
   3   1 -12   57.19    2.60
   3   1 -12   53.59    2.70
   3   1 -12   55.49    2.50
   2  -1 -12   66.79    2.80
  -2  -1  12   67.19    2.80
  -2  -1  12   69.69    3.10
   2  -1 -12   63.39    3.00
   2  -1 -12   62.79    3.00
   2   1 -12   66.49    3.30
  -2   1  12   70.49    3.10
  -2   1  12   73.79    2.80
   2   1 -12   67.79    2.90
   2   1 -12   66.69    2.90
   2   1 -12   68.89    2.80
   1  -1 -12    9.50    1.30
  -1  -1  12    9.00    1.00
  -1  -1  12    6.10    1.10
   1   1 -12    9.70    1.40
  -1   1  12    6.90    0.90
   1   1 -12    4.80    1.30
   1   1 -12    6.50    1.40
  -1   1  12    7.30    1.10
   0  -1  12    1.20    0.60
   0  -1 -12    1.70    0.80
   0   1 -12    1.30    1.00
   0   1 -12    2.00    0.80
   0   1  12    2.40    0.60
   0   1  12    3.10    1.10
   0   1 -12    4.00    1.30
   0   1 -12    2.20    1.00
   1  -1  12   46.40    2.10
  -1  -1 -12   37.60    2.20
  -1  -1 -12   43.20    2.20
  -1   1 -12   41.20    2.30
   1   1  12   39.80    2.20
  -1   1 -12   44.40    2.10
   1   1  12   40.50    2.10
  -1   1 -12   40.80    2.10
   2  -1  12   53.99    2.60
  -2  -1 -12   51.99    2.40
  -2  -1 -12   55.99    2.60
  -2   1 -12   54.29    2.50
  -2   1 -12   57.99    2.60
  -2   1 -12   55.19    2.40
   2   1  12   49.60    2.50
  -3  -1 -12    3.40    1.10
  -3  -1 -12    1.30    1.30
   3   1  12    2.00    0.80
  -3   1 -12    3.70    0.80
  -3   1 -12    2.40    0.80
  -3   1 -12    1.20    2.00
  -3   1 -12    4.40    1.20
   4  -1  12   12.60    2.10
  -4  -1 -12   16.10    1.40
  -4   1 -12   12.50    1.20
  -4   1 -12   12.40    1.40
  -4   1 -12   11.10    1.30
  -4   1 -12   14.70    2.50
   4   1  12   13.70    2.00
  -5  -1 -12    3.20    1.00
  -5   1 -12    3.00    0.90
  -5   1 -12    1.90    0.70
  -5   1 -12    4.00    1.00
  -6  -1 -12    5.00    0.90
  -6   1 -12    3.10    0.90
  -6   1 -12    4.80    0.90
  -7  -1 -12    0.50    0.50
  -7   1 -12    0.10    0.40
  -7   1 -12    0.70    0.40
  -8  -1 -12    0.60    0.30
  -8   1 -12   -0.20    0.30
  -9  -2  12    1.80    0.50
   9   2 -12    0.70    0.40
   8  -2 -12   14.00    1.10
   8   2 -12   14.10    1.00
   8   2 -12   12.10    1.00
  -8   2  12   13.20    1.00
   8   2 -12   12.60    1.00
   7  -2 -12    2.50    0.80
   7   2 -12    3.50    1.10
  -7   2  12    4.60    0.90
   7   2 -12    4.20    1.00
   7   2 -12    2.20    0.60
   6  -2 -12   68.79    3.00
   6  -2 -12   73.69    3.10
   6   2 -12   71.99    3.10
   6   2 -12   73.19    2.90
   6   2 -12   70.69    3.00
   6   2 -12   69.49    3.00
   5  -2 -12    5.30    1.30
   5  -2 -12    8.30    1.30
  -5  -2  12    3.70    1.50
   5   2 -12    6.00    1.30
   5   2 -12    4.60    1.10
   5   2 -12    5.30    1.10
  -5   2  12    4.00    1.60
   4  -2 -12    2.20    1.30
   4  -2 -12    2.80    0.70
   4  -2 -12    2.20    1.00
  -4  -2  12    2.40    1.20
   4   2 -12    3.60    1.00
  -4   2  12    3.40    1.20
   4   2 -12    4.70    1.20
   4   2 -12    2.50    1.00
   3  -2 -12   30.30    1.80
   3  -2 -12   32.80    2.30
   3  -2 -12   33.60    1.90
   3   2 -12   28.90    1.80
   3   2 -12   29.30    1.70
   3   2 -12   30.60    1.90
  -3   2  12   32.10    2.20
   3   2 -12   31.10    2.20
  -3   2  12   24.50    2.10
   2  -2 -12   48.20    2.60
   2  -2 -12   54.89    2.40
  -2  -2  12   50.89    2.70
   2   2 -12   54.29    2.40
   2   2 -12   53.49    2.50
  -2   2  12   51.49    2.90
   2   2 -12   49.10    3.10
  -2   2  12   55.19    2.50
   2   2 -12   53.59    2.50
  -2   2  12   51.19    2.60
  -1  -2  12   30.50    2.60
   1  -2 -12   31.70    2.30
   1  -2 -12   32.40    1.90
  -1  -2  12   32.30    1.80
   1   2 -12   31.90    2.00
  -1   2  12   36.00    2.30
  -1   2  12   34.40    2.00
  -1   2  12   35.20    1.90
   1   2 -12   30.00    1.80
   1   2 -12   31.20    1.90
   0  -2 -12   89.89    3.40
   0  -2  12   91.69    3.40
   0   2  12   87.49    3.50
   0   2  12   80.89    3.40
   0   2 -12   85.19    3.50
   0   2 -12   89.79    3.30
   0   2  12   89.89    3.60
   0   2 -12   79.59    3.60
   0   2 -12   88.49    3.40
   1  -2  12   88.79    3.50
  -1  -2 -12   92.99    3.40
  -1  -2 -12   76.09    3.50
  -1   2 -12   87.89    3.30
   1   2  12   83.69    3.50
  -1   2 -12   84.09    3.50
  -1   2 -12   85.19    3.40
  -2  -2 -12   14.40    1.60
  -2  -2 -12   18.30    1.60
   2  -2  12   12.80    1.40
  -2   2 -12   16.70    1.40
  -2   2 -12   14.90    1.30
  -2   2 -12   14.50    1.50
  -2   2 -12   15.90    1.70
   2   2  12   14.30    1.70
  -3  -2 -12    7.30    1.40
  -3  -2 -12    6.60    1.30
   3  -2  12    6.60    1.40
  -3   2 -12    6.30    1.10
  -3   2 -12    6.80    1.80
   3   2  12    5.80    1.50
  -3   2 -12    5.50    1.30
  -3   2 -12    5.40    1.10
  -4  -2 -12    1.60    0.70
  -4  -2 -12    3.60    1.10
   4  -2  12    1.30    1.10
  -4   2 -12    0.10    0.70
  -4   2 -12    1.10    0.60
  -4   2 -12   -0.20    1.50
   4   2  12    0.10    0.90
  -4   2 -12    1.80    0.70
  -5  -2 -12    9.40    1.10
  -5   2 -12   10.80    1.20
  -5   2 -12    9.20    1.20
  -5   2 -12   11.80    1.40
   5   2  12    9.70    1.30
  -6  -2 -12   10.10    1.00
  -6   2 -12   10.20    1.00
  -6   2 -12    9.60    1.10
  -6   2 -12    9.70    1.00
   6   2  12    7.50    1.20
  -7  -2 -12   32.30    1.50
  -7   2 -12   32.00    1.50
  -7   2 -12   31.60    1.50
  -8  -2 -12    1.80    0.50
  -8   2 -12    2.20    0.50
  -8   2 -12    1.10    0.40
   8  -3 -12    2.50    0.80
   8   3 -12    2.10    0.60
  -8   3  12    1.80    0.80
   8   3 -12    1.90    0.60
   8   3 -12    2.40    0.70
   7  -3 -12   11.90    1.10
   7   3 -12   11.40    1.10
   7   3 -12   10.20    1.00
   7   3 -12   10.80    1.10
  -7   3  12   10.60    1.20
   6  -3 -12    8.70    1.10
  -6   3  12    7.60    1.30
   6   3 -12    6.10    1.10
   6   3 -12    5.60    1.10
   6   3 -12    5.40    1.00
   6   3 -12    5.80    1.30
   5  -3 -12   25.50    1.70
   5  -3 -12   24.20    1.80
  -5  -3  12   21.90    3.40
   5   3 -12   28.20    1.60
   5   3 -12   26.20    1.70
   5   3 -12   27.50    1.90
   5   3 -12   25.30    2.10
  -4  -3  12   -0.30    1.40
   4  -3 -12    1.00    0.70
   4  -3 -12    1.90    0.80
   4   3 -12    0.60    0.80
   4   3 -12    0.00    0.80
   4   3 -12    0.80    0.70
   4   3 -12   -0.10    0.70
  -4   3  12    1.10    1.50
   3  -3 -12    1.70    0.80
   3  -3 -12    3.00    0.80
  -3  -3  12    3.20    1.10
  -3   3  12    5.40    1.80
  -3   3  12    1.90    1.30
   3   3 -12    3.00    0.90
   3   3 -12    5.40    1.70
  -3   3  12    4.90    1.80
   3   3 -12    3.20    1.00
   3   3 -12    5.00    1.20
   2  -3 -12   84.89    3.50
   2  -3 -12   88.29    3.50
  -2   3  12   86.59    3.80
   2   3 -12   92.49    3.50
   2   3 -12   91.59    3.50
  -2   3  12   81.69    3.60
   2   3 -12   82.89    3.40
  -2   3  12   85.89    3.60
   1  -3 -12   87.99    3.50
  -1  -3  12   94.49    3.90
  -1  -3  12   85.39    3.60
   1   3 -12   90.39    3.60
   1   3 -12   93.69    3.50
  -1   3  12   93.79    3.70
  -1   3  12   91.09    3.70
   1   3 -12   87.79    3.50
   0  -3  12    8.70    1.30
   0  -3 -12   11.00    1.30
   0   3  12    9.30    1.20
   0   3 -12    8.90    1.70
   0   3  12   11.80    1.40
   0   3 -12   10.60    1.30
   0   3 -12   10.00    1.20
   0   3 -12   12.30    2.10
   1  -3  12   84.39    3.60
  -1  -3 -12   92.59    3.50
   1   3  12   88.69    3.50
  -1   3 -12   85.69    3.40
  -1   3 -12   88.29    3.50
  -1   3 -12   88.99    3.40
   2  -3  12    3.10    0.90
  -2  -3 -12    4.20    1.20
  -2   3 -12    4.60    1.70
  -2   3 -12    5.10    1.20
  -2   3 -12    3.20    1.10
   2   3  12    1.80    0.80
   2   3  12    2.70    0.80
  -2   3 -12    4.20    1.00
  -3  -3 -12   26.40    1.80
   3  -3  12   25.70    2.10
  -3  -3 -12   23.70    2.00
  -3   3 -12   31.90    2.60
   3   3  12   28.80    2.20
  -3   3 -12   27.60    1.70
   3   3  12   27.40    1.80
  -3   3 -12   26.90    1.70
  -3   3 -12   23.50    1.60
  -4  -3 -12   26.90    1.80
   4  -3  12   27.70    2.50
  -4  -3 -12   28.00    1.70
  -4   3 -12   28.60    1.70
   4   3  12   24.30    2.50
  -4   3 -12   26.10    3.00
   4   3  12   28.10    1.80
  -4   3 -12   29.60    1.70
  -4   3 -12   28.80    1.60
  -5  -3 -12    0.60    0.70
  -5   3 -12    0.90    0.50
   5   3  12    0.80    0.70
  -5   3 -12    1.90    0.60
  -5   3 -12    1.30    0.60
  -6  -3 -12    0.30    0.50
  -6   3 -12    0.20    0.40
  -6   3 -12   -0.30    0.40
  -6   3 -12    0.10    0.50
   6   3  12    0.50    0.70
  -7  -3 -12    1.80    0.60
  -7   3 -12    1.70    0.50
  -7   3 -12    1.20    0.40
   8  -4 -12   -0.30    0.50
  -8  -4  12    0.10    0.40
   8   4 -12    0.10    0.40
   8   4 -12    0.20    0.40
   8   4 -12   -0.10    0.40
   7  -4 -12   -0.40    0.50
   7   4 -12   -0.30    0.40
   7   4 -12    0.80    0.40
   7   4 -12   -0.40    0.50
   6  -4 -12   28.70    1.80
   6   4 -12   28.60    1.70
   6   4 -12   27.80    1.60
   6   4 -12   29.40    1.60
   6   4 -12   30.00    1.80
   5  -4 -12    3.40    1.10
   5  -4 -12    1.50    0.80
   5   4 -12    0.40    0.60
   5   4 -12    2.00    0.70
   5   4 -12    1.10    0.60
   5   4 -12    1.10    0.70
   4  -4 -12   85.89    3.50
  -4  -4  12   86.99    4.50
   4  -4 -12   85.69    3.40
   4   4 -12   87.39    3.50
   4   4 -12   86.39    3.40
   4   4 -12   88.09    3.50
   4   4 -12   82.29    3.40
  -3  -4  12    0.00    1.30
   3  -4 -12    0.80    0.70
   3  -4 -12    0.50    0.70
   3   4 -12    1.60    0.70
  -3   4  12   -0.40    1.30
  -3   4  12   -0.80    1.00
   3   4 -12    0.50    0.60
   3   4 -12    0.30    0.70
   3   4 -12    1.10    0.90
  -2  -4  12    1.20    1.10
   2  -4 -12    1.80    0.70
   2   4 -12    0.30    1.10
  -2   4  12    2.60    0.90
   2   4 -12    3.20    0.90
  -2   4  12    1.30    1.00
   2   4 -12    1.40    0.90
  -1  -4  12   58.09    3.10
   1  -4 -12   56.19    2.50
  -1   4  12   55.59    2.90
   1   4 -12   55.09    2.70
   1   4 -12   57.19    2.50
  -1   4  12   55.69    2.70
   1   4 -12   56.09    2.60
   0  -4  12  177.08    6.10
   0  -4 -12  170.08    5.80
   0   4  12  162.98    5.90
   0   4 -12  153.88    5.80
   0   4 -12  166.48    5.70
   0   4 -12  168.98    5.80
   0   4  12  170.98    6.20
  -1  -4 -12  258.87    8.70
   1  -4  12  252.47    8.70
  -1   4 -12  250.57    8.50
  -1   4 -12  256.97    8.50
   1   4  12  248.28    8.70
   1   4  12  263.27    8.80
  -1   4 -12  267.87    8.60
   2  -4  12   75.49    3.50
  -2   4 -12   71.29    3.10
  -2   4 -12   77.79    3.10
  -2   4 -12   72.69    3.80
  -2   4 -12   70.59    3.00
   2   4  12   73.09    3.10
   2   4  12   71.59    3.40
   3  -4  12   91.39    4.00
  -3   4 -12   87.79    3.50
   3   4  12   86.99    4.10
   3   4  12   86.99    3.50
  -3   4 -12   84.79    3.40
  -3   4 -12   87.29    3.40
  -3   4 -12   85.79    4.50
  -4  -4 -12    4.70    1.40
  -4  -4 -12    4.40    1.10
   4   4  12    4.20    1.10
  -4   4 -12    2.40    0.70
  -4   4 -12    4.90    1.10
  -5  -4 -12    5.40    1.10
  -5  -4 -12    4.90    1.30
  -5   4 -12    7.70    0.90
   5   4  12    6.20    2.00
  -5   4 -12    7.00    1.00
  -5   4 -12    6.50    1.00
  -6  -4 -12    5.60    0.90
  -6   4 -12    4.90    0.80
  -6   4 -12    4.80    0.80
  -6   4 -12    5.30    0.90
  -7  -4 -12    4.40    0.80
  -7   4 -12    3.20    0.80
  -7   4 -12    4.40    0.50
   7  -5 -12    4.30    0.80
   7   5 -12    4.70    0.60
   7   5 -12    4.60    0.60
   7   5 -12    5.90    1.00
   6  -5 -12    1.10    0.50
   6   5 -12    0.50    0.50
   6   5 -12    1.40    0.50
   6   5 -12    2.70    0.80
   6   5 -12    1.10    0.50
   5  -5 -12   62.39    2.80
   5   5 -12   61.49    2.70
   5   5 -12   61.39    2.70
   5   5 -12   62.99    2.60
   5   5 -12   63.69    2.70
   4  -5 -12   15.20    1.50
   4  -5 -12   16.70    1.60
   4   5 -12   15.90    1.60
   4   5 -12   18.20    1.30
   4   5 -12   18.20    2.00
   4   5 -12   18.70    1.40
  -4   5  12   20.00    1.80
   3  -5 -12   16.40    1.50
  -3  -5  12    9.30    3.10
   3  -5 -12   16.00    1.40
   3   5 -12   16.50    1.80
   3   5 -12   14.10    1.30
   3   5 -12   15.90    1.40
  -3   5  12   14.70    1.70
   3   5 -12   14.50    1.30
  -3   5  12   15.20    2.90
  -2  -5  12   94.79    4.60
   2  -5 -12   97.89    3.70
  -2   5  12   93.19    4.30
   2   5 -12   96.39    3.70
  -2   5  12   98.59    3.90
   2   5 -12   93.59    3.70
   2   5 -12   92.69    3.60
   1  -5 -12  460.15   14.50
  -1  -5  12  476.95   15.20
   1   5 -12  457.05   14.50
   1   5 -12  473.85   14.60
  -1   5  12  466.45   14.60
  -1   5  12  437.36   15.00
   1   5 -12  456.45   14.50
   0  -5 -12   12.70    1.30
   0   5 -12   14.90    1.80
   0   5 -12   11.80    1.20
   0   5  12   12.80    1.40
   0   5  12   11.30    1.90
   0   5 -12   10.70    1.30
   1  -5  12   25.50    2.30
  -1  -5 -12   22.20    1.60
   1   5  12   22.40    1.60
  -1   5 -12   20.40    1.50
  -1   5 -12   21.10    1.60
  -1   5 -12   21.10    1.60
   1   5  12   20.70    2.10
   2  -5  12  157.58    6.00
   2   5  12  147.79    6.00
  -2   5 -12  160.58    5.60
   2   5  12  154.68    5.50
  -2   5 -12  156.18    5.40
  -2   5 -12  159.98    5.50
  -3   5 -12    7.00    1.20
  -3   5 -12    9.10    1.20
   3   5  12    8.40    1.20
  -3   5 -12    7.90    1.10
   4   5  12    4.70    1.10
  -4   5 -12    0.80    0.70
  -4   5 -12    2.60    0.80
  -5  -5 -12    1.90    0.60
  -5   5 -12    0.70    0.50
  -5   5 -12    2.20    0.60
  -5   5 -12    1.10    0.40
   5   5  12    0.50    0.70
  -6   5 -12   20.20    1.00
  -6   5 -12   19.10    1.10
  -7   5 -12    1.40    0.40
   7  -6 -12   13.10    1.00
   7   6 -12   10.00    0.80
   7   6 -12   12.00    0.80
   7   6 -12   11.20    0.80
   6  -6 -12    5.90    0.80
   6   6 -12    3.40    0.60
   6   6 -12    4.10    0.70
   6   6 -12    5.20    0.70
   5  -6 -12   33.40    1.70
   5   6 -12   32.90    1.60
   5   6 -12   32.10    1.60
   5   6 -12   34.60    1.70
   5   6 -12   32.50    1.70
   4  -6 -12   45.60    2.20
   4   6 -12   45.40    2.50
   4   6 -12   46.30    2.20
   4   6 -12   46.60    2.10
  -4   6  12   47.00    2.30
   4   6 -12   44.90    2.10
   3  -6 -12   27.90    1.70
   3  -6 -12   28.80    1.70
  -3   6  12   26.60    1.80
   3   6 -12   27.70    1.60
   3   6 -12   28.30    2.00
   3   6 -12   28.50    1.70
   3   6 -12   27.00    1.70
   2  -6 -12   42.10    2.10
   2   6 -12   41.70    2.10
   2   6 -12   38.40    2.10
  -2   6  12   40.20    2.20
   2   6 -12   40.30    2.00
   1  -6 -12    8.60    1.20
   1   6 -12    8.80    1.20
   1   6 -12    7.70    1.10
  -1   6  12    7.30    1.20
   0  -6 -12    0.50    0.60
   0   6 -12    1.00    1.20
   0   6 -12    1.10    0.80
   0   6 -12    1.40    0.60
   0   6  12    0.50    0.70
  -1  -6 -12   21.00    1.50
   1   6  12   20.80    1.60
  -1   6 -12   22.80    1.40
  -1   6 -12   23.70    1.60
  -1   6 -12   21.40    1.60
  -2   6 -12   74.99    3.00
  -2   6 -12   70.99    2.90
   2   6  12   71.89    3.00
  -2   6 -12   72.29    3.00
  -3   6 -12    6.50    0.90
  -3   6 -12    6.10    1.00
   3   6  12    5.20    1.10
  -3   6 -12    3.70    1.30
  -4  -6 -12   54.39    2.20
  -4   6 -12   52.69    2.30
  -4   6 -12   54.49    2.40
  -4   6 -12   52.59    2.20
   4   6  12   58.09    2.30
  -5  -6 -12    0.00    0.40
  -5   6 -12    0.60    0.40
  -5   6 -12    0.20    0.40
  -6   6 -12    4.00    0.70
  -6   6 -12    4.50    0.60
   6  -7 -12    0.00    0.50
   6   7 -12    0.10    0.40
   6   7 -12   -0.40    0.30
   5  -7 -12    0.60    0.50
   5   7 -12   -0.10    0.50
   5   7 -12    0.10    0.40
   5   7 -12   -0.40    0.50
   4  -7 -12    3.00    0.80
   4   7 -12    2.60    0.80
   4   7 -12    3.80    1.00
  -4   7  12    4.10    1.10
   4   7 -12    3.10    0.80
   4   7 -12    1.50    0.70
   3  -7 -12    5.10    1.70
   3  -7 -12    0.40    0.50
   3   7 -12    1.90    0.60
  -3   7  12    2.00    0.70
   3   7 -12    1.80    0.70
   3   7 -12    1.80    0.60
   2  -7 -12   20.70    1.40
   2   7 -12   17.70    1.80
  -2   7  12   23.80    1.60
   2   7 -12   20.60    1.60
   2   7 -12   26.00    1.90
   1  -7 -12   12.90    1.10
  -1   7  12   13.00    1.30
   1   7 -12   10.20    1.30
   1   7 -12   13.80    1.20
   0  -7 -12    9.80    1.00
   0   7 -12    8.40    1.10
   0   7  12    9.70    1.20
   0   7 -12   10.00    1.30
  -1  -7 -12   11.50    1.10
  -1   7 -12    9.30    1.10
  -1   7 -12    7.60    1.30
   1   7  12    9.10    1.20
  -1   7 -12    7.30    1.70
  -2  -7 -12   50.79    2.20
   2   7  12   47.80    2.90
  -2   7 -12   48.70    2.10
  -2   7 -12   49.90    2.20
  -3  -7 -12   79.49    3.00
  -3   7 -12   79.79    2.90
   3   7  12   82.19    3.10
  -3   7 -12   80.59    3.00
  -4  -7 -12   13.40    0.90
  -4   7 -12   14.00    1.00
   4   7  12   13.50    1.20
  -4   7 -12   15.40    0.90
  -5  -7 -12   17.30    0.90
  -5   7 -12   16.40    0.90
  -5   7 -12   16.90    1.00
   5  -8 -12    3.00    0.60
   5   8 -12    1.70    0.60
   4  -8 -12    0.00    0.60
  -4   8  12    0.70    0.50
   4   8 -12    1.50    0.70
   4   8 -12    0.90    0.60
   3  -8 -12    3.20    0.70
   3   8 -12    3.20    1.00
  -3   8  12    2.00    0.60
   3   8 -12    1.90    0.80
   2  -8 -12   11.90    1.00
   2  -8 -12   13.10    1.10
   2   8 -12   14.20    2.00
  -2   8  12   11.50    1.00
   1  -8 -12    0.40    0.50
  -1   8  12   -0.20    0.50
   0  -8 -12   -0.10    0.40
   0   8 -12    0.00    0.70
   0   8  12   -0.10    0.50
  -1  -8 -12    4.50    0.70
  -1   8 -12    7.60    1.00
   1   8  12    5.00    0.90
  -1   8 -12    5.90    1.10
  -2  -8 -12    3.80    0.60
  -2   8 -12    4.90    0.90
  -2   8 -12    2.80    0.80
   2   8  12    3.50    0.80
  -3  -8 -12   16.10    0.90
  -3   8 -12   17.00    1.00
   3   8  12   18.70    1.30
  -3   8 -12   17.20    1.00
  -4   8 -12    0.50    0.40
   3  -9 -12    5.90    0.60
  -3   9  12    6.10    0.70
   2  -9 -12    2.20    0.60
  -2   9  12    2.30    0.70
   1  -9 -12    0.30    0.40
  -1   9  12    0.20    0.40
   0  -9 -12    7.00    0.90
   0   9  12    9.10    0.80
  -1  -9 -12    2.30    0.60
   1   9  12    1.40    0.40
  -2  -9 -12    0.80    0.30
   2   9  12    1.70    0.50
  -8   0  13   -0.50    0.40
   8   0 -13    0.30    0.50
   7   0 -13    1.00    0.60
   7   0 -13   -0.20    0.60
   7   0 -13    0.40    0.80
   6   0 -13   -0.80    0.60
   6   0 -13    1.00    0.70
   6   0 -13   -0.50    0.70
   6   0 -13   -0.10    0.90
   5   0 -13   -0.30    0.60
  -5   0  13    1.10    1.40
   5   0 -13   -0.80    0.60
   5   0 -13    0.30    0.70
   5   0 -13    0.00    1.00
   4   0 -13    0.90    0.70
   4   0 -13   -0.60    0.60
   4   0 -13   -0.60    1.10
  -4   0  13    0.80    1.10
   4   0 -13   -0.10    0.80
  -3   0  13   -0.60    1.00
   3   0 -13    0.50    0.80
   3   0 -13    1.00    0.80
   3   0 -13   -0.10    0.60
   3   0 -13   -0.60    0.90
   2   0 -13    1.30    1.20
  -2   0  13    1.00    0.80
  -2   0  13    1.30    0.80
   2   0 -13    0.60    0.70
   2   0 -13    0.40    1.00
   2   0 -13   -0.40    0.70
   1   0 -13    0.10    0.70
   1   0 -13    0.10    0.80
  -1   0  13   -0.50    0.60
  -1   0  13    0.30    0.80
   1   0 -13    0.00    0.90
   0   0 -13    0.50    0.80
   0   0  13    0.00    0.60
   0   0 -13    1.80    0.80
   0   0 -13    1.10    0.80
   0   0  13    0.00    0.80
   1   0  13    0.30    0.60
  -1   0 -13   -0.50    0.80
  -1   0 -13    0.70    0.90
  -1   0 -13   -0.50    0.90
  -2   0 -13    0.70    0.80
  -2   0 -13    0.10    1.10
  -2   0 -13    0.90    0.70
  -2   0 -13    0.30    0.80
   2   0  13    0.30    0.70
  -3   0 -13   -0.10    0.70
   3   0  13    0.10    0.70
  -3   0 -13   -0.50    0.80
  -3   0 -13   -0.60    0.60
   4   0  13    0.90    1.10
  -4   0 -13    0.10    0.70
  -4   0 -13   -1.30    0.60
  -5   0 -13    0.20    0.60
  -5   0 -13   -0.40    0.60
  -6   0 -13   -0.70    0.50
  -7   0 -13   -0.20    0.30
   7   0  13   -1.30    0.60
   8  -1 -13   23.80    1.30
  -8  -1  13   23.80    1.20
   8   1 -13   25.50    1.40
  -8   1  13   25.00    1.20
   8   1 -13   25.40    1.40
   7  -1 -13    0.40    0.60
   7  -1 -13    0.50    0.80
   7   1 -13   -0.10    0.50
   7   1 -13    0.00    0.60
   7   1 -13    0.30    0.60
   6  -1 -13   79.59    3.70
   6  -1 -13   78.29    3.10
   6   1 -13   74.59    3.10
   6   1 -13   75.59    3.10
   6   1 -13   75.69    3.20
   6   1 -13   82.29    3.20
   5  -1 -13   21.80    1.60
  -5  -1  13   21.70    2.80
   5  -1 -13   24.10    1.70
   5  -1 -13   24.10    1.60
   5   1 -13   22.60    1.50
   5   1 -13   23.60    1.70
   5   1 -13   21.60    1.70
   5   1 -13   21.70    1.70
  -5   1  13   17.90    2.70
   4  -1 -13   81.19    3.30
   4  -1 -13   81.39    3.20
  -4  -1  13   75.39    3.90
   4  -1 -13   84.29    3.30
   4   1 -13   79.29    3.20
   4   1 -13   76.19    3.20
   4   1 -13   78.39    3.20
  -4   1  13   75.79    3.90
   4   1 -13   75.09    3.30
   3  -1 -13   89.09    3.50
   3  -1 -13   85.89    3.50
  -3  -1  13   93.39    4.10
   3  -1 -13   88.59    3.60
   3   1 -13   92.19    3.60
   3   1 -13   90.89    3.70
   3   1 -13   94.69    3.60
   3   1 -13   88.59    3.40
  -3   1  13   86.19    4.00
   2  -1 -13    7.80    1.40
  -2  -1  13    7.80    1.50
   2  -1 -13    4.50    1.10
   2  -1 -13    7.70    1.60
   2  -1 -13    5.60    1.60
   2   1 -13    7.20    2.10
   2   1 -13    4.10    1.30
   2   1 -13    6.40    1.20
  -2   1  13    7.70    1.40
   2   1 -13    5.80    1.20
   1  -1 -13   18.50    1.90
   1  -1 -13   20.60    2.20
   1  -1 -13   21.20    1.60
  -1  -1  13   20.30    1.70
   1  -1 -13   22.90    1.90
  -1  -1  13   19.70    1.60
   1   1 -13   25.40    1.60
  -1   1  13   21.00    1.60
   1   1 -13   19.10    1.50
  -1   1  13   23.10    2.00
  -1   1  13   21.40    1.80
   1   1 -13   21.20    1.60
   0  -1 -13   -0.30    1.00
   0  -1  13    0.00    0.60
   0  -1 -13    0.10    0.70
   0  -1  13    0.60    0.70
   0   1  13   -0.60    0.60
   0   1 -13    2.00    1.00
   0   1 -13   -0.80    0.70
   0   1  13    0.60    0.90
   0   1 -13    0.90    0.90
   0   1 -13   -0.30    0.70
  -1  -1 -13   24.60    1.80
   1  -1  13   25.40    1.80
  -1  -1 -13   22.40    1.70
   1   1  13   24.70    1.80
  -1   1 -13   26.80    2.10
  -1   1 -13   25.80    1.70
   1   1  13   28.70    2.10
  -1   1 -13   26.80    1.80
  -1   1 -13   24.20    1.70
  -2  -1 -13   61.69    2.70
   2  -1  13   57.69    2.70
  -2  -1 -13   54.79    2.60
  -2   1 -13   58.49    2.50
   2   1  13   56.89    2.80
  -2   1 -13   55.89    2.50
  -2   1 -13   58.19    2.70
  -3  -1 -13   -0.20    0.70
   3  -1  13    0.00    0.80
  -3   1 -13   -0.20    0.60
  -3   1 -13    1.20    0.70
  -3   1 -13    0.50    0.70
   3   1  13    0.10    0.80
  -4  -1 -13    4.40    1.00
   4  -1  13    5.70    2.20
  -4   1 -13    7.20    1.00
  -4   1 -13    6.30    1.00
   4   1  13    4.50    1.40
  -4   1 -13    5.00    1.20
  -5  -1 -13    5.30    1.00
  -5   1 -13    5.20    0.90
  -5   1 -13    5.10    1.10
  -5   1 -13    3.70    0.90
  -6  -1 -13   17.50    1.10
  -6   1 -13   14.50    1.10
   6   1  13   13.40    1.20
  -6   1 -13   14.90    1.10
   7  -1  13    0.40    0.50
  -7  -1 -13    0.40    0.40
  -7   1 -13    0.40    0.40
  -7   1 -13    0.50    0.40
   8  -2 -13   10.50    0.90
  -8   2  13    9.80    0.90
   8   2 -13   12.60    1.10
   8   2 -13   11.50    0.90
   7  -2 -13    3.30    0.80
   7   2 -13    1.70    0.60
   7   2 -13    2.80    0.90
  -7   2  13    3.40    0.90
   7   2 -13    2.00    0.60
   6  -2 -13   40.10    2.00
   6  -2 -13   37.80    2.00
   6   2 -13   36.50    2.00
   6   2 -13   36.70    1.90
   6   2 -13   37.10    1.90
   6   2 -13   38.80    2.00
   5  -2 -13   21.60    1.60
   5  -2 -13   21.80    1.60
   5   2 -13   24.40    1.70
   5   2 -13   22.90    1.60
   5   2 -13   22.60    1.50
   5   2 -13   22.80    1.70
   4  -2 -13    7.20    1.20
   4  -2 -13    7.90    1.40
  -4  -2  13    5.40    2.00
   4  -2 -13   10.50    1.20
   4   2 -13    8.10    1.20
   4   2 -13    7.90    1.10
   4   2 -13   10.40    1.50
  -4   2  13    8.50    2.40
   4   2 -13    7.90    1.30
   3  -2 -13    3.60    0.80
   3  -2 -13    3.30    0.90
  -3  -2  13    2.90    1.10
   3  -2 -13    2.00    1.80
   3   2 -13    4.60    1.10
  -3   2  13    1.90    1.20
   3   2 -13    3.50    1.10
   3   2 -13    4.00    0.90
   3   2 -13    2.00    0.80
  -2  -2  13   92.99    4.00
   2  -2 -13   89.39    3.60
   2  -2 -13   91.69    3.50
   2   2 -13   90.79    3.50
  -2   2  13   85.29    3.70
   2   2 -13   92.89    3.60
  -2   2  13   91.29    3.70
  -2   2  13   88.69    3.90
   2   2 -13   90.29    3.50
  -1  -2  13   72.99    3.40
   1  -2 -13   67.59    3.20
   1  -2 -13   71.29    3.00
  -1  -2  13   72.99    3.10
  -1   2  13   67.09    3.30
   1   2 -13   67.99    2.90
   1   2 -13   71.69    3.00
  -1   2  13   73.39    3.10
   1   2 -13   71.09    3.00
  -1   2  13   71.69    3.10
   0  -2 -13    8.40    1.20
   0  -2  13   10.00    1.30
   0   2 -13    8.60    1.70
   0   2  13    6.70    1.20
   0   2 -13    8.60    1.60
   0   2  13    9.80    1.50
   0   2 -13    8.20    1.20
  -1  -2 -13    7.70    1.20
   1  -2  13    5.40    1.80
  -1  -2 -13    5.10    1.60
   1   2  13    5.60    1.30
  -1   2 -13    4.60    1.10
  -1   2 -13    6.00    1.10
  -1   2 -13    8.50    1.40
   1   2  13    4.00    1.20
  -2  -2 -13   47.30    2.30
  -2  -2 -13   44.50    2.30
   2  -2  13   48.00    2.60
  -2   2 -13   41.80    2.10
  -2   2 -13   47.00    2.30
  -2   2 -13   42.00    2.20
  -3  -2 -13   78.09    3.20
  -3  -2 -13   79.99    3.30
   3  -2  13   82.09    3.80
  -3   2 -13   80.19    3.40
  -3   2 -13   80.89    4.20
  -3   2 -13   81.19    3.20
  -3   2 -13   86.19    3.30
  -4  -2 -13  103.39    3.90
  -4   2 -13  102.79    4.00
  -4   2 -13   98.99    4.10
  -4   2 -13  108.39    3.90
  -5  -2 -13   14.80    1.20
  -5   2 -13   15.00    1.30
  -5   2 -13   14.60    1.20
   5   2  13   15.70    1.30
  -5   2 -13   15.40    1.20
  -6  -2 -13   15.90    1.10
  -6   2 -13   14.90    1.10
   6   2  13   15.00    1.20
  -6   2 -13   15.90    1.10
  -7  -2 -13    4.90    0.70
  -7   2 -13    7.00    0.60
  -7   2 -13    6.00    0.70
  -8  -3  13    0.50    0.40
   8   3 -13    0.20    0.40
   8   3 -13    0.10    0.40
   8   3 -13    0.90    0.40
   7  -3 -13    3.10    0.80
   7   3 -13    3.10    0.70
   7   3 -13    2.60    0.70
   7   3 -13    2.30    0.80
   6  -3 -13   15.00    1.20
   6   3 -13   12.90    1.30
   6   3 -13   13.20    1.10
   6   3 -13   14.70    1.30
   6   3 -13   15.10    1.20
   5  -3 -13   64.79    2.70
   5  -3 -13   61.49    2.70
   5   3 -13   60.79    2.80
   5   3 -13   61.99    2.90
   5   3 -13   59.49    2.60
   5   3 -13   61.89    2.70
   4  -3 -13   46.10    2.20
   4  -3 -13   45.50    2.30
  -4  -3  13   39.00    3.20
   4   3 -13   47.80    2.60
   4   3 -13   45.00    2.30
  -4   3  13   40.40    3.80
   4   3 -13   44.80    2.10
   4   3 -13   41.60    2.20
   3  -3 -13   53.69    2.60
  -3  -3  13   52.29    3.20
   3  -3 -13   53.09    2.50
   3   3 -13   54.39    2.70
   3   3 -13   52.79    2.50
   3   3 -13   53.59    2.50
   3   3 -13   55.39    2.40
   2  -3 -13  520.15   16.10
   2  -3 -13  517.05   16.10
  -2  -3  13  534.55   16.70
  -2   3  13  510.45   16.40
   2   3 -13  497.35   16.20
   2   3 -13  501.95   16.10
  -2   3  13  493.95   16.10
   2   3 -13  529.05   16.10
   1  -3 -13   82.19    3.30
   1  -3 -13   88.09    3.50
  -1  -3  13   80.59    3.80
   1   3 -13   82.99    3.40
   1   3 -13   83.29    3.30
  -1   3  13   79.59    3.60
   1   3 -13   81.19    3.20
  -1   3  13   80.89    3.40
   0  -3 -13   37.40    1.90
   0  -3  13   34.10    2.40
   0   3 -13   35.80    2.00
   0   3  13   36.50    2.00
   0   3 -13   37.00    2.30
   0   3  13   34.50    2.20
   0   3 -13   33.10    2.30
   0   3 -13   37.30    1.90
  -1  -3 -13   29.50    1.70
   1  -3  13   29.50    2.10
   1   3  13   35.80    2.10
  -1   3 -13   25.80    1.80
   1   3  13   29.90    1.90
  -1   3 -13   27.10    1.70
  -1   3 -13   30.40    1.90
   2  -3  13   95.79    4.10
  -2  -3 -13   94.99    3.60
  -2   3 -13   92.89    3.70
   2   3  13   94.49    3.70
   2   3  13   96.69    4.00
  -2   3 -13   95.39    3.70
  -2   3 -13   92.09    3.60
  -3  -3 -13  131.99    4.60
   3  -3  13  129.59    5.20
  -3  -3 -13  126.59    4.60
  -3   3 -13  127.69    5.70
  -3   3 -13  128.79    4.60
  -3   3 -13  125.39    4.60
   3   3  13  127.39    5.20
   3   3  13  128.99    4.70
  -3   3 -13  129.29    4.70
  -4  -3 -13   37.70    1.90
  -4  -3 -13   37.50    2.00
  -4   3 -13   33.90    1.80
  -4   3 -13   37.70    1.90
  -4   3 -13   37.60    2.00
   4   3  13   35.70    2.00
  -5  -3 -13   94.69    3.60
  -5   3 -13   99.59    3.70
  -5   3 -13  101.89    3.70
  -5   3 -13   96.69    3.60
   5   3  13   99.89    3.70
  -6  -3 -13   -0.40    0.50
  -6   3 -13    0.60    0.40
  -6   3 -13    0.20    0.40
   6   3  13   -0.10    0.70
  -6   3 -13   -0.50    0.40
  -7   3 -13    3.00    0.70
  -7   3 -13    3.20    0.50
   8  -4 -13    2.80    0.80
  -8  -4  13    1.90    0.50
   8   4 -13    1.30    0.40
   7  -4 -13    0.40    0.50
   7   4 -13    0.50    0.40
   7   4 -13    0.70    0.50
   7   4 -13    0.80    0.40
   6  -4 -13    1.50    0.50
   6   4 -13    0.80    0.50
   6   4 -13    0.30    0.50
   6   4 -13    2.50    0.70
   6   4 -13    1.10    0.60
   5  -4 -13   19.90    1.40
   5  -4 -13   19.90    1.60
   5   4 -13   19.40    1.50
   5   4 -13   19.20    1.40
   5   4 -13   17.10    1.30
   5   4 -13   17.90    1.40
   4  -4 -13    1.40    0.70
   4  -4 -13    1.40    0.70
   4   4 -13    2.00    0.80
   4   4 -13    1.80    0.80
   4   4 -13    1.10    0.70
   4   4 -13    0.60    0.60
   3  -4 -13  221.08    7.80
   3  -4 -13  239.58    7.80
  -3  -4  13  229.78    8.70
  -3   4  13  240.68    7.90
   3   4 -13  235.68    7.80
   3   4 -13  231.98    7.80
   3   4 -13  238.18    7.80
   3   4 -13  232.68    7.80
  -2  -4  13    9.70    2.20
   2  -4 -13    7.90    1.20
   2  -4 -13    7.30    1.30
   2   4 -13    8.50    1.30
   2   4 -13    8.30    1.20
   2   4 -13    7.70    1.10
  -2   4  13   11.10    1.60
  -2   4  13   10.70    2.10
   1  -4 -13    0.20    0.60
  -1  -4  13   -1.90    1.30
   1   4 -13    0.00    0.60
   1   4 -13   -0.60    0.90
  -1   4  13    0.40    1.10
  -1   4  13    0.80    0.80
   1   4 -13    1.20    0.70
   0  -4 -13    3.20    1.10
   0  -4  13    4.00    1.40
   0   4 -13    3.10    0.80
   0   4  13    2.50    1.00
   0   4 -13    4.00    0.90
   0   4 -13    3.10    1.00
   0   4  13    3.90    1.20
  -1  -4 -13    9.40    1.20
   1  -4  13   13.80    2.10
  -1   4 -13   11.20    1.20
  -1   4 -13    8.60    1.40
   1   4  13    9.50    1.30
   1   4  13    8.10    1.70
  -1   4 -13   10.00    1.30
  -2  -4 -13  141.59    5.00
   2  -4  13  139.89    5.60
  -2   4 -13  141.29    5.00
   2   4  13  143.09    5.10
  -2   4 -13  140.29    5.00
  -2   4 -13  141.79    5.10
   2   4  13  143.09    5.60
  -3  -4 -13   28.10    1.70
  -3   4 -13   28.40    2.00
   3   4  13   25.40    1.70
  -3   4 -13   26.50    1.70
  -3   4 -13   27.10    1.70
  -4  -4 -13  111.69    4.00
  -4   4 -13  109.29    4.10
  -4   4 -13  113.69    4.20
   4   4  13  114.99    4.20
  -4   4 -13  113.29    4.10
  -5  -4 -13    0.40    0.70
  -5  -4 -13   -0.50    0.70
   5   4  13    1.50    0.60
  -5   4 -13    0.30    0.40
  -5   4 -13    0.30    0.50
  -5   4 -13    0.50    0.50
  -6  -4 -13   20.80    1.50
  -6   4 -13   19.70    1.10
  -6   4 -13   19.30    1.10
  -6   4 -13   19.50    1.20
  -7   4 -13    4.20    0.50
   7  -5 -13    0.30    0.50
   7   5 -13    1.10    0.40
   7   5 -13    0.10    0.30
   7   5 -13    0.10    0.40
   6  -5 -13    1.30    0.80
   6   5 -13    0.50    0.40
   6   5 -13    0.70    0.50
   6   5 -13    0.40    0.50
   6   5 -13    0.50    0.40
   5   5 -13   -0.10    0.50
   5   5 -13   -0.40    0.50
   5   5 -13   -0.50    0.60
   5   5 -13    0.50    0.50
   4  -5 -13   18.70    1.40
   4  -5 -13   19.60    1.40
   4   5 -13   16.70    1.50
   4   5 -13   17.90    1.40
   4   5 -13   18.90    1.30
   4   5 -13   19.60    1.40
   3  -5 -13    9.00    1.30
   3  -5 -13   11.70    1.20
   3   5 -13   10.80    1.20
   3   5 -13   12.50    1.20
   3   5 -13    8.70    1.20
   3   5 -13    9.70    1.80
  -3   5  13   11.90    1.50
   2  -5 -13   47.40    2.30
   2  -5 -13   47.00    2.20
   2   5 -13   45.10    2.30
   2   5 -13   46.50    2.20
   2   5 -13   46.50    2.20
  -2   5  13   46.50    2.40
   1  -5 -13    0.80    0.60
  -1  -5  13    1.70    1.70
  -1   5  13    1.40    0.80
   1   5 -13    0.40    0.70
   1   5 -13    0.40    0.60
  -1   5  13   -0.90    1.40
   1   5 -13   -0.20    0.90
   0  -5 -13  125.59    4.60
   0   5  13  122.89    4.60
   0   5 -13  126.89    4.40
   0   5 -13  116.99    4.60
   0   5  13  121.39    5.10
   0   5 -13  121.19    4.50
  -1  -5 -13   51.99    2.40
  -1   5 -13   55.79    2.40
  -1   5 -13   50.59    2.40
   1   5  13   52.69    2.50
  -1   5 -13   49.40    2.30
  -2  -5 -13  187.18    6.40
  -2   5 -13  189.98    6.30
  -2   5 -13  190.98    6.40
   2   5  13  178.68    6.70
  -2   5 -13  186.38    6.40
  -3  -5 -13    9.70    1.10
   3   5  13    9.80    1.30
  -3   5 -13   11.90    1.20
  -3   5 -13   11.10    1.10
  -3   5 -13   12.80    1.20
  -4  -5 -13    0.30    0.50
   4   5  13    0.20    0.60
  -4   5 -13    0.70    0.50
  -4   5 -13    0.40    0.60
  -4   5 -13    0.50    0.40
  -5  -5 -13    5.30    0.90
  -5   5 -13    6.00    0.80
  -5   5 -13    7.90    0.90
   5   5  13    7.20    1.10
  -5   5 -13    6.00    0.70
  -6   5 -13    0.80    0.40
  -6   5 -13    0.90    0.30
   6  -6 -13    4.20    0.70
   6   6 -13    3.80    0.60
   6   6 -13    5.10    0.70
   6   6 -13    4.00    0.60
   5  -6 -13    4.70    0.80
   5   6 -13    3.70    0.80
   5   6 -13    5.40    0.80
   5   6 -13    4.90    0.90
   5   6 -13    4.50    0.70
   4   6 -13    0.20    0.70
   4   6 -13    1.10    0.50
   4   6 -13    0.40    0.50
   4   6 -13    1.10    0.60
  -4   6  13    1.50    0.80
   3  -6 -13   11.20    1.20
   3  -6 -13   12.00    1.20
  -3   6  13   12.10    1.30
   3   6 -13   11.60    1.10
   3   6 -13   12.70    1.20
   3   6 -13    9.80    1.20
   2  -6 -13   30.70    1.80
   2  -6 -13   29.80    1.60
   2   6 -13   28.30    1.60
   2   6 -13   26.00    1.70
  -2   6  13   29.60    1.80
   2   6 -13   28.90    1.70
   1  -6 -13   24.00    1.50
   1   6 -13   25.10    1.60
   1   6 -13   26.80    1.50
  -1   6  13   26.80    1.80
   0  -6 -13  223.88    7.50
   0   6 -13  225.48    7.50
   0   6 -13  221.68    7.40
   0   6  13  227.98    7.60
  -1  -6 -13  185.48    6.20
   1   6  13  181.28    6.20
  -1   6 -13  178.38    6.10
  -1   6 -13  181.58    6.10
  -1   6 -13  180.48    6.10
  -2  -6 -13   48.80    2.20
   2   6  13   48.40    2.30
  -2   6 -13   49.60    2.30
  -2   6 -13   50.99    2.20
  -2   6 -13   48.20    2.10
  -3  -6 -13   12.30    1.20
  -3   6 -13   13.50    1.10
  -3   6 -13   11.10    1.20
  -3   6 -13   12.60    1.00
   3   6  13   14.00    1.20
  -4  -6 -13    1.30    0.40
  -4   6 -13    0.70    0.50
  -4   6 -13    0.60    0.70
  -4   6 -13    0.30    0.40
   4   6  13    0.00    0.60
  -5  -6 -13    3.90    0.70
  -5   6 -13    4.10    0.60
  -5   6 -13    2.90    0.60
   6  -7 -13    9.30    0.80
   6   7 -13    8.00    0.60
   6   7 -13    8.10    0.70
   5  -7 -13   -0.20    0.50
   5   7 -13    0.70    0.60
   5   7 -13    0.10    0.30
   5   7 -13    0.60    0.40
   4  -7 -13   11.90    0.90
  -4   7  13   11.40    1.20
   4   7 -13   11.80    0.90
   4   7 -13    9.50    1.10
   4   7 -13    9.20    0.90
   3  -7 -13   24.80    1.40
   3  -7 -13   22.70    1.40
   3   7 -13   24.10    1.40
   3   7 -13   23.60    1.40
   3   7 -13   24.20    1.40
  -3   7  13   25.40    1.50
   2  -7 -13   25.60    1.40
   2  -7 -13   25.20    1.70
   2   7 -13   25.40    1.40
   2   7 -13   23.40    1.50
  -2   7  13   27.30    1.60
   1  -7 -13   38.30    2.60
  -1   7  13   46.20    2.10
   1   7 -13   39.90    2.00
   1   7 -13   40.00    1.90
   0  -7 -13   48.70    2.10
   0   7 -13   46.40    2.10
   0   7  13   49.90    2.20
   0   7 -13   42.90    2.00
  -1  -7 -13   17.30    1.30
  -1   7 -13   17.90    1.20
   1   7  13   15.90    1.40
  -1   7 -13   17.40    1.30
  -1   7 -13   17.30    1.30
  -2  -7 -13    0.40    0.50
  -2   7 -13    0.00    0.50
   2   7  13   -0.20    0.50
  -2   7 -13   -0.10    0.40
  -3  -7 -13   11.20    0.90
  -3   7 -13   13.50    1.00
  -3   7 -13   12.30    0.90
   3   7  13   12.90    1.10
  -4  -7 -13    9.10    0.70
  -4   7 -13    8.10    0.70
   4   7  13    8.60    1.00
  -4   7 -13    7.30    0.80
  -5  -7 -13    0.80    0.40
  -5   7 -13    0.40    0.40
  -5   7 -13   -0.10    0.30
   4  -8 -13    5.40    0.80
   4   8 -13    3.10    0.80
  -4   8  13    5.50    0.90
   3  -8 -13    1.40    0.40
  -3   8  13    2.20    0.80
   2  -8 -13    1.30    0.70
   2  -8 -13   -0.10    0.40
  -2   8  13   -0.30    0.40
   1  -8 -13   23.50    1.20
   1  -8 -13   24.10    1.30
  -1   8  13   25.90    1.40
   0  -8 -13    5.20    0.70
   0   8 -13    8.20    1.00
   0   8  13    6.50    0.80
  -1  -8 -13    0.70    0.40
  -1   8 -13    0.60    0.60
   1   8  13    0.70    0.40
  -2  -8 -13    6.50    0.70
  -2   8 -13    7.20    0.80
  -2   8 -13    4.00    0.90
   2   8  13    6.50    0.80
  -3  -8 -13   11.20    0.70
   3   8  13   12.50    0.90
  -3   8 -13   12.80    0.80
   2  -9 -13   10.30    0.70
  -2   9  13   10.70    0.80
   1  -9 -13   20.40    1.40
  -1   9  13   19.40    1.10
   0  -9 -13    6.40    0.70
   0  -9 -13    5.40    0.70
   0   9  13    6.00    0.80
  -1  -9 -13    1.20    0.40
  -1  -9 -13    2.10    0.50
   1   9  13    1.60    0.40
   8   0 -14   11.30    0.90
  -8   0  14   11.30    0.80
   7   0 -14    5.10    0.90
   7   0 -14    5.20    0.90
   6   0 -14   38.10    1.90
   6   0 -14   40.00    3.00
   6   0 -14   38.50    2.00
   6   0 -14   40.80    1.90
   5   0 -14   61.19    2.60
   5   0 -14   60.09    2.70
   5   0 -14   62.69    2.80
   5   0 -14   63.29    2.80
   4   0 -14   35.60    1.90
  -4   0  14   36.80    3.00
   4   0 -14   34.00    2.10
   4   0 -14   34.10    2.10
   4   0 -14   37.70    2.00
   3   0 -14   16.00    1.50
   3   0 -14   14.10    1.80
   3   0 -14   19.40    1.40
  -3   0  14   18.90    2.20
   3   0 -14   17.80    1.80
   2   0 -14   -0.10    0.60
   2   0 -14   -0.90    0.70
  -2   0  14    0.60    1.20
   2   0 -14    2.20    1.10
   2   0 -14    2.00    0.90
  -1   0  14  310.97   10.10
  -1   0  14  307.17   10.60
   1   0 -14  298.67    9.80
   1   0 -14  315.17    9.90
   1   0 -14  301.17    9.90
   0   0 -14   50.69    2.40
   0   0 -14   53.79    2.50
   0   0 -14   51.59    2.40
  -1   0 -14  763.92   23.70
  -1   0 -14  775.32   23.70
  -1   0 -14  754.02   23.60
   1   0  14  762.62   24.10
   1   0  14  797.82   24.00
  -2   0 -14  128.29    4.80
   2   0  14  132.59    5.00
  -2   0 -14  126.39    4.60
  -2   0 -14  127.89    4.80
   3   0  14  143.69    5.60
  -3   0 -14  147.39    5.10
  -3   0 -14  140.09    5.00
  -4   0 -14   -0.40    0.70
  -4   0 -14    0.60    0.60
  -5   0 -14    8.00    1.00
  -5   0 -14    8.50    1.90
  -6   0 -14   66.59    2.50
  -6   0 -14   62.69    2.50
  -7   0 -14   -0.20    0.30
   7   0  14    1.30    0.80
  -8  -1  14    0.50    0.40
   8  -1 -14    0.80    0.40
   8   1 -14    0.70    0.40
  -8   1  14    0.10    0.50
   7  -1 -14    5.00    0.90
   7  -1 -14    3.70    1.00
   7   1 -14    3.20    0.90
   7   1 -14    2.80    0.80
   7   1 -14    4.00    0.90
   6  -1 -14   30.00    1.70
   6  -1 -14   28.40    1.70
   6   1 -14   29.20    1.70
   6   1 -14   28.20    1.70
   6   1 -14   29.60    1.60
   6   1 -14   29.00    1.70
   5  -1 -14    0.60    0.70
   5  -1 -14    1.80    0.70
   5  -1 -14    0.70    0.70
   5   1 -14    0.10    0.80
   5   1 -14    1.80    0.80
   5   1 -14    1.30    0.70
   5   1 -14    2.00    0.60
   4  -1 -14   50.19    2.80
   4  -1 -14   51.29    2.30
  -4  -1  14   51.59    3.40
   4  -1 -14   49.60    2.40
   4   1 -14   50.79    2.40
   4   1 -14   49.20    2.30
   4   1 -14   50.19    2.40
   4   1 -14   50.59    2.50
  -4   1  14   47.40    3.40
   3  -1 -14   -0.10    1.30
   3  -1 -14    0.90    0.60
  -3  -1  14   -1.00    1.10
   3  -1 -14    0.30    0.90
   3   1 -14    0.80    0.90
   3   1 -14   -0.30    0.80
   3   1 -14    0.40    0.70
   3   1 -14    0.00    0.70
   2  -1 -14    3.70    1.00
   2  -1 -14   -0.60    1.10
   2  -1 -14    3.20    1.10
  -2  -1  14    1.10    0.90
   2  -1 -14    1.80    0.70
   2   1 -14    1.10    0.70
   2   1 -14    1.80    0.70
  -2   1  14    2.20    1.40
   2   1 -14    1.80    1.20
   2   1 -14    2.40    0.80
   1  -1 -14   -0.50    1.00
  -1  -1  14   -0.60    1.00
  -1  -1  14    1.10    1.00
   1  -1 -14    0.80    0.70
   1  -1 -14   -1.20    1.00
   1  -1 -14   -0.10    1.40
   1   1 -14    0.40    0.70
  -1   1  14    1.50    1.00
   1   1 -14    1.20    0.70
   1   1 -14    0.00    0.70
  -1   1  14    0.10    0.90
   0  -1  14  104.49    4.40
   0  -1 -14  103.89    3.90
   0  -1 -14  106.39    3.90
   0   1  14  101.39    4.10
   0   1  14   91.79    4.40
   0   1 -14  103.29    3.90
   0   1 -14  103.59    3.80
   0   1 -14  101.09    3.90
  -1  -1 -14    7.80    1.30
  -1  -1 -14    4.60    1.30
   1  -1  14    5.50    1.40
  -1   1 -14    7.10    1.20
  -1   1 -14    8.70    1.60
   1   1  14    7.50    1.50
  -1   1 -14    5.90    1.40
  -1   1 -14    5.70    1.10
  -2  -1 -14  152.48    5.30
   2  -1  14  147.49    5.70
  -2  -1 -14  159.78    5.40
  -2   1 -14  153.58    5.30
  -2   1 -14  157.38    5.50
   2   1  14  150.48    5.70
  -2   1 -14  148.99    5.40
   3  -1  14   11.50    1.90
  -3  -1 -14   13.50    1.30
  -3  -1 -14   11.50    1.80
  -3   1 -14   13.60    1.30
   3   1  14   14.50    2.20
  -3   1 -14   13.40    1.20
  -3   1 -14   13.70    1.40
  -4  -1 -14   50.49    2.30
  -4   1 -14   52.19    2.30
  -4   1 -14   50.59    2.70
  -4   1 -14   50.99    2.40
  -5  -1 -14    8.30    1.00
  -5   1 -14    7.60    1.00
  -5   1 -14    8.30    1.00
  -6  -1 -14    9.40    0.90
   6   1  14   10.60    1.00
  -6   1 -14   10.20    0.90
  -6   1 -14   11.30    0.90
   7  -1  14    1.40    0.50
  -7  -1 -14    0.60    0.30
  -7   1 -14    1.30    0.60
  -7   1 -14    0.10    0.50
   8  -2 -14   11.80    0.90
  -8  -2  14   11.60    0.80
   8   2 -14   12.40    0.80
   8   2 -14   13.10    0.90
   7  -2 -14    0.50    0.50
   7   2 -14    0.30    0.50
   7   2 -14   -0.20    0.40
   7   2 -14    1.10    0.50
  -7   2  14   -0.10    0.50
   6  -2 -14    0.90    0.70
   6  -2 -14   -0.30    0.60
   6   2 -14    0.10    0.50
   6   2 -14    0.10    0.60
   6   2 -14   -0.20    0.50
   6   2 -14    0.90    0.70
   5  -2 -14   22.10    1.50
   5  -2 -14   21.50    1.60
   5   2 -14   19.80    1.50
   5   2 -14   20.30    1.50
   5   2 -14   20.00    1.60
   5   2 -14   18.60    1.40
   4  -2 -14  290.37    9.20
  -4  -2  14  271.67   10.10
   4  -2 -14  281.17    9.10
   4  -2 -14  278.97    9.20
   4   2 -14  283.97    9.20
  -4   2  14  244.88   10.00
   4   2 -14  287.57    9.20
   4   2 -14  294.17    9.30
   4   2 -14  291.27    9.30
   3  -2 -14  117.09    4.40
  -3  -2  14  122.09    5.20
   3  -2 -14  118.89    4.40
   3   2 -14  121.69    4.50
   3   2 -14  118.89    4.40
  -3   2  14  112.19    5.20
   3   2 -14  115.59    4.40
   3   2 -14  119.99    4.30
  -2  -2  14  156.58    6.10
   2  -2 -14  157.88    5.50
   2   2 -14  152.88    5.50
   2   2 -14  152.08    5.40
   2   2 -14  155.38    5.50
  -2   2  14  155.18    5.60
  -2   2  14  158.78    6.20
  -2   2  14  156.08    5.90
  -1  -2  14    8.10    1.70
   1  -2 -14   10.10    1.80
   1  -2 -14    6.00    1.10
  -1   2  14   10.40    1.50
   1   2 -14    6.00    1.20
  -1   2  14    9.00    1.50
   1   2 -14    7.10    1.10
   1   2 -14    9.60    1.40
   0  -2  14   16.30    2.10
   0  -2  14   15.70    1.80
   0  -2 -14   15.40    1.40
   0   2 -14   17.50    1.70
   0   2 -14   16.20    1.30
   0   2 -14   15.60    1.40
   0   2  14   17.10    1.60
   0   2  14   15.50    1.60
   0   2 -14   17.20    1.70
   1  -2  14  204.08    7.10
  -1  -2 -14  191.18    6.70
  -1  -2 -14  200.48    6.70
   1   2  14  200.48    6.80
  -1   2 -14  194.38    6.70
  -1   2 -14  193.38    6.80
   1   2  14  207.18    7.10
  -1   2 -14  201.68    6.70
  -2  -2 -14    8.90    1.40
  -2  -2 -14   10.10    1.30
   2  -2  14   10.30    2.00
  -2   2 -14   10.60    1.30
   2   2  14    9.40    1.60
  -2   2 -14   10.20    1.20
   2   2  14   10.40    1.30
  -2   2 -14    7.90    1.10
  -3  -2 -14  188.58    6.20
   3  -2  14  172.28    6.80
  -3  -2 -14  191.68    6.20
  -3   2 -14  177.88    6.30
  -3   2 -14  189.38    6.30
   3   2  14  177.28    6.80
   3   2  14  185.58    6.30
  -3   2 -14  182.88    6.30
  -4  -2 -14   31.20    1.70
   4   2  14   32.90    1.80
  -4   2 -14   31.50    1.70
  -4   2 -14   30.50    1.70
  -4   2 -14   30.50    1.80
  -5   2 -14    1.60    0.60
   5   2  14    0.60    0.80
  -5   2 -14    1.00    0.70
  -6  -2 -14   11.20    0.90
   6   2  14   11.30    1.00
  -6   2 -14   11.10    0.90
  -6   2 -14   12.00    0.90
   7  -2  14    6.30    0.80
  -7  -2 -14    7.20    0.60
  -7   2 -14    6.70    0.70
  -8  -3  14    0.50    0.30
   8  -3 -14   -0.50    0.40
   8   3 -14    0.10    0.40
   8   3 -14    0.30    0.40
   7   3 -14    3.20    0.60
   7   3 -14    4.90    0.70
   7   3 -14    4.20    0.80
   6  -3 -14    2.40    0.80
   6  -3 -14    0.00    0.80
   6   3 -14    1.00    0.50
   6   3 -14    1.50    0.50
   6   3 -14    1.90    0.60
   6   3 -14    1.70    0.60
   5  -3 -14    0.90    0.70
   5  -3 -14    1.30    0.60
   5   3 -14    2.40    0.70
   5   3 -14    0.30    0.70
   5   3 -14    1.60    0.60
   5   3 -14    0.80    0.50
   4  -3 -14    7.80    1.30
   4  -3 -14    8.80    1.10
   4   3 -14    7.20    1.10
   4   3 -14    6.10    1.50
   4   3 -14    7.90    1.20
   4   3 -14    6.90    1.20
   3  -3 -14    2.00    0.70
   3  -3 -14    0.60    0.70
  -3  -3  14   -0.40    1.60
   3   3 -14   -1.30    0.60
   3   3 -14   -0.10    0.60
   3   3 -14   -0.30    1.10
   3   3 -14    0.00    0.60
  -3   3  14   -0.20    1.10
  -2  -3  14    1.50    1.40
   2  -3 -14    3.20    0.80
   2  -3 -14    1.80    0.70
  -2   3  14    1.40    0.90
  -2   3  14    1.80    1.30
   2   3 -14    1.70    0.70
   2   3 -14    0.90    0.80
   2   3 -14    1.30    0.60
  -1  -3  14   62.49    3.40
   1  -3 -14   63.49    2.70
   1  -3 -14   61.79    2.90
   1   3 -14   64.79    2.70
  -1   3  14   56.89    3.10
   1   3 -14   61.89    2.80
  -1   3  14   63.09    2.80
   1   3 -14   61.09    2.70
   0  -3  14   17.90    2.10
   0  -3 -14   16.80    2.10
   0  -3 -14   19.10    1.50
   0  -3  14   20.30    2.10
   0   3  14   16.50    1.90
   0   3  14   19.40    1.60
   0   3 -14   19.50    1.90
   0   3 -14   21.30    1.90
   0   3 -14   21.00    1.50
   0   3 -14   20.20    1.40
  -1  -3 -14  306.17    9.90
   1  -3  14  318.17   10.30
  -1   3 -14  303.27    9.90
   1   3  14  299.37   10.00
  -1   3 -14  300.27    9.90
   1   3  14  310.07   10.40
  -1   3 -14  304.77    9.90
   2  -3  14   -1.50    1.20
  -2  -3 -14    0.40    0.70
  -2   3 -14    1.50    0.80
  -2   3 -14    1.00    0.60
   2   3  14   -0.30    1.00
  -2   3 -14    1.50    0.70
   2   3  14    0.40    0.70
  -3  -3 -14   32.20    1.80
  -3  -3 -14   29.60    1.80
  -3   3 -14   31.00    1.70
  -3   3 -14   28.90    1.70
   3   3  14   32.10    1.90
  -3   3 -14   30.30    1.80
  -4  -3 -14   50.39    2.20
  -4  -3 -14   51.19    2.30
  -4   3 -14   49.00    2.20
   4   3  14   49.40    2.30
  -4   3 -14   46.40    2.20
  -4   3 -14   50.99    2.30
  -5  -3 -14    2.20    0.60
   5   3  14    1.70    0.60
  -5   3 -14    3.20    0.70
  -5   3 -14    2.60    0.60
  -5   3 -14    3.10    0.80
  -6  -3 -14   10.50    0.90
  -6   3 -14   10.00    1.00
  -6   3 -14   10.90    0.80
  -7   3 -14    3.30    0.60
  -7   3 -14    3.20    0.50
   7  -4 -14    1.40    0.40
   7   4 -14    0.90    0.40
   7   4 -14    1.00    0.40
   7   4 -14    0.90    0.40
   6  -4 -14    0.30    0.50
   6   4 -14   -0.40    0.50
   6   4 -14    0.40    0.40
   6   4 -14    0.10    0.50
   6   4 -14    0.00    0.50
   5  -4 -14    0.80    0.80
   5   4 -14    0.40    0.60
   5   4 -14    0.80    0.50
   5   4 -14    0.50    0.50
   4  -4 -14    1.30    0.70
   4  -4 -14    0.60    0.60
   4   4 -14    0.30    0.60
   4   4 -14    0.70    0.60
   4   4 -14    0.10    0.60
   4   4 -14    0.30    0.80
   3  -4 -14   53.89    2.40
   3  -4 -14   55.59    2.50
   3   4 -14   54.59    2.50
  -3   4  14   54.89    2.70
   3   4 -14   57.39    2.50
   3   4 -14   51.69    2.40
   3   4 -14   55.89    2.70
   2  -4 -14   86.79    3.40
  -2  -4  14   88.19    4.50
   2  -4 -14   88.79    3.50
   2   4 -14   86.89    3.50
  -2   4  14   85.79    3.50
   2   4 -14   85.59    3.40
  -2   4  14   87.69    4.40
   2   4 -14   88.39    3.40
   1  -4 -14   78.69    3.30
  -1  -4  14   82.99    4.20
   1  -4 -14   81.19    3.30
  -1   4  14   83.29    4.00
   1   4 -14   85.79    3.30
   1   4 -14   78.49    3.30
  -1   4  14   78.89    3.30
   1   4 -14   82.09    3.30
   0  -4  14  407.76   13.80
   0  -4 -14  409.36   13.00
   0  -4 -14  410.26   13.00
   0   4 -14  400.96   13.00
   0   4  14  416.76   13.60
   0   4 -14  407.66   12.90
   0   4 -14  411.66   13.00
   0   4  14  407.66   13.10
  -1  -4 -14   28.50    2.40
   1  -4  14   32.00    3.00
  -1  -4 -14   28.20    1.70
   1   4  14   32.10    1.80
  -1   4 -14   28.20    1.70
   1   4  14   30.90    2.60
  -1   4 -14   28.80    1.70
  -1   4 -14   30.60    1.90
  -2  -4 -14   32.20    1.80
  -2   4 -14   31.00    1.80
   2   4  14   32.40    1.90
  -2   4 -14   33.20    1.90
  -2   4 -14   32.50    1.80
  -3  -4 -14   16.20    1.30
  -3   4 -14   17.70    1.30
   3   4  14   17.20    1.40
  -3   4 -14   16.70    1.30
  -3   4 -14   16.20    1.40
  -4  -4 -14    5.40    1.00
  -4   4 -14    5.00    0.80
  -4   4 -14    6.00    1.10
   4   4  14    3.60    0.90
  -4   4 -14    5.40    0.90
  -5   4 -14   13.20    1.10
   5   4  14   14.80    1.10
  -5   4 -14   13.30    1.00
  -5   4 -14   13.90    1.30
  -6   4 -14   -0.20    0.60
  -6   4 -14    0.30    0.30
   7  -5 -14    0.60    0.40
   7   5 -14    0.40    0.40
   7   5 -14    0.00    0.30
   7   5 -14    1.60    0.50
   6   5 -14    0.40    0.40
   6   5 -14   -0.10    0.40
   6   5 -14    0.50    0.50
   5  -5 -14    3.60    0.80
   5   5 -14    2.90    0.70
   5   5 -14    1.40    0.60
   5   5 -14    2.80    0.70
   5   5 -14    3.20    0.80
   4  -5 -14    6.40    1.00
   4  -5 -14    4.40    1.00
   4   5 -14    4.00    1.30
  -4   5  14    7.30    1.90
   4   5 -14    5.30    1.00
   4   5 -14    5.10    0.90
   4   5 -14    6.20    0.90
   3  -5 -14   27.70    1.70
   3  -5 -14   23.00    1.50
  -3   5  14   27.20    1.80
   3   5 -14   23.60    1.50
   3   5 -14   25.50    1.50
   3   5 -14   21.00    1.50
   2  -5 -14   26.80    1.80
   2  -5 -14   27.50    1.60
   2   5 -14   28.00    1.70
   2   5 -14   29.20    1.70
   2   5 -14   28.40    1.60
  -2   5  14   31.60    1.90
   1  -5 -14  168.28    5.80
   1  -5 -14  170.18    5.80
   1   5 -14  167.78    5.70
  -1   5  14  165.88    5.80
   1   5 -14  166.18    5.80
   1   5 -14  164.08    5.70
   0  -5 -14   24.20    1.70
   0   5 -14   25.00    1.80
   0   5  14   24.70    1.70
   0   5 -14   24.50    1.50
  -1  -5 -14   38.50    1.90
   1   5  14   39.20    2.10
  -1   5 -14   38.00    1.90
  -1   5 -14   38.60    2.10
  -1   5 -14   38.20    2.00
  -2  -5 -14   24.30    1.50
  -2   5 -14   23.20    1.40
   2   5  14   25.10    1.60
  -2   5 -14   21.80    1.60
  -2   5 -14   22.80    1.50
  -3  -5 -14   26.70    1.50
   3   5  14   28.00    1.60
  -3   5 -14   25.20    1.40
  -3   5 -14   22.40    1.80
  -3   5 -14   28.20    1.60
  -4  -5 -14    1.70    0.50
  -4   5 -14    1.10    0.40
  -4   5 -14    1.60    0.50
  -4   5 -14    1.40    0.50
   4   5  14    0.70    0.50
  -5  -5 -14    5.70    1.00
  -5   5 -14    7.00    0.80
   5   5  14    7.50    1.20
  -5   5 -14    7.00    0.70
  -5   5 -14    6.80    0.70
  -6   5 -14   28.50    1.20
   6  -6 -14    3.20    0.70
   6   6 -14    2.80    0.60
   6   6 -14    2.70    0.50
   5  -6 -14   10.00    0.90
   5   6 -14   10.90    0.90
   5   6 -14   10.30    0.90
   5   6 -14   10.20    0.80
   5   6 -14    9.60    1.00
   4  -6 -14    1.40    0.50
   4   6 -14    2.70    0.80
   4   6 -14    1.20    0.60
   4   6 -14    1.00    0.50
   4   6 -14    1.10    0.50
  -4   6  14    2.10    0.80
   3  -6 -14    2.00    0.60
   3   6 -14    1.60    0.60
  -3   6  14    1.80    0.70
   3   6 -14    0.80    0.60
   3   6 -14    1.30    0.50
   2  -6 -14   32.70    1.70
   2  -6 -14   29.40    1.60
   2   6 -14   30.50    1.70
  -2   6  14   30.80    1.80
   2   6 -14   28.80    1.60
   2   6 -14   27.00    1.70
   1  -6 -14  175.08    5.90
   1  -6 -14  169.48    5.80
   1   6 -14  166.78    5.70
   1   6 -14  167.08    5.80
  -1   6  14  167.88    5.90
   0  -6 -14    0.30    0.50
   0   6 -14    0.20    0.50
   0   6  14    0.10    0.50
   0   6 -14   -0.90    0.60
  -1  -6 -14   75.59    3.00
  -1   6 -14   81.09    3.20
   1   6  14   74.19    3.00
  -1   6 -14   70.39    3.00
  -1   6 -14   73.89    2.90
  -2   6 -14   30.40    1.60
  -2   6 -14   28.50    1.50
  -2   6 -14   31.00    1.60
   2   6  14   31.50    2.00
  -3  -6 -14    6.90    0.80
  -3   6 -14    7.10    0.90
  -3   6 -14    6.80    0.80
   3   6  14    8.40    1.00
  -3   6 -14    6.00    0.90
  -4  -6 -14   15.50    0.90
  -4   6 -14   15.40    1.10
  -4   6 -14   16.30    0.90
  -4   6 -14   15.40    1.00
   4   6  14   14.20    1.10
  -5  -6 -14    4.70    0.70
  -5   6 -14    4.30    0.60
  -5   6 -14    5.20    0.60
   5  -7 -14    0.20    0.40
   5   7 -14    0.30    0.40
   5   7 -14   -0.20    0.40
   4  -7 -14    0.60    0.40
  -4   7  14    0.60    0.60
   4   7 -14    0.90    0.50
   4   7 -14    1.80    0.60
   4   7 -14    1.20    0.50
   3  -7 -14    3.60    0.70
   3  -7 -14    2.70    0.70
   3   7 -14    4.20    0.90
  -3   7  14    3.50    0.90
   3   7 -14    3.50    0.80
   3   7 -14    4.00    0.90
   2  -7 -14   21.70    1.40
   2  -7 -14   21.40    1.20
   2   7 -14   21.90    1.30
   2   7 -14   21.70    1.20
  -2   7  14   21.20    1.40
   1  -7 -14   11.90    1.00
   1  -7 -14   13.60    1.10
  -1   7  14   10.40    1.10
   1   7 -14   12.00    1.10
   1   7 -14    9.80    1.00
   0  -7 -14   19.00    1.20
   0  -7 -14   18.20    1.30
   0   7 -14   20.80    1.20
   0   7 -14   19.10    1.30
   0   7  14   20.50    1.30
  -1  -7 -14    0.40    0.40
  -1   7 -14   -0.90    0.70
  -1   7 -14    0.70    0.70
   1   7  14   -0.30    0.50
  -1   7 -14    0.40    0.40
  -2  -7 -14   -0.30    0.30
  -2  -7 -14    0.00    0.70
   2   7  14   -0.20    0.40
  -2   7 -14    0.80    0.40
  -2   7 -14    0.00    0.50
  -3   7 -14   17.40    1.00
   3   7  14   17.80    1.10
  -3   7 -14   16.30    0.90
  -4  -7 -14    2.90    0.50
  -4   7 -14    3.90    0.50
  -4   7 -14    3.00    0.60
   4  -8 -14    6.50    0.60
   3  -8 -14    3.60    0.60
  -3   8  14    4.00    0.70
   2  -8 -14   11.90    0.80
  -2   8  14   11.50    0.90
   1  -8 -14    3.00    0.70
   1  -8 -14    3.60    0.70
  -1   8  14    3.90    0.70
   0  -8 -14    0.30    0.50
   0  -8 -14    0.70    0.40
   0   8 -14   -1.00    0.60
   0   8  14    0.20    0.40
  -1  -8 -14   10.20    0.80
  -1   8 -14   12.70    1.00
   1   8  14   11.80    0.90
  -2  -8 -14    3.20    0.50
   2   8  14    3.80    0.80
  -2   8 -14    2.40    0.70
  -3  -8 -14    1.90    0.50
   8   0 -15    0.20    0.40
  -8   0  15    0.20    0.40
   7   0 -15    0.40    0.50
   7   0 -15    0.20    0.80
   6   0 -15    0.10    0.90
   6   0 -15    0.60    0.50
   5   0 -15   -1.70    0.90
   5   0 -15    1.10    0.60
   5   0 -15    1.00    0.70
   5   0 -15    0.90    0.60
   4   0 -15    0.50    0.60
   4   0 -15   -0.30    0.90
   4   0 -15   -0.30    0.70
   4   0 -15   -0.70    0.60
   3   0 -15    0.80    0.90
   3   0 -15    0.90    0.60
   3   0 -15    1.00    0.90
  -3   0  15    0.30    1.50
   3   0 -15    0.20    0.70
   2   0 -15   -1.40    0.90
  -2   0  15   -1.10    1.40
   2   0 -15    1.30    1.10
   2   0 -15    0.50    0.80
   2   0 -15   -0.10    0.60
   1   0 -15   -0.60    0.70
  -1   0  15   -1.80    1.00
  -1   0  15    1.60    1.20
   1   0 -15   -0.30    1.00
   1   0 -15   -0.40    0.90
  -1   0  15   -0.30    1.00
   0   0 -15    0.40    0.70
   0   0  15    0.50    1.00
   0   0  15   -0.60    1.40
   0   0 -15    1.40    0.80
   1   0  15    0.20    1.60
  -1   0 -15    1.60    0.80
  -1   0 -15    0.30    0.70
  -1   0 -15    0.70    0.70
   1   0  15    0.50    1.10
  -2   0 -15   -0.10    0.80
  -2   0 -15    0.30    1.00
   2   0  15    2.20    1.20
  -2   0 -15   -0.10    0.60
  -3   0 -15    0.40    0.60
  -3   0 -15    0.80    0.70
  -4   0 -15    0.70    0.50
  -4   0 -15   -0.70    0.70
  -5   0 -15    0.10    0.70
  -5   0 -15   -0.30    0.40
   6   0  15   -0.10    0.40
  -6   0 -15    0.30    0.40
  -7   0 -15    0.20    0.30
   8  -1 -15    4.70    0.70
  -8  -1  15    4.60    0.50
   8   1 -15    4.80    0.60
  -8   1  15    4.20    0.70
   7  -1 -15    6.40    1.00
   7  -1 -15    7.20    0.80
   7   1 -15    6.30    0.90
  -7   1  15    5.70    0.80
   7   1 -15    6.50    0.90
   7   1 -15    7.00    0.80
   6  -1 -15   24.10    1.40
   6  -1 -15   22.60    1.40
   6   1 -15   21.10    1.30
   6   1 -15   21.20    1.40
   6   1 -15   21.00    1.40
   6   1 -15   21.10    1.30
   5  -1 -15    0.50    0.70
   5  -1 -15   -0.30    0.60
   5  -1 -15    0.50    0.60
   5   1 -15   -1.30    0.70
   5   1 -15   -0.70    0.50
   5   1 -15    0.30    0.50
   5   1 -15    0.10    0.70
   4  -1 -15   30.00    1.80
   4  -1 -15   31.30    2.10
   4  -1 -15   30.80    1.80
   4   1 -15   30.60    1.90
   4   1 -15   31.30    1.80
   4   1 -15   31.20    1.80
   4   1 -15   30.70    1.80
   3  -1 -15   50.89    2.50
  -3  -1  15   50.09    3.40
   3  -1 -15   49.60    2.30
   3  -1 -15   49.00    2.40
   3   1 -15   50.99    2.40
   3   1 -15   49.80    2.40
   3   1 -15   51.69    2.60
   3   1 -15   48.60    2.30
  -3   1  15   48.60    3.70
  -2  -1  15    7.70    2.10
   2  -1 -15    5.00    1.10
   2  -1 -15    6.30    1.50
   2  -1 -15    8.10    1.70
   2   1 -15    5.50    1.10
   2   1 -15    5.30    1.10
  -2   1  15    8.90    2.30
   2   1 -15    5.40    1.20
  -2   1  15    4.90    1.70
   1  -1 -15   60.59    3.50
  -1  -1  15   62.29    3.40
   1  -1 -15   64.09    2.70
   1   1 -15   61.69    2.70
   1   1 -15   63.89    2.70
  -1   1  15   64.79    3.70
   1   1 -15   61.69    2.60
  -1   1  15   56.89    3.10
  -1   1  15   60.19    2.90
   0  -1  15    4.30    1.40
   0  -1 -15    4.00    1.30
   0  -1 -15    3.30    0.80
   0  -1  15    5.00    1.90
   0   1 -15    4.50    1.10
   0   1  15    4.70    1.30
   0   1 -15    4.10    1.10
   0   1 -15    4.40    1.20
   0   1  15    5.30    1.60
  -1  -1 -15   34.00    1.90
   1  -1  15   31.50    3.00
   1  -1  15   31.60    2.40
  -1  -1 -15   36.30    1.90
   1   1  15   32.90    2.30
  -1   1 -15   32.20    1.80
  -1   1 -15   32.10    1.80
  -1   1 -15   32.70    2.00
  -2  -1 -15   34.40    1.90
   2  -1  15   39.20    2.60
  -2  -1 -15   36.20    2.00
  -2   1 -15   35.80    1.90
  -2   1 -15   36.50    1.90
   2   1  15   37.80    2.70
  -3  -1 -15    5.80    1.00
  -3   1 -15    5.60    1.00
  -3   1 -15    4.20    1.10
  -4  -1 -15   38.70    1.90
  -4   1 -15   39.90    1.90
  -4   1 -15   41.00    1.90
  -5  -1 -15    0.40    0.50
   5   1  15    0.30    0.50
  -5   1 -15    0.30    0.50
  -5   1 -15    1.00    0.50
  -6  -1 -15    5.60    0.60
   6   1  15    6.20    0.80
  -6   1 -15    6.50    0.70
  -6   1 -15    6.20    0.80
  -7  -1 -15    9.10    0.60
  -7   1 -15    8.50    0.60
   8  -2 -15    4.10    0.60
  -8  -2  15    4.20    0.50
   8   2 -15    5.10    0.60
   7  -2 -15    9.40    0.90
   7   2 -15    8.10    0.80
   7   2 -15    8.30    1.20
   7   2 -15    8.10    0.80
  -7   2  15    7.50    1.00
   6  -2 -15    3.50    1.00
   6  -2 -15    1.20    0.60
   6   2 -15    3.40    0.90
   6   2 -15    1.60    0.50
   6   2 -15    1.50    0.60
   6   2 -15    1.60    0.60
   5  -2 -15   51.49    2.30
   5  -2 -15   49.90    2.20
   5   2 -15   51.39    2.30
   5   2 -15   49.90    2.30
   5   2 -15   46.40    2.20
   5   2 -15   48.10    2.20
   4  -2 -15    0.80    0.60
   4  -2 -15    1.00    0.90
   4  -2 -15   -0.70    0.70
   4   2 -15    0.20    0.50
   4   2 -15    0.70    0.90
   4   2 -15   -0.40    0.60
   3  -2 -15   59.09    2.60
   3  -2 -15   61.29    2.70
  -3  -2  15   56.19    3.70
   3   2 -15   60.19    2.90
   3   2 -15   58.99    2.60
   3   2 -15   58.59    2.50
   3   2 -15   56.19    2.60
   2  -2 -15  134.39    4.80
   2  -2 -15  130.19    4.70
  -2  -2  15  131.89    5.50
   2   2 -15  129.09    4.70
   2   2 -15  129.09    4.70
   2   2 -15  131.89    4.70
  -2   2  15  126.79    4.80
   1  -2 -15   49.70    2.30
  -1  -2  15   44.10    3.10
   1  -2 -15   46.60    2.60
   1   2 -15   49.10    2.20
  -1   2  15   47.50    2.90
   1   2 -15   49.20    2.30
   1   2 -15   50.09    2.40
  -1   2  15   46.30    2.40
   0  -2 -15   81.69    3.40
   0  -2  15   91.79    4.00
   0  -2  15   88.79    4.20
   0   2 -15   86.99    3.50
   0   2 -15   77.59    3.40
   0   2 -15   84.19    3.30
   0   2  15   82.59    3.80
   0   2  15   87.39    3.50
  -1  -2 -15    2.40    1.00
  -1  -2 -15    2.10    0.70
   1  -2  15    5.30    1.90
   1   2  15    1.20    1.10
  -1   2 -15    1.10    0.60
  -1   2 -15    1.30    0.70
  -1   2 -15    0.40    0.70
   1   2  15    0.30    0.70
   2  -2  15    6.40    2.20
  -2  -2 -15    7.30    1.30
  -2  -2 -15    8.30    1.30
  -2   2 -15    9.20    1.10
  -2   2 -15    9.30    1.30
  -2   2 -15    8.40    1.20
   2   2  15    8.30    1.20
  -3  -2 -15    7.30    1.30
  -3  -2 -15    6.10    1.10
  -3   2 -15    5.40    1.00
  -3   2 -15    5.30    1.00
   3   2  15    4.70    1.30
  -3   2 -15    5.80    1.20
  -4  -2 -15    0.30    0.60
  -4   2 -15    1.10    0.60
  -4   2 -15    0.30    0.50
  -4   2 -15    2.40    0.80
   4   2  15    1.50    0.60
  -5  -2 -15   16.50    1.10
  -5   2 -15   18.50    1.10
   5   2  15   16.80    1.20
  -5   2 -15   18.20    1.10
  -6  -2 -15    3.90    0.60
   6   2  15    4.30    0.90
  -6   2 -15    2.20    0.40
  -6   2 -15    2.50    0.60
   7  -3 -15    2.30    0.60
   7   3 -15    0.80    0.50
   7   3 -15    1.40    0.40
   7   3 -15    2.80    0.70
   6  -3 -15    1.90    0.80
   6  -3 -15    0.60    0.50
   6   3 -15    0.60    0.50
   6   3 -15    0.40    0.40
   6   3 -15    0.30    0.50
   6   3 -15    0.60    0.40
   5  -3 -15   11.50    1.10
   5  -3 -15   11.30    1.10
   5   3 -15   11.00    1.10
   5   3 -15    9.10    1.10
   5   3 -15   11.00    1.30
   4  -3 -15   15.70    1.30
   4  -3 -15   15.80    1.40
   4   3 -15   16.90    1.30
   4   3 -15   14.10    1.30
   4   3 -15   14.20    1.60
   4   3 -15   16.60    1.20
   3  -3 -15  208.48    7.10
   3  -3 -15  206.88    7.10
   3   3 -15  201.38    7.10
   3   3 -15  215.08    7.10
   3   3 -15  211.58    7.50
  -3   3  15  203.08    8.40
   3   3 -15  216.28    7.10
  -2  -3  15  134.09    5.90
   2  -3 -15  134.59    4.80
   2  -3 -15  131.79    4.80
  -2   3  15  134.69    4.80
  -2   3  15  118.19    5.90
   2   3 -15  136.29    4.80
   2   3 -15  137.69    4.90
   2   3 -15  129.19    4.70
  -1  -3  15  421.96   13.90
   1  -3 -15  420.86   13.10
   1  -3 -15  409.36   13.10
   1   3 -15  392.16   13.10
   1   3 -15  416.76   13.00
  -1   3  15  413.06   13.10
   1   3 -15  420.36   13.00
  -1   3  15  394.86   13.60
   0  -3 -15   22.60    2.30
   0  -3 -15   21.90    1.60
   0  -3  15   27.60    3.00
   0   3 -15   24.10    1.90
   0   3  15   22.80    1.60
   0   3 -15   24.70    1.60
   0   3 -15   25.80    1.60
   0   3 -15   22.50    1.90
   0   3  15   24.00    2.40
  -1  -3 -15   57.89    2.60
   1  -3  15   49.50    3.50
  -1   3 -15   59.79    2.50
  -1   3 -15   58.09    2.60
  -1   3 -15   57.29    2.60
   1   3  15   58.29    2.60
   1   3  15   54.89    3.30
  -2  -3 -15    1.00    0.60
  -2   3 -15    1.50    0.60
  -2   3 -15    1.40    0.70
  -2   3 -15    1.70    0.70
   2   3  15    1.30    0.70
  -3  -3 -15   70.49    2.80
  -3  -3 -15   67.79    2.80
  -3   3 -15   68.59    2.90
  -3   3 -15   71.99    2.90
   3   3  15   68.89    2.90
  -3   3 -15   72.69    2.80
  -4  -3 -15   25.50    1.50
  -4  -3 -15   20.40    1.50
  -4   3 -15   25.40    1.40
  -4   3 -15   24.70    1.50
  -4   3 -15   26.30    1.40
   4   3  15   23.20    2.20
  -5  -3 -15   31.60    1.50
  -5   3 -15   31.30    1.50
  -5   3 -15   32.20    1.50
   5   3  15   29.80    1.50
  -6  -3 -15   22.70    1.10
   6   3  15   21.30    1.30
  -6   3 -15   20.30    1.00
  -6   3 -15   20.00    1.00
   7  -4 -15    7.10    0.90
   7   4 -15    4.70    0.60
   7   4 -15    5.00    0.70
   7   4 -15    6.90    0.60
   6  -4 -15    2.00    0.70
   6   4 -15    1.90    0.60
   6   4 -15    1.40    0.40
   6   4 -15    1.10    0.40
   6   4 -15    2.20    0.80
   5  -4 -15    0.40    0.50
   5  -4 -15    0.00    0.60
   5   4 -15   -0.40    0.40
   5   4 -15    0.10    0.50
   5   4 -15    0.50    0.50
   5   4 -15    0.20    0.60
   4  -4 -15    3.00    0.60
   4  -4 -15    3.10    1.00
   4   4 -15    5.40    0.90
   4   4 -15    2.30    0.60
   4   4 -15    5.80    1.40
   4   4 -15    2.20    0.70
   3  -4 -15   -0.10    0.60
   3  -4 -15    0.60    0.60
   3   4 -15   -0.80    0.60
   3   4 -15    0.80    0.70
  -3   4  15    1.00    0.90
   3   4 -15    0.70    0.60
   2  -4 -15   30.30    1.80
   2  -4 -15   28.00    1.70
   2   4 -15   28.50    1.70
  -2   4  15   30.60    1.90
   2   4 -15   28.50    1.90
   2   4 -15   27.20    1.70
   1  -4 -15    0.30    0.80
   1  -4 -15    1.20    0.60
   1   4 -15    0.90    0.70
   1   4 -15    0.40    0.80
   1   4 -15    0.30    0.60
  -1   4  15    0.60    0.70
   0  -4 -15    0.40    0.60
   0  -4 -15    2.70    1.00
   0   4  15   -0.40    0.60
   0   4 -15    0.70    0.60
   0   4 -15    1.50    0.90
  -1  -4 -15   20.10    1.50
   1   4  15   19.70    1.80
  -1   4 -15   17.90    1.50
  -1   4 -15   17.00    1.40
  -1   4 -15   18.00    1.30
  -2  -4 -15   48.90    2.20
  -2   4 -15   48.30    2.20
  -2   4 -15   48.80    2.20
  -2   4 -15   51.49    2.40
   2   4  15   49.10    2.30
  -3  -4 -15    7.00    1.00
  -3   4 -15    6.30    1.00
  -3   4 -15    7.50    0.90
   3   4  15    7.60    1.00
  -3   4 -15    6.30    1.00
  -4  -4 -15    5.60    0.90
  -4   4 -15    3.70    0.80
   4   4  15    5.30    0.90
  -4   4 -15    4.00    0.70
  -4   4 -15    3.60    0.70
   5   4  15    2.70    0.80
  -5   4 -15    2.70    0.60
  -5   4 -15    4.20    0.70
  -5   4 -15    3.00    0.70
  -6   4 -15   -0.90    0.40
  -6   4 -15    0.40    0.30
   6  -5 -15    0.60    0.50
   6   5 -15    0.30    0.30
   6   5 -15    1.10    0.60
   6   5 -15    0.50    0.40
   5  -5 -15    1.70    0.50
   5   5 -15    0.70    0.40
   5   5 -15    1.30    0.40
   5   5 -15    0.70    0.70
   5   5 -15    1.70    0.50
   4  -5 -15    1.80    0.60
   4  -5 -15    1.60    0.50
   4   5 -15    1.00    0.50
   4   5 -15    2.30    0.70
   4   5 -15    2.60    0.60
   4   5 -15    2.50    0.90
   3  -5 -15   88.49    3.30
   3  -5 -15   88.59    3.40
   3   5 -15   85.79    3.30
   3   5 -15   89.39    3.70
  -3   5  15   83.99    3.40
   3   5 -15   87.49    3.40
   2  -5 -15   44.30    2.10
   2  -5 -15   44.60    2.10
   2   5 -15   42.80    2.10
  -2   5  15   44.70    2.20
   2   5 -15   42.80    2.00
   2   5 -15   42.20    2.00
   1  -5 -15    0.20    0.50
   1  -5 -15   -0.60    0.70
  -1   5  15   -0.70    0.70
   1   5 -15   -0.50    0.70
   1   5 -15    0.00    0.50
   0  -5 -15    4.70    1.30
   0  -5 -15    3.70    1.00
   0   5 -15    4.30    1.00
   0   5  15    6.70    1.10
   0   5 -15    4.30    1.10
  -1  -5 -15   25.10    1.50
  -1  -5 -15   21.00    2.30
  -1   5 -15   26.50    1.50
  -1   5 -15   26.30    1.60
   1   5  15   24.00    1.60
  -1   5 -15   29.20    1.70
  -2  -5 -15    7.40    0.90
  -2   5 -15    7.20    0.90
   2   5  15    6.20    1.10
  -2   5 -15    7.80    1.00
  -3  -5 -15    8.00    0.90
  -3   5 -15    6.90    0.90
  -3   5 -15    8.70    0.80
   3   5  15    9.10    1.00
  -3   5 -15    8.80    1.00
  -4  -5 -15    1.30    0.50
  -4   5 -15    0.60    0.50
  -4   5 -15    0.20    0.40
  -4   5 -15    0.70    0.40
   4   5  15    1.70    0.50
  -5   5 -15    0.20    0.30
  -5   5 -15   -0.90    0.50
   5   5  15   -0.10    0.60
  -5   5 -15   -0.20    0.40
   5  -6 -15    1.00    0.40
   5   6 -15    1.10    0.40
   5   6 -15    1.20    0.50
   5   6 -15    3.40    0.80
   4  -6 -15   -0.50    0.40
   4   6 -15    0.40    0.40
   4   6 -15    0.60    0.40
   4   6 -15    0.50    0.50
   3  -6 -15    3.20    0.80
   3  -6 -15    3.40    0.80
   3   6 -15    4.00    0.70
   3   6 -15    2.50    0.80
   3   6 -15    3.20    0.70
  -3   6  15    3.80    1.00
   2  -6 -15    3.90    0.90
   2  -6 -15    3.20    0.60
   2   6 -15    4.50    0.80
   2   6 -15    4.20    0.80
   2   6 -15    2.00    0.80
  -2   6  15    3.60    1.00
   1  -6 -15    0.20    0.50
   1  -6 -15    1.20    0.60
  -1   6  15    0.20    0.60
   1   6 -15   -0.40    0.40
   1   6 -15    0.20    0.50
   0  -6 -15    6.20    1.10
   0  -6 -15    7.00    1.30
   0   6 -15    5.20    0.80
   0   6 -15    5.50    0.90
  -1  -6 -15    3.40    0.70
  -1  -6 -15    2.30    0.80
  -1   6 -15    3.50    0.80
  -1   6 -15    4.10    1.10
  -1   6 -15    2.30    0.70
   1   6  15    3.40    0.90
  -2  -6 -15    6.60    0.90
   2   6  15    9.10    1.10
  -2   6 -15    6.80    0.80
  -2   6 -15    8.00    1.00
  -2   6 -15    7.80    0.90
  -3  -6 -15    0.90    0.40
  -3   6 -15    1.10    0.60
  -3   6 -15    0.90    0.40
  -3   6 -15    1.00    0.40
   3   6  15    1.40    0.50
  -4  -6 -15    3.50    0.80
  -4   6 -15    2.80    0.60
  -4   6 -15    2.40    0.50
   4   6  15    1.40    0.50
   4  -7 -15    5.60    0.70
   4   7 -15    4.20    0.70
   4   7 -15    5.00    0.60
   4   7 -15    5.70    0.90
   3  -7 -15   35.80    1.60
  -3   7  15   34.80    1.60
   3   7 -15   37.20    1.60
   3   7 -15   35.10    1.50
   2  -7 -15    0.20    0.40
   2  -7 -15    0.60    0.50
  -2   7  15   -0.10    0.40
   2   7 -15   -0.80    0.50
   2   7 -15    0.50    0.40
   1  -7 -15    3.30    0.80
   1  -7 -15    3.60    0.70
   1   7 -15    2.80    0.80
  -1   7  15    4.20    0.80
   1   7 -15    3.50    0.70
   0  -7 -15    0.40    0.40
   0  -7 -15   -0.10    0.50
   0   7 -15    0.70    0.60
   0   7 -15    0.20    0.40
   0   7  15    0.10    0.40
  -1  -7 -15    0.40    0.40
  -1  -7 -15    0.60    0.60
  -1   7 -15    1.50    0.60
  -1   7 -15    0.70    0.40
   1   7  15    1.10    0.40
  -2  -7 -15    3.50    0.60
   2   7  15    3.30    0.70
  -2   7 -15    3.10    0.60
  -2   7 -15    4.10    0.80
  -3  -7 -15    9.40    0.70
   3   7  15    8.10    0.80
  -3   7 -15    8.90    0.70
  -3   7 -15    9.60    0.80
   3  -8 -15    0.60    0.30
   2  -8 -15   48.80    2.00
  -2   8  15   49.40    1.90
   1  -8 -15   26.20    1.20
   0  -8 -15   12.70    0.90
   0  -8 -15   10.60    0.80
   0   8  15   12.10    0.80
  -1  -8 -15   -0.20    0.30
   1   8  15   -0.40    0.40
  -2  -8 -15   -0.30    0.30
   7   0 -16   49.00    2.10
   7   0 -16   46.90    1.90
   6   0 -16  122.49    4.30
   6   0 -16  119.69    4.20
   5   0 -16  163.28    5.60
   5   0 -16  160.58    5.40
   5   0 -16  169.68    5.60
   5   0 -16  152.98    5.50
   4   0 -16   76.69    3.10
   4   0 -16   81.59    3.20
   4   0 -16   78.09    3.10
   4   0 -16   78.59    3.20
   3   0 -16  235.18    7.80
   3   0 -16  233.18    7.70
   3   0 -16  231.28    7.70
   3   0 -16  235.88    7.80
   2   0 -16   57.49    2.90
   2   0 -16   58.79    2.50
   2   0 -16   57.19    2.50
  -2   0  16   57.19    4.00
   2   0 -16   57.99    2.60
   1   0 -16    7.00    1.30
   1   0 -16    4.90    1.20
  -1   0  16    4.40    1.10
   1   0 -16    7.50    1.10
  -1   0  16    6.40    2.80
   0   0  16  268.47    9.80
   0   0 -16  298.37    9.40
   0   0  16  271.67   10.30
   0   0 -16  309.07    9.40
   0   0 -16  289.97    9.30
  -1   0 -16   15.40    1.50
  -1   0 -16   11.50    1.40
   1   0  16   16.50    2.50
  -1   0 -16   13.20    1.30
  -2   0 -16  225.68    7.30
  -2   0 -16  222.78    7.40
  -2   0 -16  222.08    7.40
  -3   0 -16    9.30    1.20
  -3   0 -16    8.00    1.00
  -4   0 -16    8.20    0.90
  -4   0 -16    5.20    1.10
  -5   0 -16   15.50    1.10
   5   0  16   17.00    1.10
  -6   0 -16   11.80    0.80
   6   0  16    9.50    0.90
   7  -1 -16    2.50    0.60
   7  -1 -16    2.30    0.70
   7   1 -16    1.20    0.40
  -7   1  16    0.90    0.50
   6  -1 -16   28.90    1.50
   6   1 -16   29.20    1.50
   6   1 -16   29.80    1.50
   6   1 -16   28.90    1.50
   6   1 -16   29.10    1.40
   5  -1 -16   16.50    1.30
   5  -1 -16   16.30    1.30
   5  -1 -16   16.00    1.20
   5   1 -16   17.50    1.20
   5   1 -16   14.30    1.30
   5   1 -16   18.30    1.60
   5   1 -16   17.80    1.20
   4  -1 -16  132.49    4.70
   4  -1 -16  129.79    4.70
   4  -1 -16  127.79    4.60
   4   1 -16  130.69    4.70
   4   1 -16  129.19    4.70
   4   1 -16  130.39    4.70
   4   1 -16  130.99    4.70
   3  -1 -16   84.59    3.40
   3  -1 -16   82.59    3.30
   3  -1 -16   86.69    3.30
   3   1 -16   84.19    3.40
   3   1 -16   84.49    3.30
   3   1 -16   84.69    3.40
   3   1 -16   86.19    3.50
   2  -1 -16   35.50    2.20
   2  -1 -16   34.50    2.10
  -2  -1  16   29.90    3.50
   2  -1 -16   38.50    2.20
   2  -1 -16   39.50    2.00
   2   1 -16   39.30    2.00
   2   1 -16   39.00    1.90
   2   1 -16   37.40    2.00
  -1  -1  16  148.09    5.40
   1  -1 -16  151.18    5.30
   1  -1 -16  147.69    5.30
  -1  -1  16  149.88    6.30
   1  -1 -16  152.08    5.30
   1   1 -16  151.28    5.20
  -1   1  16  151.98    6.10
   1   1 -16  150.88    5.30
  -1   1  16  150.18    5.30
   1   1 -16  154.38    5.30
   0  -1 -16   86.99    3.40
   0  -1  16   73.99    4.20
   0  -1  16   81.39    4.40
   0  -1 -16   85.49    3.40
   0   1 -16   86.29    3.30
   0   1 -16   88.49    3.40
   0   1  16   87.59    4.10
   0   1  16   86.39    3.40
   0   1 -16   83.89    3.30
  -1  -1 -16  190.18    6.40
  -1  -1 -16  194.28    6.40
   1  -1  16  186.48    7.50
  -1   1 -16  192.28    6.40
  -1   1 -16  187.78    6.50
  -1   1 -16  185.88    6.40
   1   1  16  189.98    6.50
  -2  -1 -16   57.19    2.50
  -2  -1 -16   57.69    2.50
  -2   1 -16   55.49    2.50
  -2   1 -16   57.99    2.50
  -3  -1 -16   71.09    2.80
  -3   1 -16   64.79    2.70
  -3   1 -16   67.09    2.70
  -4  -1 -16    1.40    0.60
  -4   1 -16    1.10    0.50
   4   1  16    1.20    0.60
  -4   1 -16    0.40    0.60
  -5  -1 -16    6.40    0.80
  -5   1 -16    7.20    0.90
  -5   1 -16    6.30    0.70
   5   1  16    7.10    0.80
  -6  -1 -16    8.00    0.70
   6  -1  16    7.90    0.70
   6   1  16    9.30    0.80
  -6   1 -16    7.40    0.60
   7  -2 -16   13.60    0.90
   7   2 -16   13.20    0.90
   7   2 -16   13.20    0.90
   7   2 -16   13.40    0.90
   6  -2 -16   -0.30    0.60
   6  -2 -16    1.50    0.60
   6   2 -16    1.10    0.40
   6   2 -16    0.20    0.40
   6   2 -16    0.90    0.50
   6   2 -16    0.50    0.50
   5  -2 -16   48.50    2.20
   5  -2 -16   47.10    2.80
   5   2 -16   48.30    2.20
   5   2 -16   54.29    2.70
   5   2 -16   49.90    2.20
   4  -2 -16   15.80    1.30
   4  -2 -16   18.30    1.40
   4   2 -16   15.30    1.40
   4   2 -16   18.20    1.60
   4   2 -16   17.60    1.70
   4   2 -16   17.00    1.20
   3  -2 -16    2.20    0.80
   3  -2 -16    1.20    0.60
   3   2 -16   -1.20    1.00
   3   2 -16    0.60    0.70
   3   2 -16    1.00    0.60
   3   2 -16    1.60    0.70
   2  -2 -16   81.69    3.30
   2  -2 -16   80.09    3.20
   2   2 -16   80.79    3.30
   2   2 -16   80.69    3.20
  -2   2  16   80.19    3.40
   2   2 -16   83.49    3.30
   1  -2 -16   11.10    1.20
   1  -2 -16   13.00    1.90
   1   2 -16   10.00    1.20
   1   2 -16   11.60    1.30
  -1   2  16   12.30    4.00
   1   2 -16   10.60    1.20
  -1   2  16   10.00    1.40
   0  -2 -16   53.89    2.40
   0   2 -16   52.79    2.40
   0   2 -16   53.09    2.60
   0   2 -16   54.79    2.50
   0   2  16   42.30    4.10
   0   2  16   52.59    2.40
  -1  -2 -16   26.90    1.70
  -1  -2 -16   25.40    1.90
   1   2  16   28.30    1.70
  -1   2 -16   30.40    1.70
  -1   2 -16   28.70    1.70
  -2  -2 -16   31.60    1.80
  -2  -2 -16   36.00    1.80
  -2   2 -16   33.20    1.80
   2   2  16   31.70    1.90
  -2   2 -16   33.90    1.80
  -3  -2 -16   19.30    1.40
  -3  -2 -16   21.20    1.70
  -3   2 -16   19.10    1.30
   3   2  16   20.30    1.60
  -3   2 -16   23.40    1.40
  -4  -2 -16   12.20    1.00
  -4   2 -16   10.50    1.00
   4   2  16   11.30    1.00
  -4   2 -16   10.60    1.00
  -5  -2 -16    3.80    0.70
  -5   2 -16    4.80    0.60
  -5   2 -16    5.10    0.70
   5   2  16    6.70    0.80
  -6  -2 -16    2.80    0.60
  -6   2 -16    3.80    0.50
  -6   2 -16    4.10    0.60
   6   2  16    5.00    0.80
   7  -3 -16    2.60    0.80
   7   3 -16    2.60    0.60
   7   3 -16    1.80    0.50
   7   3 -16    2.70    0.60
   6  -3 -16    6.00    1.50
   6  -3 -16    7.40    0.80
   6   3 -16    5.70    0.70
   6   3 -16    6.20    0.80
   6   3 -16    6.90    0.80
   6   3 -16    6.30    0.80
   5  -3 -16    4.30    0.90
   5  -3 -16    5.50    0.90
   5   3 -16    5.80    0.90
   5   3 -16    5.60    1.00
   5   3 -16    5.00    0.90
   5   3 -16    5.80    0.80
   4  -3 -16   14.00    1.30
   4  -3 -16   12.60    1.10
   4   3 -16   12.80    1.30
   4   3 -16   12.90    1.20
   4   3 -16   14.60    1.20
   4   3 -16   14.30    1.10
   3  -3 -16   93.19    3.50
   3  -3 -16   94.09    3.60
   3   3 -16   91.59    3.60
   3   3 -16   95.89    3.50
   3   3 -16   91.79    3.60
   2  -3 -16   15.00    1.50
   2  -3 -16   14.30    1.20
   2   3 -16   15.10    1.20
  -2   3  16   16.50    1.60
   2   3 -16   15.30    1.30
   2   3 -16   13.60    1.30
   1  -3 -16  112.29    4.30
   1  -3 -16  116.19    4.30
   1   3 -16  119.09    4.30
  -1   3  16  118.09    4.30
   1   3 -16  117.99    4.30
   1   3 -16  113.19    4.40
   0  -3 -16   20.00    1.40
   0   3 -16   19.40    1.50
   0   3  16   20.90    1.60
   0   3 -16   20.60    1.40
   0   3 -16   16.80    1.80
  -1  -3 -16    3.40    0.90
   1   3  16    5.70    1.40
  -1   3 -16    4.80    0.90
  -1   3 -16    3.70    0.90
  -2  -3 -16   32.50    1.70
  -2   3 -16   29.60    1.70
   2   3  16   31.00    1.80
  -2   3 -16   33.10    1.70
  -2   3 -16   30.80    1.80
  -3  -3 -16    2.20    0.60
  -3   3 -16    0.80    0.50
  -3   3 -16    1.00    0.60
  -3   3 -16    0.90    0.50
   3   3  16    0.00    0.50
  -4  -3 -16    8.40    1.10
  -4   3 -16    7.20    1.00
   4   3  16    6.90    0.90
  -4   3 -16    8.30    0.90
  -5  -3 -16    1.20    0.70
  -5   3 -16    1.20    0.40
   5   3  16    2.10    0.70
  -5   3 -16    2.10    0.60
  -6   3 -16   -0.10    0.30
  -6   3 -16   -0.10    0.30
   6  -4 -16    0.90    0.40
   6   4 -16    0.90    0.40
   6   4 -16    0.70    0.40
   5  -4 -16   -0.10    0.60
   5  -4 -16    0.80    0.50
   5   4 -16    0.80    0.50
   5   4 -16   -0.10    0.40
   5   4 -16    0.50    0.60
   4  -4 -16   -0.10    0.50
   4  -4 -16   -0.20    0.50
   4   4 -16    0.00    0.40
   4   4 -16    0.20    0.80
   4   4 -16   -0.50    0.50
   4   4 -16    0.80    0.40
   3  -4 -16    1.60    0.60
   3  -4 -16    3.70    1.00
   3   4 -16    3.40    0.90
   3   4 -16    4.50    0.90
  -3   4  16    1.80    0.90
   3   4 -16    2.50    0.60
   2  -4 -16   12.80    1.20
   2  -4 -16   12.60    1.30
   2   4 -16   13.60    1.30
  -2   4  16   13.50    1.40
   2   4 -16   13.70    1.20
   2   4 -16   14.50    1.30
   1  -4 -16   13.20    1.20
   1  -4 -16   13.50    1.40
   1   4 -16   13.10    1.50
   1   4 -16   12.60    1.20
  -1   4  16   13.00    1.30
   1   4 -16   14.30    1.20
   0  -4 -16   22.30    1.80
   0  -4 -16   28.20    1.60
   0   4  16   28.20    1.70
   0   4 -16   24.50    1.60
   0   4 -16   27.20    1.70
  -1  -4 -16    8.60    1.10
  -1   4 -16    8.60    1.00
   1   4  16    7.70    1.10
  -1   4 -16    9.00    1.00
  -1   4 -16   10.90    1.30
  -2  -4 -16    0.80    0.50
  -2   4 -16    0.80    0.90
   2   4  16    0.60    0.60
  -2   4 -16    0.20    0.50
  -2   4 -16    1.10    0.50
  -3  -4 -16    0.40    0.50
   3   4  16    0.80    0.50
  -3   4 -16    0.70    0.50
  -3   4 -16    0.10    0.50
  -3   4 -16    0.60    0.50
  -4  -4 -16    0.10    0.50
  -4   4 -16    0.50    0.40
  -4   4 -16    0.60    0.40
  -4   4 -16    0.40    0.40
   4   4  16    0.70    0.40
  -5   4 -16    4.70    0.70
  -5   4 -16    5.40    0.60
   5   4  16    5.90    0.80
   6  -5 -16    0.10    0.30
   6   5 -16   -0.10    0.30
   6   5 -16   -0.10    0.30
   5  -5 -16   10.70    1.10
   5   5 -16   10.30    0.80
   5   5 -16   11.80    1.20
   5   5 -16    8.90    0.90
   5   5 -16   11.10    0.80
   4  -5 -16    0.60    0.50
   4  -5 -16    0.00    0.40
   4   5 -16    0.10    0.40
   4   5 -16    0.10    0.40
   4   5 -16   -0.30    0.40
   3  -5 -16    5.50    0.90
   3  -5 -16    5.10    0.80
  -3   5  16    5.50    1.20
   3   5 -16    5.10    0.90
   3   5 -16    4.80    0.80
   3   5 -16    5.40    0.80
   2  -5 -16   19.60    1.70
   2  -5 -16   19.60    1.30
  -2   5  16   17.40    1.40
   2   5 -16   17.20    1.60
   2   5 -16   20.10    1.30
   1  -5 -16    1.30    0.70
   1  -5 -16    1.20    0.50
  -1   5  16    0.20    0.60
   1   5 -16    0.40    0.50
   1   5 -16    0.60    0.50
   0  -5 -16   75.79    2.90
   0  -5 -16   71.69    2.90
   0   5 -16   71.79    2.90
   0   5 -16   74.99    2.90
   0   5  16   77.39    3.00
  -1  -5 -16    3.10    0.80
   1   5  16    1.60    0.90
  -1   5 -16    3.90    1.10
  -1   5 -16    2.00    0.50
  -2  -5 -16    7.70    0.90
  -2   5 -16    6.00    0.90
  -2   5 -16    7.70    0.80
   2   5  16    7.20    1.00
  -2   5 -16    8.40    0.90
  -3  -5 -16   10.20    0.90
  -3   5 -16   11.60    0.90
   3   5  16   13.40    1.00
  -3   5 -16   10.50    0.90
  -3   5 -16    9.40    0.90
  -4  -5 -16    4.90    0.70
  -4   5 -16    5.10    0.70
   4   5  16    4.80    0.80
  -4   5 -16    5.80    0.60
  -5   5 -16    1.60    0.40
   5  -6 -16   49.60    1.90
   5   6 -16   45.20    1.70
   5   6 -16   46.80    1.80
   4  -6 -16    1.20    0.50
   4   6 -16    1.00    0.40
   4   6 -16    1.40    0.40
   4   6 -16    2.70    0.70
   3  -6 -16    0.10    0.40
   3  -6 -16   -0.20    0.40
   3   6 -16    0.60    0.50
   3   6 -16    0.20    0.40
   3   6 -16    1.10    0.50
  -3   6  16    0.40    0.60
   2  -6 -16    1.70    0.50
   2  -6 -16    2.30    0.70
   2   6 -16    2.50    0.70
   2   6 -16    1.50    0.50
  -2   6  16    1.40    0.50
   1  -6 -16   26.00    1.40
   1  -6 -16   25.70    1.30
  -1   6  16   22.40    1.40
   1   6 -16   24.30    1.30
   1   6 -16   24.20    1.30
   0  -6 -16   10.40    0.90
   0  -6 -16    8.30    1.10
   0   6  16   10.50    1.00
   0   6 -16   10.30    0.80
   0   6 -16   10.40    0.90
  -1  -6 -16    9.10    0.80
  -1   6 -16    9.60    0.80
   1   6  16    8.10    0.90
  -1   6 -16    8.60    0.90
  -2  -6 -16    3.50    0.60
  -2   6 -16    5.10    0.90
   2   6  16    3.60    0.70
  -2   6 -16    3.00    0.60
  -2   6 -16    3.40    0.70
  -3  -6 -16   -0.40    0.30
  -3   6 -16   -0.20    0.40
  -3   6 -16   -0.10    0.60
  -3   6 -16   -0.50    0.30
   3   6  16   -0.30    0.40
  -4  -6 -16   -0.10    0.50
  -4   6 -16   -0.10    0.30
   4   6  16   -0.80    0.70
   4   7 -16    1.20    0.50
   3  -7 -16   22.10    1.10
   3   7 -16   20.10    1.10
   3   7 -16   20.10    1.00
  -3   7  16   22.60    1.20
   2  -7 -16    2.30    0.70
   2  -7 -16    2.30    0.50
   2   7 -16    5.00    0.90
  -2   7  16    3.10    0.70
   2   7 -16    3.60    0.80
   1  -7 -16    1.40    0.40
   1  -7 -16    2.10    0.70
   1   7 -16    1.30    0.40
  -1   7  16    1.00    0.40
   1   7 -16    0.60    0.50
   0  -7 -16   18.30    1.30
   0  -7 -16   18.30    1.00
   0   7 -16   14.90    1.10
   0   7 -16   17.20    1.00
   0   7  16   19.00    1.20
  -1  -7 -16    0.20    0.30
  -1   7 -16    0.70    0.40
  -1   7 -16    0.70    0.70
   1   7  16    0.60    0.40
  -2  -7 -16    1.60    0.50
  -2   7 -16    1.00    0.30
   2   7  16    1.00    0.50
   7   0 -17   -0.60    0.50
  -7   0  17    0.50    0.40
   7   0 -17    0.20    0.60
   6   0 -17    0.30    0.50
   6   0 -17   -0.50    0.40
   5   0 -17   -0.60    0.50
   5   0 -17    0.00    0.50
   5   0 -17   -0.30    0.60
   4   0 -17    0.60    0.50
   4   0 -17    3.20    0.90
   4   0 -17    0.60    1.10
   4   0 -17    0.70    0.90
   3   0 -17    0.10    0.60
   3   0 -17    1.50    0.90
   3   0 -17    0.30    0.80
   3   0 -17   -0.80    0.50
   2   0 -17   -0.50    0.80
   2   0 -17    0.60    0.60
   2   0 -17    1.00    0.70
   1   0 -17    0.10    0.70
  -1   0  17    0.20    0.90
   1   0 -17   -0.40    0.60
   1   0 -17    0.30    0.70
   0   0 -17   -0.30    0.60
   0   0 -17    0.30    0.70
   0   0  17   -0.10    0.70
   0   0 -17   -1.10    0.70
  -1   0 -17   -0.10    0.70
  -1   0 -17   -1.30    0.60
  -1   0 -17    0.10    0.70
  -2   0 -17   -0.80    0.50
  -2   0 -17    0.50    0.70
  -3   0 -17    0.10    0.50
  -3   0 -17    1.50    0.70
  -4   0 -17   -0.40    0.40
   4   0  17   -0.50    0.40
   5   0  17    0.20    0.50
  -5   0 -17    0.30    0.40
  -6   0 -17   -0.10    0.30
   6   0  17   -0.50    0.40
   7  -1 -17    0.70    0.40
   7   1 -17    0.10    0.40
   7   1 -17    0.10    0.40
   6  -1 -17    0.00    0.40
   6  -1 -17   -0.30    0.40
   6   1 -17   -0.20    0.40
   6   1 -17    0.70    0.90
   6   1 -17    0.80    0.50
   5  -1 -17   16.30    1.10
   5  -1 -17   17.50    1.20
   5   1 -17   17.90    1.30
   5   1 -17   16.90    1.20
   5   1 -17   16.80    1.20
   5   1 -17   16.30    1.30
   4  -1 -17   49.30    2.10
   4  -1 -17   47.40    2.10
   4  -1 -17   48.00    2.70
   4   1 -17   45.40    2.60
   4   1 -17   50.29    2.10
   4   1 -17   49.30    2.40
   4   1 -17   47.20    2.20
   3  -1 -17    0.40    0.60
   3  -1 -17    0.30    0.80
   3  -1 -17    0.30    0.70
   3   1 -17    0.90    1.00
   3   1 -17    1.60    0.80
   3   1 -17    0.80    0.60
   2  -1 -17    2.70    1.00
   2  -1 -17    1.70    0.60
   2  -1 -17    2.40    1.00
   2   1 -17    1.40    0.60
   2   1 -17    3.20    0.80
   2   1 -17    1.80    0.60
   1  -1 -17   31.50    1.90
  -1  -1  17   30.00    2.20
   1  -1 -17   33.20    1.80
   1   1 -17   30.40    1.80
  -1   1  17   31.50    2.00
   1   1 -17   31.70    1.70
   1   1 -17   32.50    1.80
   0  -1 -17   26.20    1.70
   0  -1 -17   26.80    1.60
   0   1 -17   27.10    1.70
   0   1 -17   24.90    1.60
   0   1 -17   27.40    1.60
   0   1  17   26.50    1.70
  -1  -1 -17   -0.50    0.60
  -1  -1 -17   -1.00    0.70
  -1   1 -17   -0.60    0.90
  -1   1 -17    0.00    0.60
  -1   1 -17   -0.20    0.60
   1   1  17    0.00    0.60
  -2  -1 -17    0.80    0.70
  -2  -1 -17    0.00    0.70
  -2   1 -17   -0.10    0.60
  -2   1 -17    0.10    0.60
   2   1  17   -0.10    0.50
  -3  -1 -17    5.00    1.00
  -3   1 -17    6.50    0.80
   3   1  17    5.20    0.90
  -4  -1 -17    1.80    0.50
  -4   1 -17    1.50    0.50
   4   1  17    1.20    0.50
  -4   1 -17    2.10    0.70
  -5  -1 -17    9.90    0.80
   5  -1  17   10.20    0.90
  -5   1 -17   11.50    1.00
   5   1  17   11.30    0.90
  -5   1 -17   11.00    0.80
   6  -1  17    2.80    0.60
  -6  -1 -17    4.30    0.60
  -6   1 -17    3.60    0.50
   7  -2 -17    0.40    0.40
   7   2 -17    0.70    0.40
   7   2 -17    0.70    0.40
   6  -2 -17   29.50    1.40
   6  -2 -17   29.10    1.40
   6   2 -17   29.70    1.40
   6   2 -17   28.90    1.40
   6   2 -17   30.60    1.40
   5  -2 -17    6.20    0.80
   5  -2 -17    5.60    0.80
   5   2 -17    5.60    1.00
   5   2 -17    5.70    0.90
   5   2 -17    6.30    0.80
   5   2 -17    4.40    0.80
   4  -2 -17    5.50    1.00
   4  -2 -17    4.70    1.00
   4   2 -17    2.40    0.80
   4   2 -17    3.80    1.00
   4   2 -17    3.90    1.20
   4   2 -17    4.40    0.90
   3  -2 -17   33.80    1.90
   3  -2 -17   32.10    1.70
   3   2 -17   32.80    1.80
   3   2 -17   33.10    1.80
   3   2 -17   33.90    1.70
   2  -2 -17   89.49    3.70
   2  -2 -17   90.79    3.60
  -2   2  17   93.99    3.70
   2   2 -17  101.69    3.70
   2   2 -17   97.89    3.70
   2   2 -17   99.69    3.60
   1  -2 -17   86.29    3.30
   1   2 -17   84.79    3.30
   1   2 -17   79.39    3.30
  -1   2  17   83.89    3.30
   1   2 -17   83.59    3.20
   0  -2 -17    2.70    0.70
   0   2 -17    1.30    0.80
   0   2 -17    1.00    0.60
   0   2 -17    2.50    0.70
   0   2  17    4.20    1.10
  -1  -2 -17   13.90    1.40
  -1  -2 -17   10.00    1.10
   1   2  17   12.20    1.20
  -1   2 -17   10.50    1.10
  -1   2 -17    9.60    1.10
  -2  -2 -17   22.20    1.40
  -2   2 -17   20.00    1.30
  -2   2 -17   17.70    1.40
   2   2  17   17.40    1.60
  -3  -2 -17   -0.20    0.70
  -3  -2 -17    0.30    0.60
  -3   2 -17    0.00    0.50
  -3   2 -17   -0.70    0.40
   3   2  17   -0.40    0.50
  -4  -2 -17    2.60    0.80
   4   2  17    3.90    0.70
  -4   2 -17    2.90    0.70
  -4   2 -17    2.40    0.60
  -5  -2 -17    0.20    0.50
  -5   2 -17   -0.40    0.40
  -5   2 -17    0.00    0.30
   5   2  17   -0.30    0.40
   6  -3 -17    1.80    0.50
   6   3 -17    2.00    0.60
   6   3 -17    1.70    0.50
   6   3 -17    1.50    0.40
   5  -3 -17    7.10    0.90
   5  -3 -17    7.70    0.80
   5   3 -17    6.90    0.70
   5   3 -17    7.40    1.00
   5   3 -17    5.80    0.80
   5   3 -17    6.50    0.80
   4  -3 -17   54.49    2.20
   4  -3 -17   56.19    2.30
   4   3 -17   52.29    2.20
   4   3 -17   52.29    2.40
   4   3 -17   53.19    2.30
   4   3 -17   53.89    2.30
   3  -3 -17    1.50    0.70
   3  -3 -17    1.60    0.90
   3   3 -17    0.60    0.50
   3   3 -17    2.00    0.60
   3   3 -17    2.60    0.80
   2  -3 -17  135.49    4.60
   2  -3 -17  130.99    4.70
  -2   3  17  133.29    4.60
   2   3 -17  134.59    4.60
   2   3 -17  124.49    4.60
   2   3 -17  125.29    4.60
   1  -3 -17   30.80    1.70
   1  -3 -17   35.40    2.20
   1   3 -17   30.10    1.60
   1   3 -17   30.80    1.80
   1   3 -17   30.00    1.70
  -1   3  17   31.20    1.80
   0  -3 -17   51.99    2.30
   0   3 -17   49.80    2.30
   0   3 -17   48.90    2.20
   0   3  17   51.29    2.30
  -1  -3 -17   11.40    1.10
[truncated: 32,808 more chars]
