# Supplementary material for: Crystal structure and Hirshfeld surface analysis of 1-benzyl-3-(prop-2-yn-1-yl)-2,3-di­hydro-1H-1,3-benzo­diazol-2-one
Source: Acta Crystallogr E Crystallogr Commun. 2018 Nov 22;74(Pt 12):1842–6. doi: 10.1107/S2056989018016298 (PMC6281085; doi:10.1107/S2056989018016298)
Supplement: Supplementary file 2 [file e-74-01842-Isup2.hkl]

data_I                                                                          
_shelx_title ' JTM968_0m_a.res in P2(1)/c'                                      
_shelx_refln_list_code          4                                               
_shelx_F_calc_maximum      113.33                                               
_exptl_crystal_F_000       552.00                                               
_reflns_d_resolution_high  0.8003                                               
                                                                                
loop_                                                                           
 _space_group_symop_operation_xyz                                               
 'x, y, z'                                                                      
 '-x, y+1/2, -z+1/2'                                                            
 '-x, -y, -z'                                                                   
 'x, -y-1/2, z-1/2'                                                             
                                                                                
_cell_length_a     8.3567                                                       
_cell_length_b     9.2040                                                       
_cell_length_c    17.7868                                                       
_cell_angle_alpha  90.000                                                       
_cell_angle_beta   94.559                                                       
_cell_angle_gamma  90.000                                                       
                                                                                
_shelx_F_squared_multiplier     1.000                                           
                                                                                
loop_                                                                           
 _refln_index_h                                                                 
 _refln_index_k                                                                 
 _refln_index_l                                                                 
 _refln_F_squared_calc                                                          
 _refln_F_squared_meas                                                          
 _refln_F_squared_sigma                                                         
 _refln_observed_status                                                         
   1   0   0        320.83        247.02         7.47 o                         
   3   0   0        515.08        510.94        22.74 o                         
   4   0   0        148.58        192.44         4.33 o                         
   5   0   0        945.01        883.30        27.08 o                         
   6   0   0         77.56         76.76         1.82 o                         
   7   0   0        133.62        136.75         2.91 o                         
   8   0   0          7.52          7.38         0.59 o                         
   9   0   0          4.46          3.97         0.46 o                         
  10   0   0         28.98         29.51         0.87 o                         
   1   1   0       4016.41       3966.41        60.54 o                         
   2   1   0         46.82         55.13         1.96 o                         
   3   1   0       1126.88       1082.74        42.34 o                         
   4   1   0         41.82         46.31         1.03 o                         
   5   1   0        297.18        298.82         5.84 o                         
   6   1   0        105.65        102.46         1.76 o                         
   7   1   0          0.02          0.37         0.33 o                         
   8   1   0         53.44         54.03         0.97 o                         
   9   1   0          0.03          0.17         0.17 o                         
  10   1   0          7.31          6.85         0.28 o                         
   0   2   0       1451.17       1291.18        70.34 o                         
   1   2   0       1241.21       1129.95        19.35 o                         
   2   2   0       6810.29       7230.12       108.43 o                         
   3   2   0       1761.05       1713.00        30.12 o                         
   5   2   0        170.86        179.62         4.43 o                         
   6   2   0        100.92         95.53         1.44 o                         
   7   2   0          7.72          7.36         0.61 o                         
   8   2   0         13.02         14.88         0.56 o                         
   9   2   0          0.28          0.90         0.19 o                         
  10   2   0          3.01          3.99         0.55 o                         
   1   3   0         75.26         89.34         1.73 o                         
   2   3   0       1830.81       1871.57        28.08 o                         
   3   3   0        319.56        315.77         5.58 o                         
   4   3   0        255.98        280.98         6.77 o                         
   5   3   0        106.63         98.38         1.55 o                         
   6   3   0          3.24          4.03         0.45 o                         
   7   3   0          8.57          8.78         0.59 o                         
   8   3   0          4.05          4.68         0.47 o                         
   9   3   0         11.83         14.14         0.76 o                         
  10   3   0          1.59          1.53         0.19 o                         
   0   4   0         60.06         57.16         1.46 o                         
   1   4   0          7.28          7.60         0.35 o                         
   2   4   0         34.98         43.46         1.02 o                         
   3   4   0         11.45         15.65         0.86 o                         
   4   4   0         24.00         23.69         1.08 o                         
   5   4   0        113.77        112.98         1.50 o                         
   6   4   0         76.41         72.66         1.34 o                         
   7   4   0         25.59         30.45         0.88 o                         
   8   4   0         11.83         13.14         0.60 o                         
   9   4   0          0.92          0.85         0.18 o                         
   1   5   0        238.13        257.96         8.41 o                         
   2   5   0         77.78         82.02         1.78 o                         
   3   5   0        177.79        187.77         5.88 o                         
   4   5   0         78.47         77.75         1.17 o                         
   5   5   0        150.41        145.45         1.85 o                         
   6   5   0         21.56         20.22         0.80 o                         
   7   5   0         20.69         21.12         1.03 o                         
   8   5   0         16.41         17.07         0.47 o                         
   9   5   0          4.01          4.38         0.28 o                         
   0   6   0        402.64        345.84        10.25 o                         
   1   6   0        153.79        149.88         2.17 o                         
   2   6   0        232.95        206.63         2.46 o                         
   3   6   0        107.95        104.85         1.52 o                         
   4   6   0         54.85         52.19         1.05 o                         
   5   6   0         23.84         23.22         0.82 o                         
   6   6   0         19.25         16.85         0.57 o                         
   7   6   0         22.28         25.70         0.77 o                         
   8   6   0          6.26          6.94         0.39 o                         
   1   7   0         15.67         13.12         0.53 o                         
   2   7   0         46.54         40.99         0.90 o                         
   3   7   0         50.66         47.26         1.08 o                         
   4   7   0          6.00          6.81         0.50 o                         
   5   7   0         16.15         13.86         0.59 o                         
   6   7   0          0.93          1.86         0.32 o                         
   7   7   0          4.17          3.60         0.36 o                         
   8   7   0         14.36         13.01         0.47 o                         
   0   8   0         53.61         46.78         1.26 o                         
   1   8   0         12.44         12.87         0.52 o                         
   2   8   0         26.16         26.62         0.74 o                         
   3   8   0          2.32          2.15         0.41 o                         
   4   8   0         25.24         23.03         0.71 o                         
   5   8   0          1.14          1.02         0.24 o                         
   6   8   0          1.35          1.35         0.24 o                         
   7   8   0          0.01         -0.16         0.21 o                         
   1   9   0         36.31         42.10         0.81 o                         
   2   9   0         61.23         62.53         1.18 o                         
   3   9   0          0.17          0.03         0.24 o                         
   4   9   0         22.21         20.57         0.56 o                         
   5   9   0          6.41          6.14         0.34 o                         
   6   9   0          0.61          0.57         0.22 o                         
   0  10   0         20.87         15.34         0.70 o                         
   1  10   0          8.69          9.05         0.48 o                         
   2  10   0          0.06          0.30         0.20 o                         
   3  10   0          0.02          0.10         0.18 o                         
   4  10   0          9.98          8.93         0.32 o                         
   5  10   0          0.45          0.33         0.22 o                         
   1  11   0          0.27          0.60         0.20 o                         
   2  11   0          0.18         -0.01         0.17 o                         
   3  11   0          5.40          4.76         0.27 o                         
 -10   1   1         23.03         24.08         0.52 o                         
  -9   1   1          3.62          3.85         0.32 o                         
  -8   1   1         12.05         12.46         0.56 o                         
  -7   1   1          2.56          1.57         0.43 o                         
  -6   1   1          1.04          0.25         0.31 o                         
  -5   1   1         55.04         61.61         1.46 o                         
  -4   1   1        222.55        242.50         7.29 o                         
  -3   1   1        336.16        313.53         5.59 o                         
  -2   1   1      12844.79      15397.64       461.16 o                         
  -1   1   1       1267.57       1124.08        15.14 o                         
   0   1   1        871.25        782.49        14.04 o                         
   1   1   1        102.91         96.71         1.35 o                         
   2   1   1       8968.71       9757.63       291.35 o                         
   3   1   1         47.83         55.78         1.17 o                         
   4   1   1         37.79         30.77         0.68 o                         
   5   1   1         51.67         53.20         1.32 o                         
   6   1   1         79.60         85.05         1.53 o                         
   7   1   1          3.07          2.40         0.35 o                         
   8   1   1         16.51         14.07         0.49 o                         
   9   1   1         11.10         10.88         0.38 o                         
  10   1   1          0.64          0.15         0.15 o                         
 -10   2   1          0.12          0.17         0.20 o                         
  -9   2   1          6.17          7.93         0.38 o                         
  -8   2   1          0.46          0.27         0.27 o                         
  -7   2   1         22.74         21.79         0.71 o                         
  -6   2   1          3.01          3.04         0.47 o                         
  -5   2   1          5.99          4.94         0.74 o                         
  -4   2   1          3.64          6.33         0.99 o                         
  -3   2   1        907.51        872.87        15.25 o                         
  -2   2   1       2119.54       2088.36        31.51 o                         
  -1   2   1       7595.97       7933.14       137.13 o                         
   0   2   1       2020.63       1948.12        34.57 o                         
   1   2   1        381.05        378.41         6.64 o                         
   2   2   1          3.93          2.93         0.37 o                         
   3   2   1         57.15         65.13         1.16 o                         
   4   2   1        376.69        407.20         8.08 o                         
   5   2   1         75.84         73.89         1.73 o                         
   6   2   1        178.06        166.75         2.40 o                         
   7   2   1          0.27          0.61         0.27 o                         
   8   2   1          0.07         -0.22         0.22 o                         
   9   2   1         56.58         57.67         1.03 o                         
  10   2   1          2.16          2.00         0.27 o                         
 -10   3   1          4.57          3.78         0.25 o                         
  -9   3   1          9.93          9.61         0.39 o                         
  -8   3   1         25.86         24.28         0.78 o                         
  -7   3   1          0.00         -0.16         0.29 o                         
  -6   3   1        151.80        151.25         2.04 o                         
  -5   3   1          1.98          3.48         0.36 o                         
  -4   3   1       3515.70       3502.05        60.81 o                         
  -3   3   1          0.30          0.47         0.16 o                         
  -2   3   1       3777.28       4018.54        84.32 o                         
  -1   3   1         64.71         54.01         1.35 o                         
   0   3   1        662.66        617.69         9.32 o                         
   1   3   1       1383.33       1360.82        23.72 o                         
   2   3   1        827.57        863.86        15.06 o                         
   3   3   1        509.24        525.94         8.03 o                         
   4   3   1         15.97         17.99         3.30 o                         
   5   3   1         10.70         11.40         0.57 o                         
   6   3   1         14.29         11.92         0.60 o                         
   7   3   1         11.04         10.95         1.12 o                         
   8   3   1         32.89         30.55         0.75 o                         
   9   3   1          0.12          0.53         0.21 o                         
  10   3   1          5.97          5.19         0.50 o                         
  -9   4   1          3.62          3.59         0.36 o                         
  -8   4   1         26.46         29.61         0.74 o                         
  -7   4   1         46.38         47.46         1.13 o                         
  -6   4   1          0.39          0.50         0.29 o                         
  -5   4   1        180.13        172.73         2.12 o                         
  -4   4   1        706.81        721.19        15.82 o                         
  -3   4   1        449.89        452.83         6.97 o                         
  -2   4   1         45.44         48.16         0.93 o                         
  -1   4   1         56.42         70.05         1.44 o                         
   0   4   1        105.91        109.56         2.33 o                         
   1   4   1         78.97         78.16         1.60 o                         
   2   4   1        133.52        137.25         7.33 o                         
   3   4   1        304.62        314.27         7.55 o                         
   4   4   1         79.74         70.13         2.21 o                         
   5   4   1          5.19          4.71         0.44 o                         
   6   4   1         11.44         14.53         0.71 o                         
   7   4   1        119.14        125.08         2.26 o                         
   8   4   1          4.44          5.04         0.47 o                         
   9   4   1          1.18          0.71         0.21 o                         
  -9   5   1          0.39          0.22         0.16 o                         
  -8   5   1         16.28         18.00         0.52 o                         
  -7   5   1          0.35          0.41         0.36 o                         
  -6   5   1         51.91         51.73         0.96 o                         
  -5   5   1          0.62          1.40         0.27 o                         
  -4   5   1         11.95         12.06         0.64 o                         
  -3   5   1          8.64          7.60         0.58 o                         
  -2   5   1        241.32        250.94         5.78 o                         
  -1   5   1          8.26          6.43         0.47 o                         
   0   5   1        304.70        305.74         5.58 o                         
   1   5   1         88.19         89.65         3.63 o                         
   2   5   1         29.89         33.77         1.57 o                         
   3   5   1        678.68        650.02         7.13 o                         
   4   5   1          3.45          3.47         0.35 o                         
   5   5   1         91.19         89.90         1.37 o                         
   6   5   1         17.18         16.46         0.70 o                         
   7   5   1         39.50         48.60         1.44 o                         
   8   5   1         13.02         13.83         0.45 o                         
   9   5   1          3.74          4.00         0.32 o                         
  -8   6   1         37.75         33.54         0.62 o                         
  -7   6   1         13.87         16.21         0.60 o                         
  -6   6   1         80.85         83.50         1.39 o                         
  -5   6   1         67.74         63.46         1.09 o                         
  -4   6   1          7.38          8.46         0.50 o                         
  -3   6   1        165.49        153.61         2.24 o                         
  -2   6   1        164.13        164.94         2.02 o                         
  -1   6   1         33.55         35.97         0.86 o                         
   0   6   1         80.40         86.11         1.94 o                         
   1   6   1          6.21          9.34         0.50 o                         
   2   6   1         55.12         59.16         0.94 o                         
   3   6   1         14.14         15.13         0.57 o                         
   4   6   1          0.27          0.66         0.29 o                         
   5   6   1          8.78          7.97         0.57 o                         
   6   6   1          5.37          6.76         0.51 o                         
   7   6   1          3.87          4.79         0.39 o                         
   8   6   1          4.39          4.82         0.33 o                         
  -8   7   1          0.85          0.44         0.20 o                         
  -7   7   1          0.37          0.21         0.21 o                         
  -6   7   1          9.73          8.23         0.47 o                         
  -5   7   1         15.18         15.78         0.62 o                         
  -4   7   1         67.65         61.50         1.15 o                         
  -3   7   1         75.74         65.53         1.30 o                         
  -2   7   1         23.64         21.13         0.64 o                         
  -1   7   1         21.43         23.57         0.64 o                         
   0   7   1         67.17         63.83         1.02 o                         
   1   7   1        229.55        226.96         3.24 o                         
   2   7   1        224.58        219.75         2.83 o                         
   3   7   1          8.54          8.27         0.52 o                         
   4   7   1        201.25        190.53         2.95 o                         
   5   7   1         13.26         15.89         0.66 o                         
   6   7   1          0.01          0.06         0.25 o                         
   7   7   1          0.67          0.75         0.21 o                         
   8   7   1          1.04          0.64         0.21 o                         
  -7   8   1          0.00          0.14         0.22 o                         
  -6   8   1          0.45          0.17         0.18 o                         
  -5   8   1          0.64          0.68         0.23 o                         
  -4   8   1          2.89          4.21         0.52 o                         
  -3   8   1         47.97         49.30         1.17 o                         
  -2   8   1         30.44         30.42         0.73 o                         
  -1   8   1        222.83        215.02         2.59 o                         
   0   8   1          0.11          0.12         0.27 o                         
   1   8   1         17.77         19.75         0.59 o                         
   2   8   1          0.78          0.65         0.29 o                         
   3   8   1         84.00         80.85         1.46 o                         
   4   8   1         40.50         44.03         0.95 o                         
   5   8   1          2.37          1.59         0.38 o                         
   6   8   1          3.19          3.65         0.35 o                         
   7   8   1          0.02         -0.06         0.26 o                         
  -6   9   1         15.94         16.25         0.55 o                         
  -5   9   1          2.06          2.90         0.33 o                         
  -4   9   1         54.92         54.79         1.02 o                         
  -3   9   1          6.03          5.70         0.44 o                         
  -2   9   1         51.59         49.78         1.02 o                         
  -1   9   1         33.62         36.81         0.81 o                         
   0   9   1         71.63         73.34         1.23 o                         
   1   9   1        143.27        149.36         2.14 o                         
   2   9   1        211.68        217.56         3.24 o                         
   3   9   1         11.88         13.25         0.52 o                         
   4   9   1          9.35          8.32         0.41 o                         
   5   9   1          0.18         -0.02         0.16 o                         
   6   9   1          0.22         -0.15         0.18 o                         
  -5  10   1          5.27          5.01         0.34 o                         
  -4  10   1          0.26          0.63         0.16 o                         
  -3  10   1          2.99          3.02         0.30 o                         
  -2  10   1          0.00          0.16         0.21 o                         
  -1  10   1         19.65         18.97         0.61 o                         
   0  10   1         53.37         50.60         0.89 o                         
   1  10   1          7.30          5.95         0.40 o                         
   2  10   1         24.87         22.52         0.65 o                         
   3  10   1          1.08          1.36         0.27 o                         
   4  10   1          0.70          0.45         0.16 o                         
  -3  11   1         19.66         23.65         0.52 o                         
  -2  11   1          0.13          0.20         0.21 o                         
  -1  11   1         13.90         12.85         0.47 o                         
   0  11   1         11.25         12.73         0.58 o                         
   1  11   1         24.50         23.38         0.57 o                         
   2  11   1          9.01          9.59         0.41 o                         
 -10   0   2          3.31          2.48         0.32 o                         
  -9   0   2         15.64         14.92         0.61 o                         
  -8   0   2         68.55         70.09         2.02 o                         
  -7   0   2         12.46         15.73         0.87 o                         
  -6   0   2          9.07          9.50         0.79 o                         
  -5   0   2         81.68         71.57         2.96 o                         
  -4   0   2          5.40          3.86         0.38 o                         
  -3   0   2          8.33          6.80         0.59 o                         
  -2   0   2        907.82        846.45        29.23 o                         
  -1   0   2       3872.81       3807.32        74.60 o                         
   0   0   2       2911.51       2758.44        78.85 o                         
   1   0   2       1189.80       1226.01        26.30 o                         
   2   0   2       4833.86       4901.45       203.67 o                         
   3   0   2         86.37         92.45         2.72 o                         
   4   0   2        897.01        884.45        19.01 o                         
   5   0   2          0.53          2.13         0.38 o                         
   6   0   2         12.14          8.24         0.77 o                         
   7   0   2         70.70         66.82         1.47 o                         
   8   0   2          1.73          1.18         0.34 o                         
   9   0   2          1.51          0.97         0.31 o                         
  10   0   2          0.07          0.11         0.18 o                         
 -10   1   2          2.37          2.59         0.24 o                         
  -9   1   2          6.55          7.54         0.37 o                         
  -8   1   2          0.55          0.08         0.26 o                         
  -7   1   2         62.37         63.74         1.12 o                         
  -6   1   2         91.15         91.39         1.86 o                         
  -5   1   2        251.97        239.73        10.01 o                         
  -4   1   2         95.24         94.65         4.15 o                         
  -3   1   2         24.88         25.13         0.74 o                         
  -2   1   2         16.54         13.50         0.94 o                         
  -1   1   2       7102.30       7252.25       128.36 o                         
   0   1   2         11.47          9.42         0.28 o                         
   1   1   2       7637.28       7823.28       181.90 o                         
   2   1   2         56.93         61.66         1.22 o                         
   3   1   2        211.32        235.05         4.24 o                         
   4   1   2         23.72         16.28         0.47 o                         
   5   1   2        194.33        187.64         3.65 o                         
   6   1   2         22.86         22.42         0.62 o                         
   7   1   2         71.97         70.68         1.14 o                         
   8   1   2          1.88          1.45         0.23 o                         
   9   1   2          2.00          2.21         0.23 o                         
  10   1   2          4.18          4.76         0.28 o                         
 -10   2   2          6.15          5.64         0.28 o                         
  -9   2   2         47.89         44.80         0.85 o                         
  -8   2   2         10.78         13.06         0.60 o                         
  -7   2   2        145.48        143.05         2.34 o                         
  -6   2   2          4.59          4.27         0.46 o                         
  -5   2   2         19.37         18.60         0.98 o                         
  -4   2   2        733.87        758.94        34.87 o                         
  -3   2   2         53.26         52.77         1.17 o                         
  -2   2   2       6224.35       6270.88       100.64 o                         
  -1   2   2        704.46        659.38        11.49 o                         
   0   2   2          0.31          0.24         0.12 o                         
   1   2   2       1381.12       1286.15        35.75 o                         
   2   2   2         97.43        103.61         1.98 o                         
   3   2   2         23.24         24.68         0.66 o                         
   4   2   2        128.15        132.73         2.60 o                         
   5   2   2         80.60         85.36         1.48 o                         
   6   2   2          1.23          1.69         0.53 o                         
   7   2   2          0.47          0.54         0.30 o                         
   8   2   2          0.50          0.53         0.23 o                         
   9   2   2          7.59          8.03         0.48 o                         
  10   2   2          0.64          0.30         0.15 o                         
 -10   3   2          1.83          1.58         0.49 o                         
  -9   3   2          0.84          0.91         0.19 o                         
  -8   3   2         21.98         22.46         0.65 o                         
  -7   3   2          0.38          0.26         0.31 o                         
  -6   3   2          1.40          1.25         0.32 o                         
  -5   3   2         37.11         33.86         0.72 o                         
  -4   3   2        704.04        702.16        23.94 o                         
  -3   3   2       1664.67       1707.95        80.68 o                         
  -2   3   2       1706.18       1698.95        43.55 o                         
  -1   3   2        549.04        569.43         9.97 o                         
   0   3   2        280.49        271.20         5.92 o                         
   1   3   2        389.79        386.76         6.98 o                         
   2   3   2         37.84         53.10         1.52 o                         
   3   3   2          1.58          1.73         0.33 o                         
   4   3   2        262.50        262.36         7.99 o                         
   5   3   2          4.20          2.80         0.39 o                         
   6   3   2         21.87         20.66         0.74 o                         
   7   3   2         31.12         29.26         0.95 o                         
   8   3   2         42.90         45.43         1.04 o                         
   9   3   2          0.05         -0.02         0.18 o                         
  -9   4   2          0.09          0.11         0.18 o                         
  -8   4   2         15.42         14.47         0.61 o                         
  -7   4   2          0.65          0.42         0.31 o                         
  -6   4   2        226.27        219.26         2.96 o                         
  -5   4   2        167.96        154.34         1.83 o                         
  -4   4   2        105.42         91.96         2.51 o                         
  -3   4   2        823.66        809.90        20.36 o                         
  -2   4   2        459.85        493.81         7.56 o                         
   1   4   2        100.81         97.07         2.38 o                         
   2   4   2          9.52          8.92         0.46 o                         
   3   4   2          6.85          4.11         0.53 o                         
   4   4   2         32.85         33.07         0.96 o                         
   5   4   2          1.54          3.55         0.54 o                         
   6   4   2         39.63         35.65         0.83 o                         
   7   4   2         29.15         29.72         0.86 o                         
   8   4   2          3.72          4.52         0.84 o                         
   9   4   2         11.05         11.03         0.39 o                         
  -9   5   2          0.23          0.37         0.19 o                         
  -8   5   2         13.50         13.24         0.46 o                         
  -7   5   2         85.25         87.59         1.68 o                         
  -6   5   2        445.37        446.99         5.03 o                         
  -5   5   2        465.67        451.31         5.07 o                         
  -4   5   2        159.62        157.85         1.97 o                         
  -3   5   2         50.23         41.66         0.95 o                         
  -2   5   2        280.54        290.35         7.03 o                         
  -1   5   2         86.85         84.68         1.77 o                         
   0   5   2        751.15        751.93        13.23 o                         
   1   5   2        181.11        193.32         3.70 o                         
   2   5   2        530.60        509.48        13.67 o                         
   3   5   2        136.04        138.07         2.26 o                         
   4   5   2          0.36          0.10         0.30 o                         
   5   5   2         93.38         84.54         1.78 o                         
   6   5   2          0.51          1.56         0.38 o                         
   7   5   2          6.99          9.40         0.47 o                         
   8   5   2          0.00          0.12         0.20 o                         
   9   5   2          6.76          6.41         0.30 o                         
  -8   6   2         32.92         26.49         0.58 o                         
  -7   6   2          3.50          2.58         0.36 o                         
  -6   6   2        116.00        116.63         1.93 o                         
  -5   6   2          1.25          0.48         0.27 o                         
  -4   6   2         35.89         34.17         0.73 o                         
  -3   6   2         85.64         91.10         1.38 o                         
  -2   6   2          7.43          6.48         0.47 o                         
  -1   6   2         54.30         52.33         1.10 o                         
   0   6   2          0.01         -0.04         0.28 o                         
   1   6   2        558.86        560.96        10.78 o                         
   2   6   2          6.32          7.67         0.46 o                         
   3   6   2         63.34         59.87         1.04 o                         
   4   6   2         95.17         93.76         1.87 o                         
   5   6   2         98.12         89.25         1.36 o                         
   6   6   2         11.83         12.62         0.48 o                         
   7   6   2          0.04         -0.06         0.21 o                         
   8   6   2          7.47          7.57         0.35 o                         
  -8   7   2          8.78          7.22         0.50 o                         
  -7   7   2          1.28          0.26         0.22 o                         
  -6   7   2          0.16          0.54         0.25 o                         
  -5   7   2          2.17          1.09         0.28 o                         
  -4   7   2         19.86         17.63         0.63 o                         
  -3   7   2        331.22        313.08         4.18 o                         
  -2   7   2          0.01          0.11         0.27 o                         
  -1   7   2         73.11         73.49         1.07 o                         
   0   7   2          4.83          5.25         0.41 o                         
   1   7   2        216.31        213.80         2.75 o                         
   2   7   2        262.06        269.63         3.64 o                         
   3   7   2         11.15         12.40         0.57 o                         
   4   7   2         96.51        104.33         1.79 o                         
   5   7   2          0.04         -0.03         0.25 o                         
   6   7   2          4.68          4.33         0.48 o                         
   7   7   2          1.18          1.42         0.27 o                         
   8   7   2          0.20          0.05         0.21 o                         
  -7   8   2          7.41          5.70         0.36 o                         
  -6   8   2          7.98          6.21         0.35 o                         
  -5   8   2          0.55          0.40         0.24 o                         
  -4   8   2          3.96          3.79         0.45 o                         
  -3   8   2        108.53        115.13         1.92 o                         
  -2   8   2         28.25         27.70         0.78 o                         
  -1   8   2        621.34        608.71         6.72 o                         
   0   8   2         41.32         40.42         0.82 o                         
   1   8   2          0.50          0.13         0.27 o                         
   2   8   2         42.96         40.71         0.85 o                         
   3   8   2        126.45        126.01         2.07 o                         
   4   8   2          0.32          0.60         0.24 o                         
   5   8   2          3.77          4.69         0.60 o                         
   6   8   2          6.18          4.70         0.37 o                         
   7   8   2          1.78          2.31         0.30 o                         
  -6   9   2          0.07          0.17         0.23 o                         
  -5   9   2          0.87          0.35         0.18 o                         
  -4   9   2          7.02          6.90         0.39 o                         
  -3   9   2          0.27          0.34         0.27 o                         
  -2   9   2          7.32          7.42         0.50 o                         
  -1   9   2         23.67         25.19         0.71 o                         
   0   9   2         32.48         31.57         0.75 o                         
   1   9   2         88.92         89.90         1.43 o                         
   2   9   2         12.63         15.64         0.60 o                         
   3   9   2         14.38         19.82         0.61 o                         
   4   9   2          0.07          0.28         0.20 o                         
   5   9   2         32.57         32.59         0.80 o                         
   6   9   2          1.50          2.07         0.42 o                         
  -5  10   2          8.27          8.54         0.43 o                         
  -4  10   2          9.42          9.42         0.38 o                         
  -3  10   2          3.03          2.81         0.30 o                         
  -2  10   2         11.65         12.23         0.53 o                         
  -1  10   2          1.21          0.79         0.24 o                         
   0  10   2         29.63         31.69         0.66 o                         
   1  10   2          1.35          2.39         0.34 o                         
   2  10   2          0.49          0.28         0.22 o                         
   3  10   2          0.27          0.20         0.24 o                         
   4  10   2          3.11          3.02         0.27 o                         
  -2  11   2         14.18         13.43         0.43 o                         
  -1  11   2          3.73          4.63         0.36 o                         
   0  11   2         72.43         71.58         1.46 o                         
   1  11   2         45.93         46.43         3.22 o                         
   2  11   2          5.30          5.98         0.33 o                         
 -10   1   3          0.37         -0.13         0.29 o                         
  -9   1   3         29.70         29.44         0.62 o                         
  -8   1   3         16.98         17.72         0.59 o                         
  -7   1   3         12.11          9.71         0.58 o                         
  -6   1   3         53.12         55.48         1.12 o                         
  -5   1   3        122.11        129.70         3.32 o                         
  -4   1   3         28.99         23.79         0.71 o                         
  -3   1   3        357.02        376.76         6.72 o                         
  -2   1   3       1062.46        992.80        21.20 o                         
  -1   1   3       1232.14       1149.95        19.94 o                         
   0   1   3       2244.91       2050.95        62.49 o                         
   1   1   3       2276.71       2073.97        55.74 o                         
   2   1   3         95.35         93.54         1.79 o                         
   3   1   3        261.95        258.93         4.04 o                         
   4   1   3         10.67         10.33         0.70 o                         
   5   1   3         44.80         41.16         0.97 o                         
   6   1   3         13.73         14.68         0.54 o                         
   7   1   3          0.08          0.84         0.28 o                         
   8   1   3          0.81          1.05         0.24 o                         
   9   1   3          0.02          0.10         0.18 o                         
  10   1   3          1.22          1.28         0.18 o                         
 -10   2   3          1.06          1.19         0.20 o                         
  -9   2   3         34.86         35.37         0.72 o                         
  -8   2   3         15.04         17.95         0.72 o                         
  -7   2   3         10.01         10.11         0.56 o                         
  -6   2   3          0.38          0.95         0.34 o                         
  -5   2   3         39.69         39.91         1.63 o                         
  -4   2   3         18.19         17.96         0.64 o                         
  -3   2   3        733.03        743.11        13.00 o                         
  -2   2   3       1950.95       1968.73        43.99 o                         
  -1   2   3       1083.22        947.64        16.94 o                         
   0   2   3         81.18         90.92         1.71 o                         
   1   2   3         50.78         51.30         1.29 o                         
   2   2   3          6.31          6.50         0.59 o                         
   4   2   3        622.75        676.29        12.52 o                         
   5   2   3         97.23         88.97         1.54 o                         
   6   2   3        127.95        129.79         2.55 o                         
   7   2   3         72.10         79.16         1.24 o                         
   8   2   3         31.73         33.96         0.73 o                         
   9   2   3          7.75          6.86         0.34 o                         
  10   2   3          1.80          1.60         0.25 o                         
 -10   3   3          7.40          6.61         0.35 o                         
  -9   3   3          0.43          0.40         0.18 o                         
  -8   3   3         51.11         56.16         1.03 o                         
  -7   3   3         39.95         45.87         1.01 o                         
  -6   3   3          8.48          9.01         0.74 o                         
  -5   3   3          2.67          4.09         0.41 o                         
  -4   3   3       1301.43       1295.02        22.63 o                         
  -3   3   3       2054.59       2100.12        36.37 o                         
  -2   3   3         29.97         33.59         0.67 o                         
  -1   3   3       2662.17       2794.78        48.76 o                         
   0   3   3       1224.55       1218.17        18.27 o                         
   1   3   3         12.45         13.40         0.51 o                         
   2   3   3         37.24         47.23         1.53 o                         
   3   3   3        237.76        261.39         5.93 o                         
   4   3   3        113.92        115.84         3.13 o                         
   5   3   3         18.55         16.89         0.58 o                         
   6   3   3          0.84          1.49         0.41 o                         
   7   3   3         32.86         33.78         1.06 o                         
   8   3   3         29.67         31.94         0.82 o                         
   9   3   3         11.43         12.64         0.44 o                         
  -9   4   3          6.67          6.21         0.34 o                         
  -8   4   3          0.63          1.04         0.24 o                         
  -7   4   3         55.69         57.09         1.04 o                         
  -6   4   3        190.39        194.71         2.54 o                         
  -5   4   3         25.30         24.11         0.60 o                         
  -4   4   3       1088.24       1041.09        19.71 o                         
  -3   4   3        734.85        729.94        17.78 o                         
  -2   4   3         76.83         60.66         1.15 o                         
  -1   4   3        589.54        582.60        10.26 o                         
   0   4   3        127.22        136.00         3.18 o                         
   1   4   3        249.66        264.97         9.81 o                         
   2   4   3        628.10        665.50        15.72 o                         
   3   4   3        169.96        170.97         3.35 o                         
   4   4   3         58.08         56.47         0.98 o                         
   5   4   3        115.32        119.01         1.80 o                         
   6   4   3         47.96         45.65         0.94 o                         
   7   4   3         11.18         11.72         0.57 o                         
   8   4   3          1.06          0.53         0.22 o                         
   9   4   3          0.16          0.39         0.31 o                         
  -9   5   3          0.21          0.55         0.19 o                         
  -8   5   3         21.05         18.67         0.53 o                         
  -7   5   3         24.52         23.75         0.91 o                         
  -6   5   3        123.70        127.34         1.68 o                         
  -5   5   3        432.94        434.88         4.91 o                         
  -4   5   3          3.23          5.23         0.47 o                         
  -3   5   3         70.29         84.83         2.41 o                         
  -2   5   3         17.71         22.10         1.13 o                         
  -1   5   3          4.65          6.19         0.94 o                         
   0   5   3        248.90        265.50         4.93 o                         
   1   5   3         82.01         71.71         1.61 o                         
   2   5   3         75.84         78.72         1.76 o                         
   3   5   3          3.52          5.27         0.40 o                         
   4   5   3         65.24         59.39         1.00 o                         
   5   5   3         98.62         91.33         1.43 o                         
   6   5   3          0.72          1.10         0.32 o                         
   7   5   3         14.33         13.50         0.70 o                         
   8   5   3          0.56          0.79         0.36 o                         
   9   5   3          1.75          2.45         0.30 o                         
  -8   6   3         24.46         22.95         0.60 o                         
  -7   6   3          1.94          2.36         0.56 o                         
  -6   6   3         71.80         70.47         1.21 o                         
  -5   6   3         68.94         65.51         1.06 o                         
  -4   6   3         16.98         17.20         0.58 o                         
  -3   6   3          5.02          5.17         0.49 o                         
  -2   6   3         24.90         25.01         0.69 o                         
  -1   6   3        710.92        728.02         9.46 o                         
   0   6   3         10.29         14.08         0.59 o                         
   1   6   3        249.61        251.78         2.77 o                         
   2   6   3          0.63          0.32         0.25 o                         
   3   6   3          0.86          1.48         0.31 o                         
   4   6   3         27.43         33.13         0.77 o                         
   5   6   3          3.29          2.24         0.34 o                         
   6   6   3          5.49          5.37         0.43 o                         
   7   6   3          0.11          0.17         0.22 o                         
   8   6   3         37.09         35.08         1.05 o                         
  -8   7   3          1.45          0.81         0.27 o                         
  -7   7   3         46.05         43.96         1.06 o                         
  -6   7   3          6.10          8.07         0.47 o                         
  -5   7   3         18.47         18.73         0.60 o                         
  -4   7   3          2.08          2.28         0.34 o                         
  -3   7   3        114.09        106.15         1.69 o                         
  -2   7   3         17.55         17.63         0.61 o                         
  -1   7   3          0.04          0.45         0.28 o                         
   0   7   3          0.00          0.22         0.28 o                         
   1   7   3         22.32         22.15         0.61 o                         
   2   7   3         30.24         31.62         0.71 o                         
   3   7   3        212.44        203.19         3.09 o                         
   4   7   3         31.82         32.25         0.85 o                         
   5   7   3         17.29         17.22         0.61 o                         
   6   7   3          0.97          0.05         0.27 o                         
   7   7   3          0.04         -0.03         0.28 o                         
   8   7   3          0.13          0.15         0.21 o                         
  -7   8   3          1.02          0.88         0.35 o                         
  -6   8   3          0.53          0.50         0.20 o                         
  -5   8   3          7.52          6.57         0.48 o                         
  -4   8   3          0.09          0.04         0.25 o                         
  -3   8   3         33.33         35.19         0.95 o                         
  -2   8   3          4.50          5.38         0.49 o                         
  -1   8   3          4.10          5.28         0.50 o                         
   0   8   3        198.65        211.00         2.42 o                         
   1   8   3        207.51        208.54         2.54 o                         
   2   8   3         27.38         30.32         0.76 o                         
   3   8   3        149.36        152.42         2.44 o                         
   4   8   3          6.33          5.66         0.44 o                         
   5   8   3          1.55          2.57         0.30 o                         
   6   8   3          0.92          1.34         0.23 o                         
   7   8   3          0.55          0.05         0.19 o                         
  -6   9   3          1.02          1.96         0.28 o                         
  -5   9   3          1.95          2.51         0.34 o                         
  -4   9   3          3.62          3.00         0.31 o                         
  -3   9   3         20.43         20.39         0.85 o                         
  -2   9   3         33.27         32.07         0.87 o                         
  -1   9   3         39.37         40.19         0.91 o                         
   0   9   3        132.47        138.71         2.01 o                         
   1   9   3        114.33        117.81         1.96 o                         
   2   9   3         71.31         77.88         1.27 o                         
   3   9   3          9.51         10.61         0.51 o                         
   4   9   3          0.18          0.31         0.18 o                         
   5   9   3         23.79         25.71         0.63 o                         
   6   9   3          5.61          5.71         0.44 o                         
  -5  10   3          0.18          0.56         0.20 o                         
  -4  10   3          0.00          0.12         0.15 o                         
  -3  10   3          7.22          8.87         0.38 o                         
  -2  10   3         42.71         41.97         1.33 o                         
  -1  10   3         44.12         41.77         0.92 o                         
   0  10   3          5.42          4.60         0.48 o                         
   1  10   3          3.91          2.91         0.37 o                         
   2  10   3          8.20          7.27         0.40 o                         
   3  10   3          3.76          4.45         0.36 o                         
   4  10   3          0.05         -0.05         0.24 o                         
  -2  11   3         10.22          7.84         0.41 o                         
  -1  11   3         12.57         13.10         0.47 o                         
   0  11   3         15.25         13.88         0.76 o                         
   1  11   3         18.25         18.97         1.18 o                         
   2  11   3          0.18          0.03         0.18 o                         
 -10   0   4          1.19          2.15         0.38 o                         
  -9   0   4          4.24          3.58         0.57 o                         
  -8   0   4          9.09          9.86         1.18 o                         
  -7   0   4         31.56         32.46         1.53 o                         
  -6   0   4          7.32          4.47         0.60 o                         
  -5   0   4          0.05         -0.39         0.49 o                         
  -4   0   4        174.88        177.95         5.94 o                         
  -3   0   4       1022.02        949.46        36.73 o                         
  -2   0   4        233.78        216.99         9.36 o                         
  -1   0   4        162.37        118.49         2.64 o                         
   0   0   4        195.24        179.28         3.91 o                         
   2   0   4        260.73        259.54        13.79 o                         
   3   0   4       2058.74       1947.60        41.44 o                         
   4   0   4        912.75        908.62        19.52 o                         
   5   0   4          1.12          0.95         0.42 o                         
   6   0   4        188.93        204.78         3.47 o                         
   7   0   4          0.75          0.31         0.57 o                         
   8   0   4         24.57         24.48         0.87 o                         
   9   0   4         10.31         10.41         0.51 o                         
  10   0   4          4.13          3.29         0.33 o                         
 -10   1   4          5.65          4.51         0.28 o                         
  -9   1   4          0.29          0.39         0.19 o                         
  -8   1   4          5.48          6.83         0.70 o                         
  -7   1   4          2.10          2.00         0.40 o                         
  -6   1   4         32.11         36.38         0.84 o                         
  -5   1   4          1.44          1.56         0.45 o                         
  -4   1   4        945.22        926.22        27.52 o                         
  -3   1   4          1.68          2.15         0.37 o                         
  -2   1   4         31.52         37.63         0.83 o                         
  -1   1   4       1357.42       1270.35        22.14 o                         
   0   1   4       3881.86       3699.08        71.50 o                         
   1   1   4       2152.92       1984.22        30.85 o                         
   2   1   4       4473.51       4707.74       106.00 o                         
   3   1   4        988.49        972.69        14.67 o                         
   4   1   4        127.57        133.33         2.70 o                         
   5   1   4         48.65         53.68         0.93 o                         
   6   1   4        119.46        116.80         1.54 o                         
   7   1   4          0.70          0.88         0.37 o                         
   8   1   4          6.86          6.96         0.39 o                         
   9   1   4          3.81          3.39         0.31 o                         
  10   1   4          0.11          0.39         0.15 o                         
 -10   2   4          0.95          0.75         0.21 o                         
  -9   2   4         20.49         23.17         0.64 o                         
  -8   2   4         12.13         12.17         0.68 o                         
  -7   2   4          9.41         10.06         0.52 o                         
  -6   2   4         77.75         81.39         1.24 o                         
  -5   2   4         19.31         20.58         0.87 o                         
  -4   2   4          9.12         11.57         0.73 o                         
  -3   2   4        213.16        245.48         4.99 o                         
  -2   2   4        617.98        598.11         8.35 o                         
  -1   2   4        201.38        175.70         7.80 o                         
   0   2   4        596.06        559.71         9.77 o                         
   1   2   4        158.92        154.44         4.55 o                         
   2   2   4       1176.69       1118.31        24.04 o                         
   3   2   4        436.07        453.59        25.26 o                         
   4   2   4        109.38        109.13         1.92 o                         
   5   2   4        137.01        139.48         3.49 o                         
   6   2   4        105.22         99.82         1.66 o                         
   7   2   4         11.14         11.23         0.49 o                         
   8   2   4          7.03          7.18         0.48 o                         
   9   2   4          1.96          1.65         0.25 o                         
 -10   3   4          1.07          0.75         0.25 o                         
  -9   3   4         23.81         22.92         0.55 o                         
  -8   3   4          0.99          3.53         0.50 o                         
  -7   3   4         89.68         90.91         1.50 o                         
  -6   3   4         20.14         19.96         0.88 o                         
  -5   3   4          0.05          0.29         0.27 o                         
  -4   3   4        127.37        138.58         2.81 o                         
  -3   3   4          4.46          5.54         0.41 o                         
  -2   3   4         33.57         42.73         1.30 o                         
  -1   3   4        219.32        247.07         5.94 o                         
   0   3   4         19.11         28.21         0.70 o                         
   1   3   4         66.34         68.81         1.44 o                         
   2   3   4         11.90         24.10         2.02 o                         
   4   3   4         73.99         80.23         2.22 o                         
   5   3   4         16.85         18.84         0.62 o                         
   6   3   4        113.06        105.85         1.46 o                         
   7   3   4          0.72          0.83         0.27 o                         
   8   3   4          0.01         -0.03         0.20 o                         
   9   3   4          0.02          0.01         0.17 o                         
  -9   4   4          0.15          0.06         0.19 o                         
  -8   4   4         11.24         11.18         0.44 o                         
  -7   4   4          0.25          0.51         0.27 o                         
  -6   4   4        343.32        348.54         4.27 o                         
  -5   4   4        107.01        100.93         1.75 o                         
  -4   4   4        181.02        170.38         2.44 o                         
  -3   4   4         11.57          6.55         0.59 o                         
  -2   4   4         67.87         83.99         1.77 o                         
  -1   4   4        995.77       1060.96        39.85 o                         
   0   4   4          0.20          0.57         0.18 o                         
   1   4   4        478.46        486.57         8.68 o                         
   2   4   4        184.00        203.29         3.89 o                         
   3   4   4         58.16         77.91         4.09 o                         
   4   4   4        233.04        232.16         2.95 o                         
   5   4   4          1.02          1.68         0.48 o                         
   6   4   4         66.78         66.11         1.13 o                         
   7   4   4          0.23          0.74         0.27 o                         
   8   4   4          0.00         -0.09         0.22 o                         
   9   4   4          1.26          1.34         0.22 o                         
  -9   5   4          0.07         -0.09         0.26 o                         
  -8   5   4          6.26          7.16         0.47 o                         
  -7   5   4         16.71         15.26         0.58 o                         
  -6   5   4         51.19         50.52         0.89 o                         
  -5   5   4        309.42        291.22         3.67 o                         
  -4   5   4          1.85          3.13         0.42 o                         
  -3   5   4         10.17          8.78         0.53 o                         
  -2   5   4          0.66          0.30         0.34 o                         
  -1   5   4        124.53        136.67         3.32 o                         
   0   5   4         41.92         39.06         1.51 o                         
   1   5   4         25.57         22.75         0.77 o                         
   2   5   4         13.01         16.04         0.75 o                         
   3   5   4          0.10          0.12         0.29 o                         
   4   5   4        113.33        116.18         1.67 o                         
   5   5   4          1.06          0.72         0.24 o                         
   6   5   4          0.90          1.70         0.34 o                         
   7   5   4         10.11          9.97         0.56 o                         
   8   5   4          0.57          0.56         0.21 o                         
   9   5   4          0.64          0.34         0.16 o                         
  -8   6   4         12.15         12.00         0.43 o                         
  -7   6   4         91.78         88.37         1.90 o                         
  -6   6   4         19.22         19.42         0.61 o                         
  -5   6   4         35.16         37.29         0.80 o                         
  -4   6   4         27.05         23.85         0.79 o                         
  -3   6   4         12.98         12.96         0.58 o                         
  -2   6   4          8.61          9.91         0.56 o                         
  -1   6   4         54.32         44.10         0.87 o                         
   0   6   4         35.81         33.32         0.79 o                         
   1   6   4          0.59          1.91         0.33 o                         
   2   6   4          0.20          0.70         0.31 o                         
   3   6   4        110.32        108.04         1.55 o                         
   4   6   4         17.38         19.23         0.61 o                         
   5   6   4         41.79         38.80         0.80 o                         
   6   6   4          0.00          0.04         0.25 o                         
   7   6   4          0.38          0.10         0.20 o                         
   8   6   4          0.72          0.50         0.18 o                         
  -8   7   4         38.86         33.52         1.01 o                         
  -7   7   4         26.19         24.62         0.74 o                         
  -6   7   4         43.60         44.17         0.93 o                         
  -5   7   4          5.15          4.33         0.43 o                         
  -4   7   4          0.04          0.48         0.29 o                         
  -3   7   4         42.33         42.69         0.92 o                         
  -2   7   4         57.67         52.76         1.00 o                         
  -1   7   4          1.82          0.84         0.31 o                         
   0   7   4        235.23        214.79         2.76 o                         
   1   7   4         15.27         16.84         0.55 o                         
   2   7   4          3.75          3.77         0.53 o                         
   3   7   4         50.04         46.36         0.98 o                         
   4   7   4        115.11        109.75         1.86 o                         
   5   7   4          0.02         -0.14         0.22 o                         
   6   7   4         23.61         24.31         0.77 o                         
   7   7   4          4.29          3.80         0.35 o                         
  -7   8   4          3.44          1.53         0.99 o                         
  -6   8   4          0.35          0.50         0.22 o                         
  -5   8   4          0.25          0.23         0.22 o                         
  -4   8   4          3.93          4.06         0.41 o                         
  -3   8   4         14.91         13.89         0.88 o                         
  -2   8   4         34.82         33.79         0.79 o                         
  -1   8   4         47.02         48.97         1.02 o                         
   0   8   4         12.42         10.46         0.55 o                         
   1   8   4        155.22        152.84         2.08 o                         
   2   8   4          0.82          0.59         0.27 o                         
   3   8   4         55.73         56.45         1.13 o                         
   4   8   4          6.90          7.39         0.45 o                         
   5   8   4          1.89          1.49         0.34 o                         
   6   8   4         12.63         11.79         0.51 o                         
   7   8   4          0.66          0.79         0.24 o                         
  -6   9   4          5.15          4.53         0.69 o                         
  -5   9   4          8.17          8.26         0.35 o                         
  -4   9   4          0.82          0.40         0.20 o                         
  -3   9   4          2.13          0.96         0.23 o                         
  -2   9   4         25.22         27.35         0.71 o                         
  -1   9   4          4.15          4.54         0.52 o                         
   0   9   4         10.17         12.24         0.57 o                         
   1   9   4          4.14          3.92         0.44 o                         
   2   9   4          6.97          6.27         0.43 o                         
   3   9   4         15.44         14.89         0.52 o                         
   4   9   4          0.72          0.17         0.18 o                         
   5   9   4          0.08          0.04         0.18 o                         
   6   9   4          2.22          2.16         0.30 o                         
  -4  10   4          2.72          1.92         0.26 o                         
  -3  10   4          0.43          1.05         0.20 o                         
  -2  10   4          4.47          3.68         0.49 o                         
  -1  10   4          0.54          0.41         0.25 o                         
   0  10   4         11.93         11.94         0.47 o                         
   1  10   4          1.70          0.78         0.25 o                         
   2  10   4         17.53         19.59         0.57 o                         
   3  10   4          1.14          1.23         0.21 o                         
   4  10   4         10.50         10.94         0.56 o                         
  -2  11   4          2.11          2.49         0.38 o                         
  -1  11   4          0.53          0.55         0.24 o                         
   0  11   4          0.84          0.66         0.71 o                         
   1  11   4          2.29          3.00         0.45 o                         
   2  11   4         10.85         11.63         0.69 o                         
 -10   1   5          8.34          6.91         0.35 o                         
  -9   1   5          0.19          0.26         0.22 o                         
  -8   1   5         40.18         40.31         0.82 o                         
  -7   1   5          8.92          8.04         0.70 o                         
  -6   1   5          7.76          8.00         0.52 o                         
  -5   1   5        103.79        100.79         3.85 o                         
  -4   1   5        239.44        224.16         5.38 o                         
  -3   1   5         16.58         17.75         0.68 o                         
  -2   1   5        861.44        825.61        14.46 o                         
  -1   1   5       1590.57       1587.12        27.76 o                         
   0   1   5        240.31        236.05         4.43 o                         
   1   1   5        301.32        326.66         5.50 o                         
   2   1   5       4642.03       4942.01        74.53 o                         
   3   1   5        694.84        700.42        13.37 o                         
   4   1   5        216.91        234.75         4.40 o                         
   5   1   5          0.05          0.44         0.26 o                         
   6   1   5          6.34          8.11         0.46 o                         
   7   1   5          2.24          2.14         0.27 o                         
   8   1   5          1.87          3.13         0.32 o                         
   9   1   5          0.23          0.25         0.16 o                         
 -10   2   5          1.05          0.46         0.24 o                         
  -9   2   5         15.10         15.73         0.53 o                         
  -8   2   5         12.58         12.24         0.61 o                         
  -7   2   5          0.17          0.40         0.51 o                         
  -6   2   5         23.06         23.38         0.70 o                         
  -5   2   5         26.63         25.43         0.82 o                         
  -4   2   5        492.61        513.24        22.92 o                         
  -3   2   5        512.58        533.89        14.39 o                         
  -2   2   5       1916.96       2075.36        43.97 o                         
  -1   2   5         17.14         17.22         0.47 o                         
   0   2   5         12.33         11.62         0.42 o                         
   1   2   5         23.20         26.71         1.14 o                         
   2   2   5        505.44        537.32        20.93 o                         
   3   2   5        245.63        230.82         4.38 o                         
   4   2   5        268.45        305.26         4.87 o                         
   5   2   5         22.59         23.43         0.58 o                         
   6   2   5         58.71         50.50         1.01 o                         
   7   2   5         66.01         61.99         1.08 o                         
   8   2   5         52.32         55.31         0.97 o                         
   9   2   5          0.94          0.64         0.30 o                         
  -9   3   5          0.44          0.48         0.21 o                         
  -8   3   5          0.10          0.06         0.24 o                         
  -7   3   5          8.10          7.45         0.53 o                         
  -6   3   5         10.59         11.09         0.57 o                         
  -5   3   5          7.76          8.15         0.47 o                         
  -4   3   5         49.06         54.00         1.36 o                         
  -3   3   5         21.28         16.42         0.61 o                         
  -2   3   5        208.46        209.95         3.33 o                         
  -1   3   5        440.39        485.91        10.50 o                         
   0   3   5       1065.03       1033.29        17.98 o                         
   1   3   5        594.54        590.99        12.83 o                         
   2   3   5        214.66        202.65         4.70 o                         
   3   3   5        159.41        191.61         4.51 o                         
   4   3   5        130.34        122.93         2.59 o                         
   5   3   5         15.17         15.21         0.54 o                         
   6   3   5          6.69          7.43         0.45 o                         
   7   3   5         12.46         13.91         0.61 o                         
   8   3   5          3.44          3.89         0.37 o                         
   9   3   5          0.70          0.87         0.18 o                         
  -9   4   5          1.08          1.36         0.65 o                         
  -8   4   5          0.31          0.69         0.23 o                         
  -7   4   5         65.63         71.91         1.38 o                         
  -6   4   5         33.88         32.58         0.78 o                         
  -5   4   5          1.07          0.90         0.28 o                         
  -4   4   5        131.64        132.82         2.04 o                         
  -3   4   5        818.71        827.34        26.95 o                         
  -2   4   5         84.16         90.31         2.29 o                         
  -1   4   5          0.24          0.39         0.49 o                         
   0   4   5         97.80        105.05         2.62 o                         
   1   4   5        195.38        179.89         8.07 o                         
   2   4   5        127.88        139.92         3.42 o                         
   3   4   5          6.98          6.39         0.79 o                         
   4   4   5        225.01        229.57         2.55 o                         
   5   4   5         77.54         70.69         1.02 o                         
   6   4   5         75.84         76.80         1.25 o                         
   7   4   5          0.50          0.27         0.24 o                         
   8   4   5          0.09          0.22         0.21 o                         
   9   4   5          2.35          2.40         0.26 o                         
  -9   5   5          0.00         -0.09         0.26 o                         
  -8   5   5          7.10          7.08         0.39 o                         
  -7   5   5         43.88         49.14         1.05 o                         
  -6   5   5          1.57          0.96         0.31 o                         
  -5   5   5        213.14        208.49         2.55 o                         
  -4   5   5         95.48         88.49         1.27 o                         
  -3   5   5          2.50          3.12         0.33 o                         
  -2   5   5         11.84          8.70         0.65 o                         
  -1   5   5         23.52         16.66         1.18 o                         
   0   5   5         80.67         95.98         2.55 o                         
   1   5   5        138.53        135.34         3.39 o                         
   2   5   5         70.95         78.07         2.18 o                         
   3   5   5          5.64          5.12         0.41 o                         
   4   5   5         37.78         38.75         0.82 o                         
   5   5   5         50.30         51.53         0.84 o                         
   6   5   5         20.81         22.93         0.64 o                         
   7   5   5         28.16         31.16         0.98 o                         
   8   5   5          0.88          1.22         0.23 o                         
  -8   6   5          9.55          9.20         0.44 o                         
  -7   6   5         82.83         76.00         1.69 o                         
  -6   6   5         42.71         46.34         0.90 o                         
  -5   6   5         98.97         93.34         1.33 o                         
  -4   6   5         51.74         49.22         0.94 o                         
  -3   6   5          0.04          0.04         0.39 o                         
  -2   6   5         40.60         32.36         0.77 o                         
  -1   6   5         46.56         47.29         0.97 o                         
   0   6   5         40.41         43.47         0.94 o                         
   1   6   5        103.67        103.29         1.41 o                         
   2   6   5          0.02          0.07         0.29 o                         
   3   6   5        106.52        107.25         1.41 o                         
   4   6   5         59.73         54.20         0.98 o                         
   5   6   5        100.02         98.71         1.52 o                         
   6   6   5         64.80         67.58         1.28 o                         
   7   6   5          0.09          0.01         0.18 o                         
   8   6   5         14.47         13.26         0.47 o                         
  -8   7   5          6.39          5.86         0.36 o                         
  -7   7   5         44.27         42.46         1.27 o                         
  -6   7   5          2.88          2.69         0.40 o                         
  -5   7   5         25.52         24.11         0.61 o                         
  -4   7   5         20.13         21.33         0.61 o                         
  -3   7   5         45.87         42.91         0.94 o                         
  -2   7   5        224.12        213.24         3.02 o                         
  -1   7   5         36.87         33.63         0.80 o                         
   0   7   5        302.49        308.01         3.79 o                         
   1   7   5         27.72         28.97         0.77 o                         
   2   7   5          4.98          5.88         0.47 o                         
   3   7   5          4.82          3.61         0.38 o                         
   4   7   5         12.89         13.17         0.54 o                         
   5   7   5          0.91          1.42         0.32 o                         
   6   7   5          6.35          6.76         0.41 o                         
   7   7   5          1.20          0.49         0.23 o                         
  -7   8   5          7.59          9.46         0.79 o                         
  -6   8   5          0.22          0.37         0.23 o                         
  -5   8   5          0.78          0.78         0.21 o                         
  -4   8   5          7.09          7.13         0.57 o                         
  -3   8   5         23.92         25.26         0.73 o                         
  -2   8   5          5.24          7.21         0.51 o                         
  -1   8   5         39.24         42.61         0.94 o                         
   0   8   5        211.72        213.12         2.98 o                         
   1   8   5          8.22          7.62         0.53 o                         
   2   8   5        328.69        335.78         4.41 o                         
   3   8   5          3.24          2.77         0.37 o                         
   4   8   5         17.40         18.28         0.68 o                         
   5   8   5          0.16          0.10         0.22 o                         
   6   8   5          0.21          0.20         0.26 o                         
  -6   9   5          0.05          0.05         0.25 o                         
  -5   9   5         17.86         19.94         0.54 o                         
  -4   9   5         13.06         12.04         0.46 o                         
  -3   9   5         24.30         26.53         0.88 o                         
  -2   9   5          4.81          6.52         0.47 o                         
  -1   9   5         67.58         67.81         2.05 o                         
   0   9   5          2.96          4.37         0.47 o                         
   1   9   5         29.93         33.45         0.80 o                         
   2   9   5         12.44         14.23         0.56 o                         
   3   9   5          8.67          8.43         0.47 o                         
   4   9   5          0.95          0.98         0.22 o                         
   5   9   5          0.01         -0.15         0.18 o                         
  -4  10   5          1.25          1.51         0.26 o                         
  -3  10   5          8.27          4.94         0.39 o                         
  -2  10   5          0.68          1.11         0.48 o                         
  -1  10   5          2.95          2.69         0.43 o                         
   0  10   5         39.06         35.86         0.84 o                         
   1  10   5          0.26          0.34         0.22 o                         
   2  10   5         34.23         34.97         0.76 o                         
   3  10   5          1.74          2.38         0.29 o                         
   4  10   5          7.62          8.63         0.49 o                         
  -2  11   5         24.21         28.69         1.23 o                         
  -1  11   5         33.27         37.65         0.85 o                         
   0  11   5          0.30          0.59         0.39 o                         
   1  11   5         12.32         12.32         0.69 o                         
 -10   0   6         15.08         11.93         0.69 o                         
  -9   0   6          4.34          5.02         0.72 o                         
  -8   0   6          4.15          5.98         1.97 o                         
  -7   0   6         38.13         40.71         1.16 o                         
  -6   0   6         10.88         11.84         0.80 o                         
  -5   0   6        226.92        227.69         4.44 o                         
  -4   0   6        323.33        276.45         9.05 o                         
  -3   0   6        113.15        101.75         3.36 o                         
  -2   0   6        139.63        118.91         3.91 o                         
  -1   0   6        119.90        137.31         3.12 o                         
   0   0   6       2477.95       2820.71        85.67 o                         
   1   0   6        672.88        686.45        26.37 o                         
   2   0   6        101.29        117.78         5.34 o                         
   3   0   6        919.40        877.73        27.49 o                         
   4   0   6        165.43        158.44         3.81 o                         
   5   0   6          4.19          7.02         0.53 o                         
   6   0   6         45.80         42.39         1.13 o                         
   7   0   6         85.07         92.13         2.03 o                         
   8   0   6          3.52          4.98         0.49 o                         
   9   0   6         11.76          8.88         0.58 o                         
 -10   1   6          0.12         -0.10         0.30 o                         
  -9   1   6          1.11          1.04         0.24 o                         
  -8   1   6         14.76         14.03         0.58 o                         
  -7   1   6         20.42         21.41         0.65 o                         
  -6   1   6        112.01        102.74         1.36 o                         
  -5   1   6         15.50         15.48         0.57 o                         
  -4   1   6          7.89          6.94         0.59 o                         
  -3   1   6          2.48          1.49         0.25 o                         
  -2   1   6       1216.54       1242.08        26.17 o                         
  -1   1   6          0.23          0.32         0.13 o                         
   0   1   6        261.94        263.48         8.77 o                         
   1   1   6        577.52        592.74        14.46 o                         
   2   1   6       1310.56       1377.80        20.73 o                         
   3   1   6        155.69        140.52         4.07 o                         
   4   1   6       1183.73       1126.23        17.10 o                         
   5   1   6         30.57         23.48         0.51 o                         
   6   1   6        102.57         97.86         1.40 o                         
   7   1   6         17.35         17.46         0.59 o                         
   8   1   6          0.04          0.39         0.21 o                         
   9   1   6         28.77         28.89         0.62 o                         
 -10   2   6          0.05          0.41         0.24 o                         
  -9   2   6         10.65          9.14         0.40 o                         
  -8   2   6         89.36         93.13         1.45 o                         
  -7   2   6         23.91         25.68         0.63 o                         
  -6   2   6        156.68        141.21         1.83 o                         
  -5   2   6         68.39         71.46         1.18 o                         
  -4   2   6          1.39          1.87         0.36 o                         
  -3   2   6        400.47        417.38         7.50 o                         
  -2   2   6          4.03          3.73         0.25 o                         
  -1   2   6        236.34        229.61         4.15 o                         
   0   2   6        402.16        398.14         6.12 o                         
   1   2   6         32.32         30.34         0.64 o                         
   2   2   6        373.29        375.30         5.82 o                         
   3   2   6        165.18        200.46         3.26 o                         
   4   2   6        607.94        621.66        11.13 o                         
   5   2   6        104.58         99.95         1.36 o                         
   6   2   6          3.28          5.02         0.48 o                         
   7   2   6         20.28         21.71         0.58 o                         
   8   2   6         19.34         20.85         0.66 o                         
   9   2   6         11.05         10.07         0.36 o                         
  -9   3   6          0.98          0.89         0.22 o                         
  -8   3   6          1.25          1.68         0.35 o                         
  -7   3   6          8.56          9.95         0.54 o                         
  -6   3   6          0.02          0.17         0.30 o                         
  -5   3   6        281.27        270.76         3.16 o                         
  -4   3   6          0.40          0.60         1.41 o                         
  -3   3   6         36.65         37.65         1.02 o                         
  -2   3   6        124.38        141.18         3.92 o                         
  -1   3   6         18.41         22.20         0.61 o                         
   0   3   6        146.59        143.29         5.32 o                         
   1   3   6        978.17        912.62        19.85 o                         
   2   3   6        473.86        465.62        31.36 o                         
   3   3   6          6.65          7.90         0.51 o                         
   4   3   6         67.37         65.95         0.96 o                         
   5   3   6         35.50         36.12         0.78 o                         
   6   3   6          3.32          2.69         0.33 o                         
   7   3   6         10.87         12.40         0.48 o                         
   8   3   6         17.26         16.19         0.49 o                         
   9   3   6          0.52          0.28         0.20 o                         
  -9   4   6          0.13          0.30         0.37 o                         
  -8   4   6          0.21          0.18         0.22 o                         
  -7   4   6         21.17         20.62         0.64 o                         
  -6   4   6         12.34         15.29         0.61 o                         
  -5   4   6         72.62         72.60         1.01 o                         
  -4   4   6        210.16        210.93         2.56 o                         
  -3   4   6         21.44         23.84         0.85 o                         
  -2   4   6        508.47        562.06        15.15 o                         
  -1   4   6         88.87         95.15         2.86 o                         
   0   4   6        576.08        577.45        12.64 o                         
   1   4   6         61.01         50.35         1.53 o                         
   2   4   6         85.68         90.12         4.20 o                         
   3   4   6          1.20          1.42         0.34 o                         
   4   4   6         61.45         58.29         0.82 o                         
   5   4   6          1.13          1.45         0.39 o                         
   6   4   6         10.65         12.09         0.55 o                         
   7   4   6         16.47         16.54         0.56 o                         
   8   4   6          0.32          0.10         0.20 o                         
   9   4   6          0.00          0.04         0.17 o                         
  -9   5   6          0.68          0.21         0.25 o                         
  -8   5   6          0.89          0.33         0.28 o                         
  -7   5   6          3.56          4.65         0.44 o                         
  -6   5   6          6.39          6.79         0.56 o                         
  -5   5   6        216.06        205.33         2.24 o                         
  -4   5   6         58.88         53.63         0.94 o                         
  -3   5   6         24.42         23.26         0.70 o                         
  -2   5   6        300.56        293.24         4.27 o                         
  -1   5   6        813.08        839.49        25.85 o                         
   0   5   6        329.23        334.07        10.38 o                         
   1   5   6         90.98         85.97         1.99 o                         
   2   5   6         12.09         15.01         0.54 o                         
   3   5   6        190.08        183.60         2.11 o                         
   4   5   6          1.10          1.51         0.30 o                         
   5   5   6          8.99          9.98         0.49 o                         
   6   5   6         20.63         20.72         0.64 o                         
   7   5   6          0.01          0.15         0.21 o                         
   8   5   6          0.19          0.34         0.19 o                         
  -8   6   6          4.61          4.94         0.61 o                         
  -7   6   6          0.23          0.15         0.26 o                         
  -6   6   6          4.93          5.96         0.44 o                         
  -5   6   6         36.60         37.05         0.78 o                         
  -4   6   6          7.36          9.11         0.55 o                         
  -3   6   6         75.76         84.29         1.31 o                         
  -2   6   6         70.00         79.22         1.27 o                         
  -1   6   6         42.64         40.92         0.94 o                         
   0   6   6          0.23          1.22         0.36 o                         
   1   6   6          5.84          6.32         0.44 o                         
   2   6   6         85.26         84.46         1.17 o                         
   3   6   6         40.98         39.75         0.77 o                         
   4   6   6         39.73         40.67         0.79 o                         
   5   6   6         13.59         12.89         0.60 o                         
   6   6   6          8.99          9.74         0.67 o                         
   7   6   6          0.03         -0.10         0.19 o                         
   8   6   6          0.61          1.10         0.26 o                         
  -7   7   6          0.96          1.42         0.64 o                         
  -6   7   6          9.28          7.42         0.46 o                         
  -5   7   6         31.86         27.79         0.63 o                         
  -4   7   6         20.89         20.48         0.60 o                         
  -3   7   6          2.03          2.16         0.50 o                         
  -2   7   6        268.56        236.97         3.01 o                         
  -1   7   6        109.82        107.49         1.74 o                         
   0   7   6         48.30         48.08         1.08 o                         
   1   7   6         14.76         16.28         0.62 o                         
   2   7   6        214.48        208.48         2.54 o                         
   3   7   6         61.67         66.04         1.05 o                         
   4   7   6         82.46         81.92         1.33 o                         
   5   7   6         70.42         85.13         2.24 o                         
   6   7   6          1.67          1.43         0.25 o                         
   7   7   6         10.27          9.64         0.37 o                         
  -7   8   6          5.91          5.47         0.36 o                         
  -6   8   6          3.64          4.30         0.52 o                         
  -5   8   6          7.77          7.46         0.41 o                         
  -4   8   6          9.38          9.65         0.81 o                         
  -3   8   6         32.56         32.80         0.90 o                         
  -2   8   6          2.76          5.76         0.65 o                         
  -1   8   6          6.40          6.15         0.56 o                         
   0   8   6        153.47        150.33         2.39 o                         
   1   8   6         58.39         64.51         1.31 o                         
   2   8   6         23.18         24.02         0.65 o                         
   3   8   6         31.26         29.82         0.72 o                         
   4   8   6          7.16          7.96         0.53 o                         
   5   8   6          1.56          0.66         0.25 o                         
   6   8   6          0.52          0.36         0.19 o                         
  -6   9   6          1.11          1.82         0.35 o                         
  -5   9   6          6.15          7.13         0.35 o                         
  -4   9   6          0.24          0.31         0.20 o                         
  -3   9   6         32.03         33.04         1.04 o                         
  -2   9   6          1.10          2.00         0.56 o                         
  -1   9   6         42.02         43.92         1.28 o                         
   0   9   6          6.37          8.15         0.51 o                         
   1   9   6         13.50         14.04         0.55 o                         
   2   9   6          7.13          7.58         0.50 o                         
   3   9   6          2.17          1.66         0.27 o                         
   4   9   6          1.72          1.60         0.33 o                         
   5   9   6          9.04          8.74         0.41 o                         
  -4  10   6          6.40          5.39         0.63 o                         
  -3  10   6          9.77         11.48         0.85 o                         
  -2  10   6          3.22          4.09         0.49 o                         
  -1  10   6          0.86          0.84         0.28 o                         
   0  10   6          0.15          0.36         0.26 o                         
   1  10   6          9.36         10.17         0.40 o                         
   2  10   6          3.81          3.39         0.40 o                         
   3  10   6          3.03          5.13         0.38 o                         
   4  10   6          0.16         -0.03         0.18 o                         
  -1  11   6          0.29          0.04         0.32 o                         
   0  11   6          8.88          9.66         0.69 o                         
 -10   1   7          1.60          0.84         0.39 o                         
  -9   1   7         18.51         18.41         0.59 o                         
  -8   1   7          6.99          9.42         0.51 o                         
  -7   1   7         38.92         39.06         0.81 o                         
  -6   1   7        126.34        117.51         1.50 o                         
  -5   1   7          3.85          5.74         0.43 o                         
  -4   1   7         86.17        103.42         2.79 o                         
  -3   1   7         18.18         18.95         0.64 o                         
  -2   1   7        762.75        840.18        14.66 o                         
  -1   1   7         28.19         33.97         0.79 o                         
   0   1   7        187.30        198.64         3.66 o                         
   1   1   7         31.62         34.21         1.47 o                         
   2   1   7        467.69        496.00        23.79 o                         
   3   1   7        385.02        376.35         9.74 o                         
   4   1   7        184.63        183.21         3.38 o                         
   5   1   7         35.05         33.74         0.64 o                         
   6   1   7         26.92         27.97         0.62 o                         
   7   1   7          0.21          0.47         0.25 o                         
   8   1   7          2.27          2.27         0.36 o                         
   9   1   7          4.38          3.90         0.36 o                         
  -9   2   7         14.46         17.44         0.60 o                         
  -8   2   7          5.83          7.80         0.43 o                         
  -7   2   7         36.68         42.23         1.01 o                         
  -6   2   7        128.23        118.78         1.77 o                         
  -5   2   7         45.41         43.94         0.88 o                         
  -4   2   7        121.39        131.41         3.15 o                         
  -3   2   7          0.04          0.00         0.20 o                         
  -2   2   7         18.36         16.02         0.45 o                         
  -1   2   7       1219.31       1313.43        22.79 o                         
   0   2   7        201.30        212.22         6.43 o                         
   1   2   7        144.34        145.51         2.83 o                         
   2   2   7        107.40        100.76         2.09 o                         
   3   2   7          5.95          6.57         0.43 o                         
   4   2   7         10.38         12.08         0.49 o                         
   5   2   7         65.73         65.83         1.03 o                         
   6   2   7          0.53          0.29         0.27 o                         
   7   2   7         42.17         41.33         0.83 o                         
   8   2   7          4.28          4.19         0.45 o                         
   9   2   7          8.00          9.01         0.33 o                         
  -9   3   7          0.86          0.63         0.24 o                         
  -8   3   7          1.45          1.23         0.24 o                         
  -7   3   7          6.06          7.56         0.54 o                         
  -6   3   7        104.33         97.70         1.39 o                         
  -5   3   7          0.03          0.75         0.29 o                         
  -4   3   7         43.62         35.76         0.71 o                         
  -3   3   7          2.53          1.68         0.36 o                         
  -2   3   7        211.08        243.29         4.46 o                         
  -1   3   7         66.02         72.82         1.52 o                         
   0   3   7        372.36        415.00         8.08 o                         
   1   3   7         30.82         26.60         0.79 o                         
   2   3   7        322.57        321.03         6.89 o                         
   3   3   7         33.54         39.84         1.17 o                         
   4   3   7         49.82         54.47         0.81 o                         
   5   3   7         58.25         62.53         1.00 o                         
   6   3   7         86.01         83.03         1.26 o                         
   7   3   7          2.94          2.85         0.41 o                         
   8   3   7          0.08         -0.21         0.27 o                         
   9   3   7          0.75          0.87         0.24 o                         
  -9   4   7          0.22         -0.26         0.34 o                         
  -8   4   7          1.20          1.18         0.24 o                         
  -7   4   7         11.27         13.40         0.60 o                         
  -6   4   7        104.19        103.68         1.54 o                         
  -5   4   7         13.57         15.95         0.85 o                         
  -4   4   7        343.24        313.08         3.39 o                         
  -3   4   7        256.28        236.77         3.22 o                         
  -2   4   7         59.71         63.57         1.27 o                         
  -1   4   7         43.13         53.44         2.23 o                         
   0   4   7       1101.32        987.73        21.35 o                         
   1   4   7        112.68        110.40         2.86 o                         
   2   4   7        294.37        293.06         6.77 o                         
   3   4   7          8.01          7.96         0.46 o                         
   4   4   7         11.73         11.11         0.45 o                         
   5   4   7         64.39         63.62         1.01 o                         
   6   4   7          2.16          1.61         0.29 o                         
   7   4   7          0.60          0.36         0.23 o                         
   8   4   7          0.83          0.74         0.20 o                         
  -9   5   7          0.19          0.23         0.24 o                         
  -8   5   7          0.77          0.49         0.28 o                         
  -7   5   7          3.65          3.57         0.44 o                         
  -6   5   7          0.62          1.10         0.36 o                         
  -5   5   7         19.05         17.61         0.59 o                         
  -4   5   7          7.60          9.25         0.56 o                         
  -3   5   7          5.31          4.02         0.38 o                         
  -2   5   7          3.66          3.27         0.40 o                         
  -1   5   7         75.88         77.04         1.88 o                         
   0   5   7         31.00         31.37         0.96 o                         
   1   5   7         72.62         70.78         1.42 o                         
   2   5   7         35.67         33.34         0.71 o                         
   3   5   7         14.29         13.26         0.68 o                         
   4   5   7          0.04          0.37         0.27 o                         
   5   5   7          2.70          1.32         0.29 o                         
   6   5   7         25.75         26.73         0.71 o                         
   7   5   7         10.13         11.73         0.43 o                         
   8   5   7          0.40          0.32         0.19 o                         
  -8   6   7          6.19          6.37         0.43 o                         
  -7   6   7          0.50         -0.15         0.26 o                         
  -6   6   7         22.36         23.62         0.79 o                         
  -5   6   7         44.85         43.45         0.90 o                         
  -4   6   7         26.95         20.27         0.64 o                         
  -3   6   7        282.88        263.03         4.45 o                         
  -2   6   7          3.94          4.07         0.41 o                         
  -1   6   7          0.27          0.51         0.38 o                         
   0   6   7         62.46         64.49         1.20 o                         
   1   6   7         39.84         43.20         0.88 o                         
   2   6   7         11.53         12.70         0.72 o                         
   3   6   7         25.19         24.75         0.59 o                         
   4   6   7          2.75          4.79         0.48 o                         
   5   6   7         19.94         25.74         0.72 o                         
   6   6   7          1.31          0.49         0.28 o                         
   7   6   7          7.17          8.90         0.38 o                         
  -7   7   7         11.85         11.92         0.49 o                         
  -6   7   7          0.13          0.33         0.25 o                         
  -5   7   7          3.84          5.96         0.46 o                         
  -4   7   7          9.65          7.80         0.50 o                         
  -3   7   7          1.00          0.60         0.46 o                         
  -2   7   7          0.70          0.79         0.37 o                         
  -1   7   7          2.97          4.46         0.81 o                         
   0   7   7         27.04         22.29         0.81 o                         
   1   7   7         42.17         45.73         1.05 o                         
   2   7   7         88.78         91.87         1.25 o                         
   3   7   7         84.59         96.37         1.40 o                         
   4   7   7         39.38         38.61         0.80 o                         
   5   7   7         28.10         30.67         0.87 o                         
   6   7   7          3.67          2.24         0.30 o                         
   7   7   7          0.13          0.41         0.35 o                         
  -6   8   7          0.56          0.57         0.30 o                         
  -5   8   7          0.41          0.59         0.20 o                         
  -4   8   7          1.89          1.79         0.35 o                         
  -3   8   7          0.01         -0.32         0.32 o                         
  -2   8   7         20.20         18.67         0.78 o                         
  -1   8   7         36.81         35.08         1.01 o                         
   0   8   7         78.11         75.19         1.40 o                         
   1   8   7        188.66        209.97         3.17 o                         
   2   8   7          0.00         -0.28         0.28 o                         
   3   8   7          1.27          1.74         0.37 o                         
   4   8   7          0.04          0.73         0.38 o                         
   5   8   7          3.20          2.35         0.38 o                         
   6   8   7          5.61          5.62         0.42 o                         
  -5   9   7          1.52          1.26         0.39 o                         
  -4   9   7          0.45          0.50         0.20 o                         
  -3   9   7          0.67          0.74         0.22 o                         
  -2   9   7          3.92          3.83         0.58 o                         
  -1   9   7         49.08         51.24         1.82 o                         
   0   9   7          3.15          5.27         0.60 o                         
   1   9   7         96.96        100.49         2.29 o                         
   2   9   7          3.88          3.02         0.37 o                         
   3   9   7          9.83          9.00         0.51 o                         
   4   9   7          2.00          2.50         0.38 o                         
   5   9   7          1.41          1.20         0.38 o                         
  -4  10   7          0.07         -0.10         0.39 o                         
  -3  10   7          3.67          4.39         0.78 o                         
  -2  10   7          3.78          3.04         0.39 o                         
  -1  10   7         33.75         32.61         1.08 o                         
   0  10   7         65.50         61.02         2.42 o                         
   1  10   7         58.26         58.90         1.01 o                         
   2  10   7         78.01         79.57         1.39 o                         
   3  10   7         37.12         37.34         0.85 o                         
 -10   0   8         33.35         33.34         1.28 o                         
  -9   0   8          9.54         11.27         0.96 o                         
  -8   0   8          0.55          0.77         0.49 o                         
  -7   0   8        169.91        176.40         4.26 o                         
  -6   0   8         18.01         17.63         0.73 o                         
  -5   0   8         66.76         68.73         2.15 o                         
  -4   0   8         15.90         12.52         1.18 o                         
  -3   0   8          1.70          0.73         0.79 o                         
  -2   0   8         11.89         14.41         0.64 o                         
  -1   0   8         34.89         29.93         0.97 o                         
   1   0   8        212.09        228.18        10.71 o                         
   2   0   8          0.06          0.72         0.34 o                         
   3   0   8       1458.10       1438.55        80.25 o                         
   4   0   8         43.56         34.96         0.94 o                         
   5   0   8        219.95        217.14         3.00 o                         
   6   0   8          1.41          1.33         0.38 o                         
   7   0   8         64.04         67.07         1.56 o                         
   8   0   8         18.04         21.45         0.74 o                         
   9   0   8          2.65          2.27         0.31 o                         
  -9   1   8          0.60          0.10         0.24 o                         
  -8   1   8         37.38         38.97         1.15 o                         
  -7   1   8          1.30          1.08         0.39 o                         
  -6   1   8         53.29         56.24         1.04 o                         
  -5   1   8          6.24          7.14         0.44 o                         
  -4   1   8         45.29         52.18         5.12 o                         
  -3   1   8        594.21        616.55        17.18 o                         
  -2   1   8         29.80         36.56         1.15 o                         
  -1   1   8         41.72         48.22         1.42 o                         
   0   1   8         16.77         17.80         0.62 o                         
   1   1   8       1277.23       1178.68        27.92 o                         
   2   1   8          0.14          0.22         0.17 o                         
   3   1   8       1643.12       1584.55        23.95 o                         
   4   1   8          0.04          7.39         1.28 o                         
   5   1   8        164.70        158.73         1.98 o                         
   6   1   8         52.38         55.32         0.88 o                         
   7   1   8         35.12         39.79         0.88 o                         
   8   1   8         70.26         68.35         1.07 o                         
   9   1   8         21.07         22.39         0.51 o                         
  -9   2   8          2.15          2.56         0.37 o                         
  -8   2   8         26.60         29.79         0.75 o                         
  -7   2   8          4.23          2.46         0.36 o                         
  -6   2   8          1.24          1.72         0.35 o                         
  -5   2   8          1.08          1.59         0.32 o                         
  -4   2   8        183.75        168.14         4.01 o                         
  -3   2   8         20.77         18.10         0.68 o                         
  -2   2   8         14.33         22.73         0.60 o                         
  -1   2   8         74.90         86.34         2.55 o                         
   0   2   8         84.12         84.04         2.95 o                         
   1   2   8         20.39         22.38         0.62 o                         
   2   2   8         81.32        101.78         2.15 o                         
   3   2   8         67.39         70.10         1.65 o                         
   4   2   8         15.27         14.62         0.52 o                         
   5   2   8         77.26         76.36         1.18 o                         
   6   2   8         68.86         68.55         1.08 o                         
   7   2   8          0.01          0.03         0.23 o                         
   8   2   8         41.27         40.16         0.78 o                         
   9   2   8          0.71          0.38         0.18 o                         
  -9   3   8         12.72         13.28         0.53 o                         
  -8   3   8         31.81         30.10         0.70 o                         
  -7   3   8         20.04         18.48         0.61 o                         
  -6   3   8        144.32        136.28         1.79 o                         
  -5   3   8         21.33         24.07         1.03 o                         
  -4   3   8          0.82          1.47         0.30 o                         
  -3   3   8         25.66         31.02         0.99 o                         
  -2   3   8        258.83        254.43         4.10 o                         
  -1   3   8          9.82         11.22         0.53 o                         
   0   3   8         93.17        119.75         2.06 o                         
   1   3   8          1.43          1.94         0.31 o                         
   2   3   8        163.01        156.79         5.08 o                         
   3   3   8         54.44         52.74         1.15 o                         
   4   3   8        151.66        156.67         1.75 o                         
   5   3   8          1.25          2.28         0.37 o                         
   6   3   8         47.94         49.73         0.97 o                         
   7   3   8          2.68          3.79         0.49 o                         
   8   3   8          0.79          1.20         0.21 o                         
   9   3   8          9.76         10.37         0.59 o                         
  -9   4   8          0.27          0.42         0.31 o                         
  -8   4   8          0.12          0.00         0.22 o                         
  -7   4   8          1.65          1.05         0.29 o                         
  -6   4   8         13.03         12.48         0.62 o                         
  -5   4   8         28.62         29.66         0.70 o                         
  -4   4   8        155.15        140.94         1.72 o                         
  -3   4   8          0.45          0.34         0.28 o                         
  -2   4   8         15.37         10.40         0.68 o                         
  -1   4   8        132.88        129.26         3.14 o                         
   0   4   8         15.11         19.79         0.75 o                         
   1   4   8        244.42        257.34         5.25 o                         
   2   4   8          9.84         13.11         0.51 o                         
   3   4   8        140.16        145.01         1.72 o                         
   4   4   8         78.58         71.73         0.99 o                         
   5   4   8        174.24        172.31         2.15 o                         
   6   4   8          1.26          1.11         0.28 o                         
   7   4   8         30.35         28.53         0.62 o                         
   8   4   8          0.18          0.51         0.19 o                         
  -8   5   8          0.55          0.41         0.25 o                         
  -7   5   8          1.30          2.43         0.57 o                         
  -6   5   8          0.01          0.17         0.30 o                         
  -5   5   8         30.02         27.00         0.69 o                         
  -4   5   8        187.00        180.06         2.24 o                         
  -3   5   8          4.45          3.71         0.40 o                         
  -2   5   8        337.39        315.69         3.42 o                         
  -1   5   8          1.16          2.46         0.47 o                         
   0   5   8          2.69          2.28         0.46 o                         
   1   5   8         26.20         27.50         0.60 o                         
   2   5   8         12.06         12.35         0.47 o                         
   3   5   8         63.91         62.81         0.91 o                         
   4   5   8         13.52         12.48         0.52 o                         
   5   5   8         29.63         28.36         0.77 o                         
   6   5   8         11.03         11.06         0.61 o                         
   7   5   8          3.99          5.03         0.36 o                         
   8   5   8          3.21          2.59         0.41 o                         
  -8   6   8          3.56          4.68         0.42 o                         
  -7   6   8          2.63          3.54         0.47 o                         
  -6   6   8          0.09          0.98         0.29 o                         
  -5   6   8         14.20         13.79         0.61 o                         
  -4   6   8          6.95          6.36         0.47 o                         
  -3   6   8         12.90         14.31         0.61 o                         
  -2   6   8         47.25         41.90         0.81 o                         
  -1   6   8         50.96         53.86         0.95 o                         
   0   6   8        118.24        114.35         1.54 o                         
   1   6   8         86.96         87.42         1.28 o                         
   2   6   8         64.35         58.80         0.97 o                         
   3   6   8        117.92        117.53         1.51 o                         
   4   6   8         16.82         15.84         0.58 o                         
   5   6   8          0.29          0.15         0.30 o                         
   6   6   8          5.28          6.92         0.50 o                         
   7   6   8          1.33          0.93         0.21 o                         
  -7   7   8          8.52          9.82         0.52 o                         
  -6   7   8         13.93         12.43         0.56 o                         
  -5   7   8         14.05         16.12         0.58 o                         
  -4   7   8        127.19        126.70         1.85 o                         
  -3   7   8        128.18        113.32         1.89 o                         
  -2   7   8        216.70        219.78         2.81 o                         
  -1   7   8        117.94        108.02         1.87 o                         
   0   7   8         37.20         42.02         1.04 o                         
   1   7   8        196.34        197.22         2.60 o                         
   2   7   8         33.41         35.83         0.86 o                         
   3   7   8        133.42        147.50         2.31 o                         
   4   7   8         72.20         80.86         1.58 o                         
   5   7   8          2.18          1.00         0.26 o                         
   6   7   8          3.79          3.78         0.43 o                         
   7   7   8          0.50         -0.33         0.33 o                         
  -6   8   8          0.00          0.10         0.24 o                         
  -5   8   8         18.27         21.34         0.55 o                         
  -4   8   8          3.04          1.56         0.26 o                         
  -3   8   8         36.71         39.21         1.38 o                         
  -2   8   8         41.27         41.60         1.07 o                         
  -1   8   8        105.03         96.02         1.88 o                         
   0   8   8         23.04         23.40         1.15 o                         
   1   8   8         26.92         28.90         0.86 o                         
   2   8   8         66.98         70.14         1.44 o                         
   3   8   8          0.00         -0.23         0.32 o                         
   4   8   8          1.08          1.29         0.33 o                         
   5   8   8         11.08         12.49         0.66 o                         
   6   8   8         29.29         28.93         1.06 o                         
  -5   9   8          0.99          0.53         0.31 o                         
  -4   9   8          3.20          2.70         0.32 o                         
  -3   9   8         10.22         10.28         0.44 o                         
  -2   9   8          4.73          4.84         1.18 o                         
  -1   9   8          0.23          0.34         0.35 o                         
   0   9   8         10.16          9.15         0.53 o                         
   1   9   8          2.75          2.03         0.32 o                         
   2   9   8         19.66         19.14         0.60 o                         
   3   9   8          6.88          9.12         0.54 o                         
   4   9   8         17.77         15.78         0.56 o                         
  -3  10   8          4.95          6.33         0.64 o                         
  -2  10   8          0.34          0.39         0.24 o                         
  -1  10   8          2.64          4.06         0.49 o                         
   0  10   8          0.14          0.59         0.28 o                         
   1  10   8          4.39          3.80         0.39 o                         
   2  10   8          0.02          0.50         0.63 o                         
   3  10   8          0.34          0.50         0.20 o                         
  -9   1   9          3.11          3.73         0.38 o                         
  -8   1   9         14.03         13.82         0.89 o                         
  -7   1   9         31.25         30.17         0.91 o                         
  -6   1   9          0.16          0.26         0.34 o                         
  -5   1   9         18.84         18.18         0.76 o                         
  -4   1   9          0.16          0.83         0.28 o                         
  -3   1   9         18.86         18.97         0.94 o                         
  -2   1   9         48.45         50.31         1.92 o                         
  -1   1   9         26.63         29.40         0.81 o                         
   0   1   9         84.49         97.11         3.43 o                         
   1   1   9        122.57        117.55         2.38 o                         
   2   1   9         13.79         15.04         0.55 o                         
   3   1   9        619.62        613.34        11.84 o                         
   4   1   9          0.90          1.97         0.27 o                         
   5   1   9          1.57          1.25         0.29 o                         
   6   1   9          0.70          0.99         0.28 o                         
   7   1   9         29.39         30.96         0.69 o                         
   8   1   9          1.42          2.08         0.33 o                         
   9   1   9          0.67          0.70         0.21 o                         
  -9   2   9          0.31          0.10         0.21 o                         
  -8   2   9          1.50          0.72         0.27 o                         
  -7   2   9          8.37          7.23         0.54 o                         
  -6   2   9          4.95          5.40         0.49 o                         
  -5   2   9         73.64         70.93         1.12 o                         
  -4   2   9         40.36         36.32         0.70 o                         
  -3   2   9        102.03        122.25         3.78 o                         
  -2   2   9        353.62        370.96         8.39 o                         
  -1   2   9       1790.50       1815.85        58.63 o                         
   0   2   9        146.84        159.47         3.05 o                         
   1   2   9        965.63        979.14        20.65 o                         
   2   2   9          4.15          2.61         0.56 o                         
   3   2   9          4.16          4.14         0.55 o                         
   4   2   9         85.50         86.73         1.32 o                         
   5   2   9         57.30         54.07         0.94 o                         
   6   2   9        147.89        152.74         2.19 o                         
   7   2   9          3.33          2.94         0.36 o                         
   8   2   9          0.07          0.08         0.20 o                         
   9   2   9          9.98         10.00         0.69 o                         
  -9   3   9          0.68          1.18         0.93 o                         
  -8   3   9          0.89          1.01         0.23 o                         
  -7   3   9         11.60         11.14         0.55 o                         
  -6   3   9          6.15          5.48         0.44 o                         
  -5   3   9          5.43          5.48         0.52 o                         
  -4   3   9         49.80         49.39         0.83 o                         
  -3   3   9         95.08         84.53         1.20 o                         
  -2   3   9         92.06        111.25         2.74 o                         
  -1   3   9        215.35        209.36         4.28 o                         
   0   3   9         23.13         23.00         0.76 o                         
   1   3   9          1.89          3.08         0.46 o                         
   2   3   9        133.54        131.16         2.47 o                         
   3   3   9         33.00         29.81         0.66 o                         
   4   3   9         10.39          9.92         0.47 o                         
   5   3   9         17.23         16.62         0.56 o                         
   6   3   9         11.14         10.87         0.51 o                         
   7   3   9         31.20         30.82         0.71 o                         
   8   3   9          0.56          0.23         0.20 o                         
  -9   4   9          1.21          1.87         0.59 o                         
  -8   4   9          0.43          0.45         0.20 o                         
  -7   4   9         34.75         37.12         1.06 o                         
  -6   4   9         59.67         63.95         1.24 o                         
  -5   4   9         79.73         76.63         1.28 o                         
  -4   4   9        155.85        152.73         2.08 o                         
  -3   4   9          4.36          4.82         0.42 o                         
  -2   4   9        130.93        120.73         1.57 o                         
  -1   4   9        193.90        200.86         3.67 o                         
   0   4   9          0.36          1.06         0.30 o                         
   1   4   9        463.16        470.93         5.25 o                         
   2   4   9         70.93         71.39         1.09 o                         
   3   4   9         72.39         69.10         1.02 o                         
   4   4   9          6.16          5.61         0.46 o                         
   5   4   9          0.57          1.15         0.57 o                         
   6   4   9          0.58          1.18         0.25 o                         
   7   4   9         10.12         10.16         0.46 o                         
   8   4   9         16.52         15.00         0.66 o                         
  -8   5   9          1.23          1.53         0.29 o                         
  -7   5   9          1.21          1.52         0.28 o                         
  -6   5   9         12.43         12.38         0.56 o                         
  -5   5   9         72.34         70.09         1.17 o                         
  -4   5   9         99.24         86.08         1.28 o                         
  -3   5   9        155.44        151.88         2.06 o                         
  -2   5   9         87.53         77.79         1.17 o                         
  -1   5   9         40.91         36.63         0.80 o                         
   0   5   9         86.59         87.26         1.34 o                         
   1   5   9         89.44         94.59         1.33 o                         
   2   5   9          5.59          6.43         0.47 o                         
   3   5   9          9.44          6.58         0.45 o                         
   4   5   9         22.66         20.61         0.61 o                         
   5   5   9          2.51          2.18         0.42 o                         
   6   5   9         14.56         14.20         0.86 o                         
   7   5   9          1.24          1.57         0.26 o                         
  -8   6   9          0.22          0.35         0.24 o                         
  -7   6   9          0.48          1.07         0.27 o                         
  -6   6   9          3.98          3.94         0.48 o                         
  -5   6   9         17.37         15.63         0.75 o                         
  -4   6   9         35.29         31.42         0.75 o                         
  -3   6   9         64.83         56.48         1.01 o                         
  -2   6   9          3.46          4.41         0.51 o                         
  -1   6   9         21.25         18.74         0.75 o                         
   0   6   9          0.03         -0.26         0.36 o                         
   1   6   9          5.58          6.45         0.52 o                         
   2   6   9          1.04          0.98         0.30 o                         
   3   6   9         16.80         15.54         0.60 o                         
   4   6   9         18.92         16.97         0.95 o                         
   5   6   9          4.65          3.98         0.59 o                         
   6   6   9         23.18         22.89         0.74 o                         
   7   6   9          2.80          1.81         0.32 o                         
  -7   7   9          5.35          4.41         0.42 o                         
  -6   7   9          0.15          0.61         0.25 o                         
  -5   7   9          0.30          0.03         0.23 o                         
  -4   7   9          0.54          0.35         0.26 o                         
  -3   7   9          0.62          2.15         0.34 o                         
  -2   7   9          2.93          4.61         0.65 o                         
  -1   7   9         23.41         20.82         0.65 o                         
   0   7   9         78.67         80.05         1.38 o                         
   1   7   9        221.80        233.26         3.47 o                         
   2   7   9          8.17          8.49         0.67 o                         
   3   7   9          6.07          6.12         0.50 o                         
   4   7   9          6.44          6.65         0.47 o                         
   5   7   9          0.00          0.33         0.26 o                         
   6   7   9          4.30          6.17         0.50 o                         
  -6   8   9          7.28          6.70         0.59 o                         
  -5   8   9          9.19          8.68         0.43 o                         
  -4   8   9         16.42         19.86         0.51 o                         
  -3   8   9         20.72         20.23         0.93 o                         
  -2   8   9          0.91          0.48         0.40 o                         
  -1   8   9        126.06        127.05         2.62 o                         
   0   8   9         10.55         12.70         0.93 o                         
   1   8   9          5.72          6.57         0.56 o                         
   2   8   9         12.26         13.34         0.80 o                         
   3   8   9        123.12        122.62         1.93 o                         
   4   8   9          6.03          5.12         0.45 o                         
   5   8   9          8.62          6.19         0.52 o                         
  -5   9   9          5.28          4.53         0.59 o                         
  -4   9   9         17.31         16.13         0.50 o                         
  -3   9   9          4.21          3.90         0.41 o                         
  -2   9   9          3.73          4.84         0.63 o                         
  -1   9   9          0.08          0.79         0.39 o                         
   0   9   9         19.57         20.61         0.72 o                         
   1   9   9          0.00          0.44         0.29 o                         
   2   9   9         28.38         30.02         0.73 o                         
   3   9   9         32.38         35.95         0.89 o                         
   4   9   9         12.79         15.07         0.51 o                         
  -3  10   9          1.42          1.37         0.44 o                         
  -1  10   9         12.43         15.82         0.70 o                         
   0  10   9          1.78          2.36         0.54 o                         
   1  10   9         10.53         13.73         0.51 o                         
   2  10   9          0.62          0.20         0.39 o                         
  -9   0  10          2.52          2.44         0.42 o                         
  -8   0  10          6.55          4.76         0.94 o                         
  -7   0  10          2.74          5.25         0.91 o                         
  -6   0  10         13.44         10.22         0.99 o                         
  -5   0  10         15.66         21.45         0.78 o                         
  -4   0  10         78.86         91.46         1.64 o                         
  -3   0  10        281.46        232.57         8.14 o                         
  -2   0  10        984.99       1055.70        32.37 o                         
  -1   0  10        562.27        593.29        12.95 o                         
   0   0  10        303.02        292.59         9.24 o                         
   1   0  10        837.30        846.50        25.80 o                         
   2   0  10        262.75        299.12        18.20 o                         
   3   0  10        157.83        153.37         2.43 o                         
   4   0  10         35.04         32.97         0.89 o                         
   5   0  10        324.27        320.42         5.22 o                         
   6   0  10         78.49         93.21         2.64 o                         
   7   0  10         48.53         52.80         1.31 o                         
   8   0  10         24.09         24.59         0.87 o                         
  -9   1  10          9.04          6.92         0.39 o                         
  -8   1  10          3.66          5.21         0.55 o                         
  -7   1  10          0.55          0.53         0.41 o                         
  -6   1  10          0.51          0.74         0.53 o                         
  -5   1  10         53.37         49.24         0.83 o                         
  -4   1  10         56.04         60.48         0.91 o                         
  -3   1  10         33.15         30.48         0.94 o                         
  -2   1  10        113.57        128.03         2.22 o                         
  -1   1  10        145.29        148.22         2.52 o                         
   0   1  10         70.24         74.51         1.61 o                         
   1   1  10        302.74        339.31         6.35 o                         
   2   1  10         79.80         72.93         1.73 o                         
   3   1  10         10.88          9.73         0.42 o                         
   4   1  10         11.87         13.36         0.54 o                         
   5   1  10        322.37        311.72         3.61 o                         
   6   1  10         31.93         31.19         0.75 o                         
   7   1  10         97.09        108.80         4.02 o                         
   8   1  10          3.88          3.99         0.36 o                         
  -9   2  10          0.01          0.05         0.20 o                         
  -8   2  10          9.11         11.11         0.47 o                         
  -7   2  10         42.91         43.75         0.95 o                         
  -6   2  10         22.10         20.96         0.68 o                         
  -5   2  10        319.82        286.19         3.38 o                         
  -4   2  10          0.85          0.40         0.26 o                         
  -3   2  10        333.71        329.85         3.54 o                         
  -2   2  10         34.36         32.85         0.85 o                         
  -1   2  10        112.06        124.96         3.47 o                         
   0   2  10          0.08         -0.21         0.21 o                         
   1   2  10          2.66          2.07         0.34 o                         
   2   2  10         10.28          9.67         0.74 o                         
   3   2  10        221.26        212.23         3.52 o                         
   4   2  10         35.49         36.08         0.78 o                         
   5   2  10        244.21        253.52         3.26 o                         
   6   2  10          2.53          2.70         0.45 o                         
   7   2  10          0.64         -0.02         0.23 o                         
   8   2  10         11.55         12.10         0.47 o                         
  -9   3  10          3.20          3.14         0.40 o                         
  -8   3  10          0.25          0.15         0.24 o                         
  -7   3  10         26.22         29.13         0.76 o                         
  -6   3  10          0.06          0.59         0.31 o                         
  -5   3  10         43.98         47.61         0.92 o                         
  -4   3  10        156.31        139.76         1.92 o                         
  -3   3  10        161.18        163.15         1.82 o                         
  -2   3  10          1.47          2.24         0.35 o                         
  -1   3  10        282.33        272.18         4.92 o                         
   0   3  10        456.57        470.17        15.22 o                         
   1   3  10         26.65         24.14         0.63 o                         
   2   3  10         35.11         29.97         0.69 o                         
   3   3  10         22.42         22.08         0.59 o                         
   4   3  10         74.91         72.51         1.20 o                         
   5   3  10          8.03          7.94         0.48 o                         
   6   3  10          7.95          8.76         0.54 o                         
   7   3  10          0.75          0.56         0.23 o                         
   8   3  10         10.79         10.72         0.55 o                         
  -8   4  10          6.15          5.57         0.33 o                         
  -7   4  10          3.10          1.69         0.42 o                         
  -6   4  10         30.53         31.29         0.83 o                         
  -5   4  10         24.96         23.93         0.71 o                         
  -4   4  10         46.48         43.60         0.79 o                         
  -3   4  10        200.92        193.10         2.11 o                         
  -2   4  10          9.77         10.46         0.57 o                         
  -1   4  10          0.04          0.83         0.30 o                         
   0   4  10        218.76        217.60         2.82 o                         
   1   4  10         47.07         49.43         0.87 o                         
   2   4  10        284.14        274.85         3.68 o                         
   3   4  10         46.94         43.00         0.86 o                         
   4   4  10         22.53         25.91         0.63 o                         
   5   4  10         11.34          9.18         0.67 o                         
   6   4  10          1.17          1.87         0.43 o                         
   7   4  10          2.02          1.50         0.28 o                         
   8   4  10          0.16          0.25         0.25 o                         
  -8   5  10          0.33          0.51         0.27 o                         
  -7   5  10          3.69          2.49         0.33 o                         
  -6   5  10          2.59          4.04         0.45 o                         
  -5   5  10        241.03        238.03         3.54 o                         
  -4   5  10         16.91         15.74         0.78 o                         
  -3   5  10        303.34        296.28         3.46 o                         
  -2   5  10          0.00          0.59         0.34 o                         
  -1   5  10         18.35         19.85         0.67 o                         
   0   5  10          1.65          1.53         0.32 o                         
   1   5  10          0.08          0.83         0.28 o                         
   2   5  10        221.32        222.32         2.71 o                         
   3   5  10          0.29         -0.11         0.27 o                         
   4   5  10         57.54         52.59         1.08 o                         
   5   5  10          6.14          7.03         0.55 o                         
   6   5  10         17.01         16.65         0.59 o                         
   7   5  10          1.84          1.80         0.30 o                         
  -7   6  10          0.57          0.10         0.21 o                         
  -6   6  10          0.20          0.36         0.35 o                         
  -5   6  10         15.90         20.48         0.68 o                         
  -4   6  10         38.12         37.16         0.82 o                         
  -3   6  10          1.80          1.76         0.33 o                         
  -2   6  10        334.68        320.82         3.72 o                         
  -1   6  10         26.69         26.61         0.78 o                         
   0   6  10         79.56         78.44         1.35 o                         
   1   6  10         72.50         71.83         1.12 o                         
   2   6  10         32.40         28.13         0.67 o                         
   3   6  10        136.96        141.41         2.06 o                         
   4   6  10         10.91         12.00         0.79 o                         
   5   6  10         10.91         10.29         0.56 o                         
   6   6  10          2.15          1.60         0.27 o                         
   7   6  10          2.46          3.10         0.38 o                         
  -7   7  10          0.03          0.10         0.21 o                         
  -6   7  10          0.74          0.49         0.22 o                         
  -5   7  10          0.09          0.20         0.23 o                         
  -4   7  10          1.19          1.41         0.38 o                         
  -3   7  10         53.94         55.72         1.02 o                         
  -2   7  10          7.20          7.63         0.54 o                         
  -1   7  10         41.04         46.15         1.01 o                         
   0   7  10          7.72          7.73         0.56 o                         
   1   7  10         25.56         24.04         0.75 o                         
   2   7  10         58.27         59.10         1.15 o                         
   3   7  10          2.05          3.60         0.48 o                         
   4   7  10          9.49         10.71         0.50 o                         
   5   7  10          0.15          0.57         0.24 o                         
   6   7  10          1.75          1.75         0.32 o                         
  -6   8  10          0.06          0.45         0.24 o                         
  -5   8  10          1.22          0.58         0.27 o                         
  -4   8  10          1.07          1.23         0.24 o                         
  -3   8  10          1.95          1.02         0.26 o                         
  -2   8  10         11.48         12.72         0.90 o                         
  -1   8  10         10.89          9.57         1.14 o                         
   0   8  10          4.59          5.82         0.65 o                         
   1   8  10         32.95         32.75         0.78 o                         
   2   8  10          3.62          4.57         0.43 o                         
   3   8  10         26.20         26.14         0.72 o                         
   4   8  10         30.72         33.20         1.91 o                         
   5   8  10          5.64          5.60         0.84 o                         
  -4   9  10          0.23          0.37         0.27 o                         
  -3   9  10          4.86          5.47         0.74 o                         
  -2   9  10          4.19          2.54         0.44 o                         
  -1   9  10          4.17          4.40         1.55 o                         
   0   9  10         51.31         48.17         1.17 o                         
   1   9  10          6.43          5.31         0.45 o                         
   2   9  10          7.24          6.87         0.41 o                         
   3   9  10         10.91         13.79         0.62 o                         
   4   9  10          1.82          2.59         0.44 o                         
  -2  10  10          9.74          9.46         0.69 o                         
  -1  10  10         11.09         10.15         0.79 o                         
   0  10  10          0.42         -0.10         0.30 o                         
   1  10  10          0.65          0.69         0.39 o                         
  -9   1  11          4.94          6.35         0.38 o                         
  -8   1  11         25.81         24.80         0.71 o                         
  -7   1  11          7.89          7.85         0.62 o                         
  -6   1  11         17.16         17.69         0.58 o                         
  -5   1  11         66.56         62.20         1.06 o                         
  -4   1  11         31.32         29.92         0.62 o                         
  -3   1  11         44.90         37.28         0.66 o                         
  -2   1  11         16.49         13.20         0.63 o                         
  -1   1  11        130.97        128.02         2.26 o                         
   0   1  11        225.58        268.82         5.00 o                         
   1   1  11         44.54         46.66         3.05 o                         
   2   1  11         17.86         17.67         0.57 o                         
   3   1  11         47.29         49.39         0.89 o                         
   4   1  11        294.23        295.03         3.45 o                         
   5   1  11        349.06        350.72         4.05 o                         
   6   1  11          0.87          1.47         0.29 o                         
   7   1  11         78.33         72.20         1.60 o                         
   8   1  11          2.44          1.80         0.26 o                         
  -9   2  11          5.50          4.91         0.36 o                         
  -8   2  11          0.04          0.37         0.25 o                         
  -7   2  11         11.13         11.22         0.52 o                         
  -6   2  11         39.35         44.88         0.93 o                         
  -5   2  11         17.00         16.47         0.57 o                         
  -4   2  11         43.20         41.69         0.77 o                         
  -3   2  11          2.79          3.67         0.32 o                         
  -2   2  11         50.40         51.11         0.84 o                         
  -1   2  11          6.73          9.18         0.44 o                         
   0   2  11          1.63          0.22         0.23 o                         
   1   2  11         19.86         17.91         0.53 o                         
   2   2  11          0.13          0.28         0.24 o                         
   3   2  11        322.70        304.91         3.80 o                         
   4   2  11         57.69         55.77         0.95 o                         
   5   2  11         24.57         27.93         0.80 o                         
   6   2  11         42.40         43.29         0.92 o                         
   7   2  11          0.78          0.50         0.24 o                         
   8   2  11          0.31          0.13         0.19 o                         
  -9   3  11          6.91          5.62         0.59 o                         
  -8   3  11          1.44          2.02         0.43 o                         
  -7   3  11         35.59         39.44         1.40 o                         
  -6   3  11         81.71         87.84         1.42 o                         
  -5   3  11          2.64          2.55         0.52 o                         
  -4   3  11        105.59         99.88         1.45 o                         
  -3   3  11         80.12         77.32         1.04 o                         
  -2   3  11          2.27          1.40         0.28 o                         
  -1   3  11        273.23        281.81         3.23 o                         
   0   3  11          0.09          1.06         0.29 o                         
   1   3  11         14.92         17.09         0.56 o                         
   2   3  11          5.79          8.04         0.55 o                         
   3   3  11        123.24        129.11         1.70 o                         
   4   3  11          0.44          0.35         0.26 o                         
   5   3  11         38.72         34.44         0.78 o                         
   6   3  11         11.53         13.57         0.59 o                         
   7   3  11          2.42          1.86         0.36 o                         
   8   3  11          0.34          0.15         0.23 o                         
  -8   4  11          0.64          0.26         0.22 o                         
  -7   4  11         10.48         10.55         0.49 o                         
  -6   4  11          5.35          6.22         0.48 o                         
  -5   4  11          0.03          0.41         0.29 o                         
  -4   4  11         39.98         36.31         0.76 o                         
  -3   4  11        381.69        352.64         3.80 o                         
  -2   4  11         31.18         27.43         0.73 o                         
  -1   4  11         76.13         70.87         1.14 o                         
   0   4  11        194.88        200.66         2.57 o                         
   1   4  11        154.37        161.97         2.88 o                         
   2   4  11         13.09         12.06         0.52 o                         
   3   4  11          9.91          9.93         0.53 o                         
   4   4  11         76.57         73.36         1.28 o                         
   5   4  11         23.57         26.90         0.74 o                         
   6   4  11         17.73         15.74         0.58 o                         
   7   4  11          9.40          9.68         0.43 o                         
  -8   5  11          2.48          2.17         0.59 o                         
  -7   5  11          3.60          4.14         0.36 o                         
  -6   5  11          3.76          3.31         0.53 o                         
  -5   5  11          3.11          3.93         0.46 o                         
  -4   5  11         74.66         68.30         1.11 o                         
  -3   5  11         45.03         40.93         0.77 o                         
  -2   5  11          6.55          9.17         0.72 o                         
  -1   5  11         44.59         44.40         1.08 o                         
   0   5  11        227.50        220.86         3.10 o                         
   1   5  11          6.78          6.97         0.55 o                         
   2   5  11        107.78        108.33         1.51 o                         
   3   5  11         30.22         25.45         0.68 o                         
   4   5  11          0.23          0.03         0.44 o                         
   5   5  11         21.24         24.24         0.78 o                         
   6   5  11          6.56          6.83         0.73 o                         
   7   5  11         23.78         24.84         1.18 o                         
  -7   6  11          8.94          9.05         0.38 o                         
  -6   6  11          4.51          4.13         0.39 o                         
  -5   6  11          3.02          4.69         0.53 o                         
  -4   6  11         26.06         21.94         0.62 o                         
  -3   6  11          6.44          5.96         0.45 o                         
  -2   6  11         27.86         24.24         0.79 o                         
  -1   6  11         77.95         77.57         1.38 o                         
   0   6  11         42.34         39.71         1.13 o                         
   1   6  11        247.99        258.32         3.26 o                         
   2   6  11         54.42         52.40         1.08 o                         
   3   6  11         35.22         36.27         0.88 o                         
   4   6  11          0.82          1.10         0.30 o                         
   5   6  11          0.39         -0.25         0.28 o                         
   6   6  11          1.01          0.44         0.21 o                         
  -6   7  11          3.52          3.83         0.33 o                         
  -5   7  11          0.72          0.09         0.22 o                         
  -4   7  11         18.44         20.45         0.57 o                         
  -3   7  11          0.00          0.46         0.28 o                         
  -2   7  11          1.03          1.96         0.34 o                         
  -1   7  11         35.92         36.96         0.96 o                         
   0   7  11         12.42         14.49         1.11 o                         
   1   7  11         75.34         78.96         1.58 o                         
   2   7  11         58.61         64.23         1.33 o                         
   3   7  11          0.23         -0.13         0.28 o                         
   4   7  11         68.26         72.95         5.43 o                         
   5   7  11          4.89          4.66         0.37 o                         
   6   7  11          7.31          6.90         0.59 o                         
  -5   8  11          6.12          7.35         0.70 o                         
  -4   8  11          0.12          0.62         0.25 o                         
  -3   8  11         34.31         33.57         0.81 o                         
  -2   8  11          0.03         -0.02         0.49 o                         
  -1   8  11         17.10         16.56         1.08 o                         
   0   8  11         29.06         29.03         1.22 o                         
   1   8  11         11.55         10.70         0.51 o                         
   2   8  11         38.96         36.08         0.84 o                         
   3   8  11          4.66          4.50         0.36 o                         
   4   8  11         40.35         43.85         2.29 o                         
   5   8  11          0.53          0.39         0.21 o                         
  -4   9  11          6.56          6.43         0.52 o                         
  -3   9  11          0.32          0.74         0.28 o                         
  -2   9  11          1.77          0.84         0.28 o                         
  -1   9  11         18.91         22.57         1.48 o                         
   0   9  11          1.05          0.74         0.35 o                         
   1   9  11         42.85         40.03         1.15 o                         
   2   9  11         18.28         17.25         0.68 o                         
   3   9  11         72.20         70.57         1.71 o                         
  -9   0  12          0.21          0.25         0.25 o                         
  -8   0  12          7.90          8.82         0.70 o                         
  -7   0  12          6.22          5.97         0.73 o                         
  -6   0  12          6.71          5.87         0.70 o                         
  -5   0  12         54.43         55.99         1.20 o                         
  -4   0  12        122.72        124.53         2.07 o                         
  -3   0  12         86.00         86.74         1.58 o                         
  -2   0  12         55.19         61.68         1.64 o                         
  -1   0  12        134.48        140.61         3.56 o                         
   0   0  12        320.45        314.28         6.34 o                         
   1   0  12         56.64         50.78         1.46 o                         
   2   0  12        214.35        208.26         3.54 o                         
   3   0  12        357.47        356.34         5.72 o                         
   4   0  12        326.85        341.61         5.55 o                         
   5   0  12         64.82         64.73         1.92 o                         
   6   0  12        128.95        129.80         3.21 o                         
   7   0  12         15.79         16.46         1.11 o                         
   8   0  12          0.56          0.69         0.30 o                         
  -9   1  12          3.67          3.75         0.35 o                         
  -8   1  12         18.50         20.41         0.60 o                         
  -7   1  12          0.00          0.26         0.33 o                         
  -6   1  12          0.38          0.21         0.28 o                         
  -5   1  12         18.69         23.09         0.57 o                         
  -4   1  12        107.43        110.43         1.41 o                         
  -3   1  12         56.80         55.24         0.87 o                         
  -2   1  12         60.76         66.92         0.88 o                         
  -1   1  12          8.50          7.63         0.56 o                         
   0   1  12          2.67          2.09         0.28 o                         
   1   1  12         44.42         41.39         0.84 o                         
   2   1  12         54.75         53.45         0.94 o                         
   3   1  12          2.39          2.82         0.43 o                         
   4   1  12         13.11         13.07         0.57 o                         
   5   1  12          2.74          2.95         0.43 o                         
   6   1  12          3.95          4.40         0.52 o                         
   7   1  12          0.25          0.42         0.24 o                         
   8   1  12          0.52          0.20         0.39 o                         
  -9   2  12          0.97          1.22         0.54 o                         
  -8   2  12         14.80         13.02         0.45 o                         
  -7   2  12          3.36          3.33         0.42 o                         
  -6   2  12         70.78         70.39         1.21 o                         
  -5   2  12          6.33          5.59         0.48 o                         
  -4   2  12          5.16          2.97         0.35 o                         
  -3   2  12         26.03         30.02         0.65 o                         
  -2   2  12         51.73         51.85         0.81 o                         
  -1   2  12         33.04         32.17         0.63 o                         
   0   2  12         88.70         86.14         1.16 o                         
   1   2  12         84.49         84.80         1.53 o                         
   2   2  12         15.90         15.11         0.52 o                         
   3   2  12          7.56          6.17         0.46 o                         
   4   2  12          2.01          1.18         0.34 o                         
   5   2  12          9.55         10.01         0.54 o                         
   6   2  12          8.53          9.49         0.46 o                         
   7   2  12         32.58         31.52         0.85 o                         
   8   2  12          1.51          1.70         0.27 o                         
  -8   3  12          2.58          2.10         0.30 o                         
  -7   3  12          9.45         10.83         0.48 o                         
  -6   3  12          5.75          6.61         0.50 o                         
  -5   3  12         25.71         25.78         0.70 o                         
  -4   3  12          1.25          0.64         0.29 o                         
  -3   3  12          4.32          3.37         0.38 o                         
  -2   3  12         88.51         85.84         1.24 o                         
  -1   3  12         82.64         89.39         1.26 o                         
   0   3  12          9.91         10.15         0.48 o                         
   1   3  12         88.22         87.06         1.40 o                         
   2   3  12          4.18          3.47         0.35 o                         
   3   3  12         28.88         26.29         0.64 o                         
   4   3  12         30.34         27.63         0.63 o                         
   5   3  12          1.40          1.11         0.27 o                         
   6   3  12          0.06          0.12         0.21 o                         
   7   3  12          1.44          1.51         0.27 o                         
  -8   4  12          0.01          0.01         0.18 o                         
  -7   4  12          0.11         -0.04         0.26 o                         
  -6   4  12         27.49         28.47         0.75 o                         
  -5   4  12          1.55          1.41         0.32 o                         
  -4   4  12         88.67         84.94         1.33 o                         
  -3   4  12          0.04          0.49         0.26 o                         
  -2   4  12          0.27          1.76         0.34 o                         
  -1   4  12         57.40         55.49         1.00 o                         
   0   4  12        179.56        165.47         2.20 o                         
   1   4  12        247.55        254.63         3.24 o                         
   2   4  12         73.19         72.29         1.21 o                         
   3   4  12         93.75         86.14         1.39 o                         
   4   4  12          1.99          3.92         0.44 o                         
   5   4  12          4.21          6.55         0.44 o                         
   6   4  12          4.57          5.06         0.42 o                         
   7   4  12          4.30          4.13         0.37 o                         
  -7   5  12          5.89          4.71         0.35 o                         
  -6   5  12          1.19          1.26         0.26 o                         
  -5   5  12         57.13         61.56         1.19 o                         
  -4   5  12         16.04         17.38         0.58 o                         
  -3   5  12         15.49         15.05         0.52 o                         
  -2   5  12        102.60         94.19         1.45 o                         
  -1   5  12        460.26        459.29         5.53 o                         
   0   5  12          8.96         12.14         0.57 o                         
   1   5  12         23.34         21.43         0.63 o                         
   2   5  12        158.58        154.62         2.28 o                         
   3   5  12          9.23          8.04         0.58 o                         
   4   5  12          1.77          2.60         0.91 o                         
   5   5  12          1.69          1.29         0.31 o                         
   6   5  12         19.32         19.43         0.73 o                         
   7   5  12          1.84          1.38         0.39 o                         
  -7   6  12          9.17         11.36         0.55 o                         
  -6   6  12          3.48          4.61         0.51 o                         
  -5   6  12         28.75         32.62         0.73 o                         
  -4   6  12         42.77         45.34         0.89 o                         
  -3   6  12         24.58         27.44         0.65 o                         
  -2   6  12         33.78         40.01         0.92 o                         
  -1   6  12          8.79          8.01         0.58 o                         
   0   6  12          2.00          0.88         0.31 o                         
   1   6  12         19.87         21.70         0.68 o                         
   2   6  12         67.39         71.57         1.47 o                         
   3   6  12          4.26          5.71         0.53 o                         
   4   6  12         48.77         53.74         1.00 o                         
   5   6  12          0.58          0.26         0.23 o                         
   6   6  12          4.38          4.24         0.45 o                         
  -6   7  12          0.00         -0.14         0.21 o                         
  -5   7  12          0.14          0.05         0.23 o                         
  -4   7  12          3.33          2.92         0.34 o                         
  -3   7  12          0.90          1.73         0.38 o                         
  -2   7  12         22.38         21.61         1.25 o                         
  -1   7  12         12.19         12.51         0.60 o                         
   0   7  12          8.52          9.35         0.56 o                         
   1   7  12          7.69          9.39         0.67 o                         
   2   7  12         45.51         48.79         1.13 o                         
   3   7  12         78.87         79.44         1.48 o                         
   4   7  12         12.98         14.00         0.48 o                         
   5   7  12         16.67         16.63         0.53 o                         
  -5   8  12          1.85          2.48         0.64 o                         
  -4   8  12          0.78          0.73         0.29 o                         
  -3   8  12          1.76          2.56         0.36 o                         
  -2   8  12         12.02         12.16         0.56 o                         
  -1   8  12          0.12          0.10         0.35 o                         
   0   8  12          0.01         -0.07         0.28 o                         
   1   8  12          4.79          5.62         0.57 o                         
   2   8  12          3.84          3.77         0.37 o                         
   3   8  12         15.45         16.82         0.50 o                         
   4   8  12          0.96          0.49         0.39 o                         
  -3   9  12          5.36          5.90         0.45 o                         
  -2   9  12          1.66          2.21         0.45 o                         
  -1   9  12          0.14          0.25         0.28 o                         
   0   9  12          8.72          8.18         1.03 o                         
   1   9  12          1.43          1.75         0.44 o                         
   2   9  12          0.64          1.15         0.44 o                         
  -8   1  13         20.76         24.31         0.57 o                         
  -7   1  13          0.26          0.19         0.26 o                         
  -6   1  13         72.71         76.60         1.29 o                         
  -5   1  13         24.97         22.27         0.58 o                         
  -4   1  13         78.19         77.83         1.10 o                         
  -3   1  13         87.34         88.81         1.20 o                         
  -2   1  13          6.71          6.42         0.43 o                         
  -1   1  13         20.61         21.02         0.49 o                         
   0   1  13          0.36          0.13         0.23 o                         
   1   1  13         27.48         25.04         0.60 o                         
   2   1  13         52.69         56.90         0.98 o                         
   3   1  13          0.04          0.23         0.28 o                         
   4   1  13          7.16          5.76         0.47 o                         
   5   1  13          5.50          4.80         0.48 o                         
   6   1  13         15.99         15.07         0.75 o                         
   7   1  13          0.02          0.42         0.21 o                         
  -8   2  13         12.05         10.89         0.54 o                         
  -7   2  13          1.87          2.55         0.32 o                         
  -6   2  13         33.07         37.31         0.79 o                         
  -5   2  13         22.47         22.35         0.65 o                         
  -4   2  13          6.66          8.39         0.45 o                         
  -3   2  13          2.00          3.22         0.33 o                         
  -2   2  13         94.74         89.28         1.20 o                         
  -1   2  13         75.64         69.91         0.97 o                         
   0   2  13          7.15          8.51         0.50 o                         
   1   2  13          5.39          6.08         0.47 o                         
   2   2  13         42.47         44.35         1.03 o                         
   3   2  13         83.77         80.21         1.28 o                         
   4   2  13        101.85        102.30         1.96 o                         
   5   2  13         14.51         14.87         0.55 o                         
   6   2  13         14.84         15.23         0.55 o                         
   7   2  13          6.28          6.11         0.53 o                         
  -8   3  13          0.02          0.42         0.20 o                         
  -7   3  13          2.33          2.78         0.37 o                         
  -6   3  13         13.53         14.02         0.53 o                         
  -5   3  13         60.36         60.92         1.10 o                         
  -4   3  13         42.82         43.83         0.90 o                         
  -3   3  13         53.63         52.97         0.97 o                         
  -2   3  13        526.57        511.69         5.72 o                         
  -1   3  13         83.68         81.38         1.19 o                         
   0   3  13         36.41         35.46         0.73 o                         
   1   3  13         31.53         29.25         0.80 o                         
   2   3  13         96.97         93.34         1.40 o                         
   3   3  13        127.03        126.90         1.59 o                         
   4   3  13         32.62         36.16         0.78 o                         
   5   3  13         93.04         97.29         1.62 o                         
   6   3  13          0.03         -0.02         0.20 o                         
   7   3  13          4.81          3.09         0.40 o                         
  -8   4  13          1.35          1.83         0.36 o                         
  -7   4  13          0.83          0.60         0.22 o                         
  -6   4  13          0.87          1.19         0.30 o                         
  -5   4  13         18.03         18.59         0.57 o                         
  -4   4  13          1.71          1.32         0.28 o                         
  -3   4  13        234.47        231.65         2.77 o                         
  -2   4  13          7.20          8.49         0.48 o                         
  -1   4  13          0.04          0.14         0.29 o                         
   0   4  13          2.51          3.35         0.38 o                         
   1   4  13          8.44          9.93         0.55 o                         
   2   4  13        143.61        139.91         1.94 o                         
   3   4  13         30.11         26.68         0.77 o                         
   4   4  13        112.58        111.19         1.82 o                         
   5   4  13          0.79          0.42         0.21 o                         
   6   4  13         18.75         19.43         0.59 o                         
   7   4  13          3.42          4.14         0.49 o                         
  -7   5  13          0.46          0.37         0.19 o                         
  -6   5  13          0.83          0.61         0.21 o                         
  -5   5  13          0.12         -0.11         0.26 o                         
  -4   5  13         18.70         18.40         0.56 o                         
  -3   5  13         11.71         10.69         0.50 o                         
  -2   5  13         49.68         45.87         0.91 o                         
  -1   5  13          0.33          0.52         0.29 o                         
   0   5  13        127.74        121.18         1.86 o                         
   1   5  13         55.21         51.41         1.06 o                         
   2   5  13        176.53        184.84         2.85 o                         
   3   5  13         11.60         11.01         0.52 o                         
   4   5  13          0.19          0.43         0.22 o                         
   5   5  13          5.92          6.38         0.42 o                         
   6   5  13          0.84          0.84         0.24 o                         
  -6   6  13          3.55          4.21         0.32 o                         
  -5   6  13          3.80          4.62         0.35 o                         
  -4   6  13          1.17          0.83         0.26 o                         
  -3   6  13         12.33         11.46         0.48 o                         
  -2   6  13         23.57         28.50         0.68 o                         
  -1   6  13         24.74         25.29         0.78 o                         
   0   6  13        209.50        222.43         3.71 o                         
   1   6  13        188.16        179.50         2.72 o                         
   2   6  13         46.63         48.52         0.98 o                         
   3   6  13         16.03         12.61         0.50 o                         
   4   6  13          0.47          0.62         0.21 o                         
   5   6  13          3.03          3.63         0.36 o                         
  -6   7  13          9.80          8.26         0.39 o                         
  -5   7  13          0.25          0.27         0.20 o                         
  -4   7  13         11.13         10.77         0.54 o                         
  -3   7  13         22.85         23.79         0.57 o                         
  -2   7  13         29.03         25.04         0.66 o                         
  -1   7  13         40.56         40.88         1.55 o                         
   0   7  13         48.91         46.31         1.32 o                         
   1   7  13         19.97         16.99         0.57 o                         
   2   7  13          0.01          0.02         0.23 o                         
   3   7  13         11.09         12.26         0.48 o                         
   4   7  13          9.07          8.23         0.38 o                         
   5   7  13          0.02          0.32         0.23 o                         
  -4   8  13          4.64          4.81         0.68 o                         
  -3   8  13          2.03          1.62         0.39 o                         
  -2   8  13          0.78          0.13         0.43 o                         
  -1   8  13         24.36         24.07         0.74 o                         
   0   8  13          5.54          6.41         0.70 o                         
   1   8  13          0.88          0.66         0.25 o                         
   2   8  13          6.34          6.29         0.49 o                         
   3   8  13         13.72         11.92         0.47 o                         
  -2   9  13         10.82         10.32         0.52 o                         
  -1   9  13         18.83         19.51         0.85 o                         
   0   9  13          6.66          5.87         0.41 o                         
   1   9  13          2.56          1.62         0.24 o                         
  -8   0  14         10.16         11.13         0.59 o                         
  -7   0  14          6.37          5.07         0.63 o                         
  -6   0  14         35.78         38.74         1.03 o                         
  -5   0  14         54.26         60.94         1.34 o                         
  -4   0  14         34.49         35.11         0.94 o                         
  -3   0  14         18.28         17.26         0.84 o                         
  -2   0  14          0.68          0.54         0.52 o                         
  -1   0  14        294.34        304.16         4.46 o                         
   0   0  14         53.23         51.29         1.38 o                         
   1   0  14        764.79        772.71        10.68 o                         
   2   0  14        133.16        127.16         2.37 o                         
   3   0  14        147.58        142.06         2.98 o                         
   4   0  14          0.11          0.14         0.49 o                         
   5   0  14          6.61          7.99         0.87 o                         
   6   0  14         71.88         63.85         1.92 o                         
   7   0  14          0.61          0.21         0.74 o                         
  -8   1  14          0.18          0.54         0.21 o                         
  -7   1  14          2.59          3.80         0.39 o                         
  -6   1  14         26.05         28.67         0.68 o                         
  -5   1  14          0.74          1.21         0.26 o                         
  -4   1  14         50.76         49.49         0.85 o                         
  -3   1  14          0.68          0.20         0.28 o                         
  -2   1  14          1.25          1.83         0.28 o                         
  -1   1  14          0.00          0.30         0.26 o                         
   0   1  14         99.97        101.08         1.40 o                         
   1   1  14          4.94          6.61         0.46 o                         
   2   1  14        157.18        151.34         2.04 o                         
   3   1  14         16.36         13.09         0.55 o                         
   4   1  14         51.12         50.41         1.19 o                         
   5   1  14          8.26          7.96         0.57 o                         
   6   1  14         13.00         10.26         0.45 o                         
   7   1  14          1.33          0.78         0.28 o                         
  -8   2  14         10.79         12.05         0.42 o                         
  -7   2  14          0.17          0.29         0.21 o                         
  -6   2  14          0.01          0.20         0.23 o                         
  -5   2  14         20.57         20.10         0.61 o                         
  -4   2  14        296.41        279.48         3.46 o                         
  -3   2  14        125.31        117.01         1.59 o                         
  -2   2  14        160.35        153.73         1.99 o                         
  -1   2  14          7.85          8.06         0.55 o                         
   0   2  14         15.81         16.01         0.52 o                         
   1   2  14        206.99        197.02         2.39 o                         
   2   2  14         10.79          9.58         0.47 o                         
   3   2  14        180.42        181.76         2.23 o                         
   4   2  14         31.17         30.88         0.77 o                         
   5   2  14          0.22          1.10         0.39 o                         
   6   2  14         12.66         11.25         0.45 o                         
   7   2  14          8.15          6.74         0.39 o                         
  -8   3  14          0.70          0.13         0.18 o                         
  -7   3  14          5.19          4.06         0.41 o                         
  -6   3  14          1.49          1.41         0.27 o                         
  -5   3  14          0.83          1.21         0.25 o                         
  -4   3  14          6.31          7.54         0.49 o                         
  -3   3  14          0.46          0.06         0.26 o                         
  -2   3  14          1.83          1.73         0.28 o                         
  -1   3  14         73.02         61.32         1.00 o                         
   0   3  14         17.18         19.23         0.54 o                         
   1   3  14        315.49        303.53         3.76 o                         
   2   3  14          0.64          0.58         0.32 o                         
   3   3  14         28.26         30.24         0.72 o                         
   4   3  14         46.46         48.88         0.91 o                         
   5   3  14          1.39          2.54         0.29 o                         
   6   3  14          9.49         10.39         0.51 o                         
   7   3  14          4.06          3.19         0.38 o                         
  -7   4  14          1.17          1.05         0.20 o                         
  -6   4  14          0.00          0.09         0.21 o                         
  -5   4  14          0.89          0.61         0.28 o                         
  -4   4  14          0.16          0.53         0.26 o                         
  -3   4  14         54.24         54.07         0.94 o                         
  -2   4  14         91.60         86.08         1.27 o                         
  -1   4  14         75.77         80.26         1.21 o                         
   0   4  14        410.01        406.58         4.63 o                         
   1   4  14         31.80         29.29         0.69 o                         
   2   4  14         26.89         31.79         0.81 o                         
   3   4  14         16.11         16.58         0.59 o                         
   4   4  14          5.88          5.05         0.41 o                         
   5   4  14         13.04         13.60         0.55 o                         
   6   4  14          0.01          0.13         0.26 o                         
  -7   5  14          0.27          0.56         0.26 o                         
  -6   5  14          0.14          0.25         0.24 o                         
  -5   5  14          3.73          2.76         0.31 o                         
  -4   5  14          7.10          5.50         0.39 o                         
  -3   5  14         26.05         24.27         0.94 o                         
  -2   5  14         30.36         28.15         0.69 o                         
  -1   5  14        172.71        165.22         2.33 o                         
   0   5  14         23.56         24.23         0.82 o                         
   1   5  14         38.63         37.94         0.88 o                         
   2   5  14         24.83         23.15         0.67 o                         
   3   5  14         18.85         25.98         0.88 o                         
   4   5  14          1.42          1.28         0.21 o                         
   5   5  14          6.56          6.75         0.36 o                         
   6   5  14         27.59         28.10         1.18 o                         
  -6   6  14          3.37          2.82         0.33 o                         
  -5   6  14         10.95         10.09         0.39 o                         
  -4   6  14          0.82          1.47         0.23 o                         
  -3   6  14          2.04          1.47         0.26 o                         
  -2   6  14         26.51         29.49         0.68 o                         
  -1   6  14        149.10        167.31         2.57 o                         
   0   6  14          0.05         -0.04         0.26 o                         
   1   6  14         68.25         74.01         1.33 o                         
   2   6  14         25.90         29.78         0.81 o                         
   3   6  14          7.00          6.94         0.38 o                         
   4   6  14         14.04         15.25         0.44 o                         
   5   6  14          4.77          4.70         0.36 o                         
  -5   7  14          0.06          0.10         0.23 o                         
  -4   7  14          1.03          0.97         0.22 o                         
  -3   7  14          2.34          3.52         0.32 o                         
  -2   7  14         21.09         21.28         0.57 o                         
  -1   7  14         14.08         11.47         0.56 o                         
   0   7  14         19.27         19.31         0.55 o                         
   1   7  14          0.29          0.11         0.25 o                         
   2   7  14          0.07          0.04         0.18 o                         
   3   7  14         17.07         16.84         0.56 o                         
   4   7  14          3.22          3.31         0.32 o                         
  -4   8  14          5.05          6.40         0.59 o                         
  -3   8  14          3.15          3.72         0.45 o                         
  -2   8  14         11.78         11.56         0.59 o                         
  -1   8  14          4.50          3.49         0.40 o                         
   0   8  14          0.01          0.13         0.27 o                         
   1   8  14          9.33         11.31         0.66 o                         
   2   8  14          3.39          3.14         0.36 o                         
   3   8  14          2.24          1.87         0.49 o                         
  -8   1  15          4.51          4.54         0.30 o                         
  -7   1  15          5.83          6.48         0.34 o                         
  -6   1  15         18.65         21.55         0.55 o                         
  -5   1  15          0.00         -0.12         0.22 o                         
  -4   1  15         29.70         30.39         0.69 o                         
  -3   1  15         49.80         49.27         0.84 o                         
  -2   1  15          5.92          5.94         0.45 o                         
  -1   1  15         60.39         61.06         0.97 o                         
   0   1  15          4.85          4.19         0.39 o                         
   1   1  15         32.82         32.68         0.72 o                         
   2   1  15         35.96         35.84         0.84 o                         
   3   1  15          5.82          5.27         0.59 o                         
   4   1  15         38.46         39.33         1.08 o                         
   5   1  15          1.19          0.49         0.25 o                         
   6   1  15          7.28          6.00         0.35 o                         
   7   1  15          8.34          8.68         0.42 o                         
  -8   2  15          4.01          4.41         0.32 o                         
  -7   2  15          7.67          8.21         0.40 o                         
  -6   2  15          1.26          1.97         0.37 o                         
  -5   2  15         47.20         48.85         0.91 o                         
  -4   2  15          0.66          0.21         0.26 o                         
  -3   2  15         61.01         58.01         1.02 o                         
  -2   2  15        134.16        128.90         1.80 o                         
  -1   2  15         50.14         47.53         0.86 o                         
   0   2  15         80.39         83.81         1.35 o                         
   1   2  15          1.32          1.40         0.39 o                         
   2   2  15         10.55          8.35         0.48 o                         
   3   2  15          5.83          5.72         0.45 o                         
   4   2  15          0.63          1.01         0.33 o                         
   5   2  15         18.77         17.32         0.55 o                         
   6   2  15          3.29          3.01         0.50 o                         
  -7   3  15          2.24          1.75         0.41 o                         
  -6   3  15          0.42          0.63         0.19 o                         
  -5   3  15          8.87         10.68         0.50 o                         
  -4   3  15         14.25         15.50         0.54 o                         
  -3   3  15        205.16        207.14         2.73 o                         
  -2   3  15        140.67        131.20         1.75 o                         
  -1   3  15        409.59        409.06         4.65 o                         
   0   3  15         21.61         23.53         0.61 o                         
   1   3  15         54.86         56.52         1.03 o                         
   2   3  15          0.85          1.35         0.29 o                         
   3   3  15         68.70         69.19         1.15 o                         
   4   3  15         23.67         24.24         0.67 o                         
   5   3  15         31.54         30.81         0.74 o                         
   6   3  15         21.98         20.72         0.53 o                         
  -7   4  15          5.81          5.91         0.61 o                         
  -6   4  15          1.88          1.58         0.23 o                         
  -5   4  15          0.04          0.11         0.20 o                         
  -4   4  15          3.03          3.47         0.56 o                         
  -3   4  15          0.02          0.31         0.26 o                         
  -2   4  15         27.97         28.41         0.71 o                         
  -1   4  15          0.36          0.63         0.28 o                         
   0   4  15          0.52          0.77         0.42 o                         
   1   4  15         17.67         18.20         0.65 o                         
   2   4  15         45.10         48.59         0.99 o                         
   3   4  15          6.36          6.91         0.43 o                         
   4   4  15          4.10          4.36         0.40 o                         
   5   4  15          2.74          3.21         0.34 o                         
   6   4  15          0.07         -0.15         0.64 o                         
  -6   5  15          0.22          0.55         0.20 o                         
  -5   5  15          1.98          1.23         0.21 o                         
  -4   5  15          0.94          1.91         0.24 o                         
  -3   5  15         77.69         86.12         1.37 o                         
  -2   5  15         41.30         42.93         0.84 o                         
  -1   5  15          0.03         -0.26         0.26 o                         
   0   5  15          4.50          4.84         0.48 o                         
   1   5  15         21.61         25.50         0.87 o                         
   2   5  15          6.12          7.14         0.48 o                         
   3   5  15          7.39          8.22         0.40 o                         
   4   5  15          1.15          0.87         0.23 o                         
   5   5  15          0.50         -0.19         0.20 o                         
  -5   6  15          0.43          1.54         0.46 o                         
  -4   6  15          0.10          0.23         0.22 o                         
  -3   6  15          3.84          3.37         0.32 o                         
  -2   6  15          4.33          3.61         0.32 o                         
  -1   6  15          0.19          0.21         0.22 o                         
   0   6  15          5.82          5.72         0.48 o                         
   1   6  15          5.44          3.13         0.32 o                         
   2   6  15          7.50          7.48         0.41 o                         
   3   6  15          0.81          1.03         0.19 o                         
   4   6  15          2.07          2.47         0.36 o                         
  -4   7  15          5.01          5.04         0.35 o                         
  -3   7  15         34.43         35.23         0.78 o                         
  -2   7  15          0.17          0.09         0.21 o                         
  -1   7  15          3.41          3.49         0.33 o                         
   0   7  15          0.25          0.24         0.19 o                         
   1   7  15          0.84          0.82         0.20 o                         
   2   7  15          1.86          3.42         0.33 o                         
   3   7  15          8.47          8.92         0.37 o                         
  -3   8  15          0.72          0.59         0.30 o                         
  -2   8  15         46.96         48.46         1.36 o                         
  -1   8  15         21.99         25.83         1.18 o                         
   0   8  15         12.10         11.63         0.56 o                         
   1   8  15          0.08         -0.24         0.24 o                         
   2   8  15          0.00         -0.30         0.30 o                         
  -7   0  16         41.99         47.21         1.39 o                         
  -6   0  16        119.50        119.63         2.97 o                         
  -5   0  16        152.95        159.91         2.77 o                         
  -4   0  16         75.55         77.69         1.55 o                         
  -3   0  16        233.33        231.59         3.84 o                         
  -2   0  16         58.81         57.04         1.22 o                         
  -1   0  16          8.18          6.14         0.56 o                         
   0   0  16        314.65        286.90         6.75 o                         
   1   0  16         19.04         13.60         1.02 o                         
   2   0  16        244.00        221.41         4.21 o                         
   3   0  16          6.21          8.45         0.76 o                         
   4   0  16          5.51          7.20         1.48 o                         
   5   0  16         19.35         16.05         0.77 o                         
   6   0  16          8.65         10.75         1.13 o                         
  -7   1  16          1.89          1.67         0.38 o                         
  -6   1  16         28.61         28.77         0.65 o                         
  -5   1  16         15.84         16.47         0.48 o                         
  -4   1  16        114.94        128.58         1.75 o                         
  -3   1  16         83.35         83.67         1.26 o                         
  -2   1  16         34.68         37.03         0.88 o                         
  -1   1  16        150.42        149.04         1.70 o                         
   0   1  16         94.95         84.07         1.18 o                         
   1   1  16        191.44        187.69         2.45 o                         
   2   1  16         60.84         56.33         1.23 o                         
   3   1  16         64.58         66.76         1.60 o                         
   4   1  16          1.68          1.01         0.28 o                         
   5   1  16          5.53          6.62         0.39 o                         
   6   1  16          7.78          7.95         0.34 o                         
  -7   2  16         17.59         13.16         0.44 o                         
  -6   2  16          1.27          0.64         0.23 o                         
  -5   2  16         49.83         48.89         1.05 o                         
  -4   2  16         14.38         16.75         0.56 o                         
  -3   2  16          0.52          0.98         0.34 o                         
  -2   2  16         81.24         80.10         1.32 o                         
  -1   2  16          8.74         10.79         0.52 o                         
   0   2  16         55.27         52.11         1.05 o                         
   1   2  16         28.66         27.74         0.76 o                         
   2   2  16         31.98         32.92         0.80 o                         
   3   2  16         22.21         20.42         0.65 o                         
   4   2  16         11.06         11.03         0.49 o                         
   5   2  16          4.18          5.09         0.47 o                         
   6   2  16          4.95          3.86         0.36 o                         
  -7   3  16          1.61          2.37         0.30 o                         
  -6   3  16          5.88          6.39         0.33 o                         
  -5   3  16          5.73          5.32         0.36 o                         
  -4   3  16         11.89         13.38         0.48 o                         
  -3   3  16         86.97         92.15         1.57 o                         
  -2   3  16         11.08         14.69         0.53 o                         
  -1   3  16        114.21        114.78         1.74 o                         
   0   3  16         22.14         19.52         0.67 o                         
   1   3  16          3.15          4.26         0.48 o                         
   2   3  16         33.25         31.03         0.77 o                         
   3   3  16          1.15          0.97         0.24 o                         
   4   3  16         11.03          7.60         0.48 o                         
   5   3  16          1.06          1.59         0.27 o                         
   6   3  16          0.00         -0.10         0.21 o                         
  -6   4  16          0.54          0.82         0.23 o                         
  -5   4  16          0.14          0.36         0.22 o                         
  -4   4  16          0.18          0.05         0.19 o                         
  -3   4  16          2.89          2.89         0.42 o                         
  -2   4  16         13.40         13.27         0.51 o                         
  -1   4  16         13.17         13.12         0.52 o                         
   0   4  16         28.39         25.99         1.03 o                         
   1   4  16          7.61          8.81         0.48 o                         
   2   4  16          0.08          0.68         0.25 o                         
   3   4  16          1.43          0.51         0.22 o                         
   4   4  16          0.62          0.47         0.18 o                         
   5   4  16          7.14          5.26         0.39 o                         
  -6   5  16          0.07         -0.03         0.17 o                         
  -5   5  16          9.43         10.38         0.41 o                         
  -4   5  16          0.04          0.08         0.18 o                         
  -3   5  16          4.48          5.13         0.35 o                         
  -2   5  16         18.93         18.68         0.63 o                         
  -1   5  16          0.53          0.71         0.24 o                         
   0   5  16         63.96         73.36         1.29 o                         
   1   5  16          2.52          2.48         0.48 o                         
   2   5  16          7.95          7.40         0.39 o                         
   3   5  16          9.08         10.92         0.59 o                         
   4   5  16          5.54          5.18         0.34 o                         
   5   5  16          1.36          1.58         0.39 o                         
  -5   6  16         44.37         46.48         1.09 o                         
  -4   6  16          1.70          1.48         0.30 o                         
  -3   6  16          0.02          0.32         0.18 o                         
  -2   6  16          1.33          1.81         0.25 o                         
  -1   6  16         24.81         24.25         0.59 o                         
   0   6  16          9.06         10.00         0.41 o                         
   1   6  16          9.65          8.81         0.42 o                         
   2   6  16          3.75          3.60         0.30 o                         
   3   6  16          0.01         -0.16         0.16 o                         
   4   6  16          0.43         -0.24         0.24 o                         
  -4   7  16          1.13          1.18         0.49 o                         
  -3   7  16         19.68         20.87         0.64 o                         
  -2   7  16          4.26          3.16         0.40 o                         
  -1   7  16          1.06          1.22         0.20 o                         
   0   7  16         20.81         17.33         0.58 o                         
   1   7  16          0.53          0.50         0.19 o                         
   2   7  16          1.88          1.15         0.23 o                         
  -7   1  17          0.24          0.30         0.23 o                         
  -6   1  17          0.01          0.10         0.21 o                         
  -5   1  17         18.68         16.70         0.49 o                         
  -4   1  17         45.24         47.64         0.85 o                         
  -3   1  17          0.98          0.68         0.29 o                         
  -2   1  17          3.09          2.11         0.29 o                         
  -1   1  17         33.78         31.21         0.70 o                         
   0   1  17         29.37         26.12         0.66 o                         
   1   1  17          0.17         -0.26         0.26 o                         
   2   1  17          0.08          0.11         0.27 o                         
   3   1  17          5.52          5.68         0.51 o                         
   4   1  17          0.58          1.60         0.26 o                         
   5   1  17         10.36         10.60         0.38 o                         
   6   1  17          3.83          3.61         0.36 o                         
  -7   2  17          0.59          0.59         0.23 o                         
  -6   2  17         28.46         29.15         0.62 o                         
  -5   2  17          5.24          5.62         0.34 o                         
  -4   2  17          2.83          4.19         0.39 o                         
  -3   2  17         26.74         32.66         0.78 o                         
  -2   2  17         92.49         94.56         1.84 o                         
  -1   2  17         79.41         82.55         1.45 o                         
   0   2  17          1.77          2.25         0.47 o                         
   1   2  17         11.82         11.01         0.71 o                         
   2   2  17         19.11         19.37         1.01 o                         
   3   2  17          0.02         -0.23         0.23 o                         
   4   2  17          2.47          2.99         0.34 o                         
   5   2  17          0.12         -0.13         0.19 o                         
  -6   3  17          1.50          1.69         0.24 o                         
  -5   3  17          6.79          6.81         0.33 o                         
  -4   3  17         54.02         53.03         0.92 o                         
  -3   3  17          1.98          1.57         0.29 o                         
  -2   3  17        124.55        129.25         1.86 o                         
  -1   3  17         24.05         30.71         0.71 o                         
   0   3  17         47.88         49.79         1.12 o                         
   1   3  17          7.51         11.26         0.60 o                         
   2   3  17          0.26          0.66         0.25 o                         
   3   3  17          0.08          0.52         0.22 o                         
   4   3  17          4.22          4.69         0.38 o                         
   5   3  17          0.70          0.38         0.25 o                         
  -6   4  17          1.60          1.81         0.27 o                         
  -5   4  17          7.62          8.00         0.37 o                         
  -4   4  17          0.65          0.75         0.31 o                         
  -3   4  17         17.88         19.46         0.55 o                         
  -2   4  17          0.01         -0.12         0.24 o                         
  -1   4  17         11.88         14.19         0.53 o                         
   0   4  17         72.66         74.26         1.51 o                         
   1   4  17         23.55         23.60         1.48 o                         
   2   4  17         23.00         20.17         0.60 o                         
   3   4  17          0.07         -0.10         0.20 o                         
   4   4  17          7.07          6.09         0.36 o                         
  -5   5  17          0.07          0.16         0.21 o                         
  -4   5  17          9.81          8.45         0.33 o                         
  -3   5  17          5.88          5.91         0.32 o                         
  -2   5  17         17.57         17.32         0.48 o                         
  -1   5  17          7.66          6.99         0.40 o                         
   0   5  17          1.93          2.46         0.42 o                         
   1   5  17          7.42          6.56         0.39 o                         
   2   5  17          2.53          3.17         0.31 o                         
   3   5  17          0.50          0.44         0.18 o                         
   4   5  17          6.02          5.54         0.35 o                         
  -4   6  17          0.08          0.11         0.21 o                         
  -3   6  17          6.84          4.95         0.38 o                         
  -2   6  17          4.66          4.93         0.31 o                         
  -1   6  17         10.27         10.25         0.38 o                         
   0   6  17          0.09          0.01         0.26 o                         
   1   6  17          0.89          1.11         0.22 o                         
   2   6  17          0.01          0.12         0.20 o                         
   3   6  17          0.14         -0.02         0.24 o                         
  -2   7  17          6.14          4.04         0.30 o                         
  -1   7  17          5.26          5.06         0.30 o                         
   0   7  17          0.01          0.13         0.23 o                         
   1   7  17          0.00          0.00         0.39 o                         
  -6   0  18         12.27         14.35         0.79 o                         
  -5   0  18          1.63          0.70         0.31 o                         
  -4   0  18          6.99          6.55         0.52 o                         
  -3   0  18         22.74         22.10         0.80 o                         
  -2   0  18         14.04         17.04         1.44 o                         
  -1   0  18          5.85          6.20         0.74 o                         
   0   0  18         14.81         14.12         0.64 o                         
   1   0  18         11.27          7.85         0.56 o                         
   2   0  18          0.33         -0.17         0.38 o                         
   3   0  18         15.29         14.59         0.77 o                         
   4   0  18          4.66          3.95         0.99 o                         
   5   0  18          0.00          0.15         0.34 o                         
  -6   1  18         11.54          9.72         0.43 o                         
  -5   1  18          1.05          0.82         0.19 o                         
  -4   1  18         37.74         37.61         0.67 o                         
  -3   1  18          0.00          0.44         0.25 o                         
  -2   1  18          3.12          4.67         0.48 o                         
  -1   1  18         11.49         12.83         0.66 o                         
   0   1  18          0.16          0.24         0.22 o                         
   1   1  18         20.16         16.93         0.85 o                         
   2   1  18         10.00         11.97         0.53 o                         
   3   1  18          4.79          3.73         0.39 o                         
   4   1  18          2.73          3.44         0.30 o                         
   5   1  18          1.98          2.11         0.37 o                         
  -6   2  18          8.88          9.56         0.40 o                         
  -5   2  18         13.78         16.06         0.41 o                         
  -4   2  18          2.68          2.39         0.27 o                         
  -3   2  18         10.93         10.89         0.47 o                         
  -2   2  18         76.83         81.43         1.34 o                         
  -1   2  18          0.33          0.64         0.34 o                         
   0   2  18         22.41         22.26         0.58 o                         
   1   2  18         10.96         12.16         0.64 o                         
   2   2  18          0.38          0.49         0.23 o                         
   3   2  18         10.31         13.86         0.52 o                         
   4   2  18          4.50          4.21         0.38 o                         
   5   2  18          2.50          4.25         0.47 o                         
  -6   3  18          2.36          2.70         0.47 o                         
  -5   3  18          0.04          0.08         0.17 o                         
  -4   3  18          0.02          0.16         0.19 o                         
  -3   3  18          1.16          0.90         0.22 o                         
  -2   3  18         20.58         16.96         0.50 o                         
  -1   3  18          3.40          4.97         0.49 o                         
   0   3  18         23.55         27.37         1.31 o                         
   1   3  18          2.65          3.04         0.36 o                         
   2   3  18          0.02          0.44         0.22 o                         
   3   3  18          6.01          6.77         0.38 o                         
   4   3  18          6.23          9.01         0.40 o                         
  -5   4  18          0.18          0.49         0.20 o                         
  -4   4  18         22.71         24.78         0.58 o                         
  -3   4  18          2.40          2.79         0.26 o                         
  -2   4  18          0.28          0.69         0.20 o                         
  -1   4  18          0.35          0.83         0.31 o                         
   0   4  18         11.04          8.97         0.44 o                         
   1   4  18          5.53          5.76         0.44 o                         
   2   4  18          5.19          5.22         0.36 o                         
   3   4  18          5.88          6.56         0.33 o                         
   4   4  18          3.98          4.26         0.30 o                         
  -4   5  18          0.31          0.98         0.18 o                         
  -3   5  18         16.60         15.66         0.41 o                         
  -2   5  18          0.03         -0.12         0.19 o                         
  -1   5  18         16.21         14.39         0.49 o                         
   0   5  18          1.01          1.54         0.30 o                         
   1   5  18          2.10          2.33         0.31 o                         
   2   5  18         13.49         17.62         0.47 o                         
   3   5  18          9.21          9.09         0.38 o                         
  -3   6  18          0.00          0.03         0.19 o                         
  -2   6  18          2.76          3.63         0.35 o                         
  -1   6  18          0.61          0.39         0.22 o                         
   0   6  18          0.78          0.92         0.17 o                         
   1   6  18          0.50          0.33         0.16 o                         
   2   6  18          0.89          0.16         0.17 o                         
  -6   1  19          0.17          0.15         0.24 o                         
  -5   1  19          6.53          8.85         0.42 o                         
  -4   1  19          0.01          0.02         0.20 o                         
  -3   1  19          0.41          0.57         0.22 o                         
  -2   1  19         37.20         37.68         0.89 o                         
  -1   1  19          1.30          0.56         0.24 o                         
   0   1  19         12.78         11.75         0.42 o                         
   1   1  19          0.00         -0.16         0.21 o                         
   2   1  19          6.89          5.21         0.36 o                         
   3   1  19          3.92          3.29         0.45 o                         
   4   1  19          0.91          1.44         0.28 o                         
  -5   2  19          0.00          0.20         0.20 o                         
  -4   2  19          0.49          0.60         0.19 o                         
  -3   2  19         19.96         18.79         0.51 o                         
  -2   2  19          0.35          0.11         0.22 o                         
  -1   2  19         20.31         15.97         0.51 o                         
   0   2  19          5.52          4.90         0.37 o                         
   1   2  19          1.58          0.58         0.21 o                         
   2   2  19          0.39          0.51         0.19 o                         
   3   2  19         11.00         10.26         0.38 o                         
   4   2  19          0.00          0.23         0.18 o                         
  -5   3  19          0.09         -0.02         0.15 o                         
  -4   3  19         14.08         13.41         0.39 o                         
  -3   3  19          0.27          0.24         0.18 o                         
  -2   3  19          0.80          0.69         0.22 o                         
  -1   3  19          3.10          2.70         0.43 o                         
   0   3  19          6.10          6.04         0.42 o                         
   1   3  19          1.42          2.16         0.26 o                         
   2   3  19          0.15          0.36         0.23 o                         
   3   3  19          0.02          0.38         0.18 o                         
  -4   4  19          2.78          3.11         0.29 o                         
  -3   4  19         16.84         16.14         0.44 o                         
  -2   4  19          3.28          4.09         0.34 o                         
  -1   4  19         62.04         59.16         1.12 o                         
   0   4  19          2.57          2.84         0.32 o                         
   1   4  19         15.11         12.65         0.42 o                         
   2   4  19          7.78          7.72         0.32 o                         
   3   4  19         20.43         22.49         0.59 o                         
  -3   5  19          8.67          7.51         0.44 o                         
  -2   5  19          0.18          0.13         0.18 o                         
  -1   5  19          1.43          1.46         0.20 o                         
   0   5  19          0.01         -0.13         0.17 o                         
   1   5  19          5.72          7.86         0.33 o                         
   2   5  19          5.91          7.25         0.30 o                         
  -5   0  20          5.43          5.22         0.59 o                         
  -4   0  20          7.22          7.78         0.69 o                         
  -3   0  20          2.36          1.30         0.59 o                         
  -2   0  20          0.14         -0.25         0.41 o                         
  -1   0  20          1.73          3.25         0.49 o                         
   0   0  20          0.06          0.00         0.32 o                         
   1   0  20          0.00          0.59         0.59 o                         
   2   0  20          1.08          1.45         0.79 o                         
   3   0  20          0.08         -0.23         0.24 o                         
  -5   1  20          8.91          8.52         0.45 o                         
  -4   1  20          0.00         -0.17         0.34 o                         
  -3   1  20          9.10          7.90         0.53 o                         
  -2   1  20          0.40          0.16         0.22 o                         
  -1   1  20          0.62          0.16         0.23 o                         
   0   1  20          0.02          0.40         0.25 o                         
   1   1  20         10.24          9.27         0.39 o                         
   2   1  20          1.19          0.95         0.22 o                         
   3   1  20          5.94          4.51         0.36 o                         
  -4   2  20          0.43          0.59         0.30 o                         
  -3   2  20          0.10          0.30         0.21 o                         
  -2   2  20          2.76          3.05         0.36 o                         
  -1   2  20          0.98          1.95         0.26 o                         
   0   2  20         14.38         16.82         0.84 o                         
   1   2  20          0.50          0.41         0.19 o                         
   2   2  20          1.94          1.25         0.33 o                         
   3   2  20          1.77          2.60         0.32 o                         
  -4   3  20          0.13          0.00         0.17 o                         
  -3   3  20          0.33          1.05         0.28 o                         
  -2   3  20          1.67          1.34         0.28 o                         
  -1   3  20          1.10          0.90         0.22 o                         
   0   3  20          0.02          0.08         0.21 o                         
   1   3  20         19.22         19.61         0.53 o                         
   2   3  20          6.51          6.77         0.31 o                         
  -3   4  20          1.66          1.79         0.42 o                         
  -2   4  20          5.08          4.24         0.28 o                         
  -1   4  20          2.89          2.18         0.27 o                         
   0   4  20         27.51         26.45         0.60 o                         
   1   4  20         10.11         14.15         0.42 o                         
  -1   5  20          0.52          0.49         0.30 o                         
  -4   1  21          1.53          2.09         0.35 o                         
  -3   1  21          3.77          3.55         0.37 o                         
  -2   1  21          1.32          1.12         0.25 o                         
  -1   1  21          0.23          0.64         0.36 o                         
   0   1  21          9.18          8.55         0.89 o                         
   1   1  21          2.40          1.51         0.30 o                         
   2   1  21          7.42          8.05         0.71 o                         
  -3   2  21          0.00          0.35         0.38 o                         
  -2   2  21          4.22          4.45         0.38 o                         
  -1   2  21         15.98         15.38         0.51 o                         
   0   2  21         14.48         17.74         0.77 o                         
   1   2  21          5.29          6.88         0.42 o                         
   2   2  21          0.40          0.59         0.28 o                         
  -2   3  21          4.18          5.69         0.42 o                         
  -1   3  21          4.38          4.24         0.58 o                         
   0   3  21          0.44          0.37         0.19 o                         
   1   3  21          3.92          5.09         0.33 o                         
  -2   0  22          0.35          1.08         0.39 o                         
  -1   1  22          2.72          3.25         0.59 o                         
                                                                                
